# Supplementary material for: Metatranscriptome analysis to unveil the molecular signatures of transcriptionally active pathogens associated with bovine mastitis
Source: Front Vet Sci. 2025 Oct 16;12:1642351. doi: 10.3389/fvets.2025.1642351 (PMC12571623; doi:10.3389/fvets.2025.1642351)
Supplement: Supplementary file 1 [file Table_1.xlsx]

## Sheet: ST1_PRJEB43443
Acetitomaculum	0
Acetobacteroides	0
Achromobacter	0
Achromobacter	0
Acidovorax	0
Acinetobacter	24	Acinetobacter baumannii TaxID=470 ;
Actinomyces	0
Actinomycetes	0
Actinophytocola	0
Aerococcus	0
Aeromonadaceae	0
Aeromonas	0
Afipia	0
Agrobacterium	0
Agromyces	0
Alcaligenes	0
Alistipes	0
Alloprevotella	0
Alphaproteobacteria	0
Alternaria	0
Anaplasma	7	Anaplasma phagocytophilum TaxID=948 ;
Aquabacterium	0
Aquincola	0
Archangium	0
Arthrobacter	0
Aspergillus	0
Asticcacaulis	0
Atopostipes	0
Aureibaculum	0
Azomonas	0
Azonexaceae	0
Azonexus	0
Azospirillum	0
Azovibrio	0
Bacillota	0
Bacillus	94	Bacillus TaxID=55087 ;Bacillus amyloliquefaciens TaxID=1390 ;Bacillus cereus R309803 TaxID=526968 ;Bacillus cereus TaxID=1396 ;Bacillus obstructivus TaxID=1914540 ;Bacillus pumilus TaxID=1408 ;Bacillus sp. AFS076308 TaxID=2033512 ;Bacillus sp. C53 TaxID=1081621 ;Bacillus sp. MT TaxID=2293323 ;Bacillus sp. VT-16-64 TaxID=1917019 ;Bacillus sp. WR11 TaxID=2448811 ;Bacillus subtilis TaxID=1423 ;Bacil…
Bacteroides	2
Barrientosiimonas	0
Betaproteobacteria	1	Betaproteobacteria bacterium HGW-Betaproteobacteria-15 TaxID=2013706 ;
Bibersteinia	0
Bifidobacterium	0
Blastococcus	0
Blautia	0
Bordetella	0
Bosea	0
Brachymonas	0
Brachyspira	9	Brachyspira hampsonii TaxID=1287055 ;
Bradyrhizobiaceae	0
Bradyrhizobium	0
Bremerella	0
Brevibacterium	0
Brevifollis	0
Brevundimonas	0
Brucella	1	Brucella melitensis TaxID=29459 ;
Burkholderia	4	Burkholderia multivorans TaxID=87883 ;Burkholderiaceae bacterium 16 TaxID=1619952 ;
Burkholderiales	0
Caballeronia	0
Campylobacter	1	Campylobacter sp. B423b TaxID=2267891 ;
Campylobacteraceae	0
Candida	4	Candida albicans (strain WO-1) TaxID=294748 ;
Capnocytophaga	0
Castellaniella	0
Catenibacterium	0
Caulobacter	0
Caulobacteraceae	0
Cedecea	0
Cellvibrio	0
Chlamydia	25	Chlamydia TaxID=810 ;Chlamydia abortus TaxID=83555 ;Chlamydia psittaci 01DC11 TaxID=1112252 ;Chlamydia trachomatis TaxID=813 ;
Chlamydia/Chlamydophila	0
Christensenellaceae	0
Chryseobacterium	0
Citricoccus	0
Citrobacter	0
Cladosporium	0
Cloacibacterium	0
Clostridium	2	Clostridium perfringens TaxID=1502 ;Clostridium sp. FS41 TaxID=1609975 ;
Cobetia	0
Comamonadaceae	0
Comamonas	0
Corynebacterium	1	Corynebacterium diphtheriae TaxID=1717 ;
Cronobacter	1	Cronobacter sakazakii TaxID=28141 ;
Cryptococcus	0
Cupriavidus	0
Cutibacterium	7	Cutibacterium acnes JCM 18909 TaxID=1302241 ;Cutibacterium acnes JCM 18916 TaxID=1302242 ;Cutibacterium acnes JCM 18918 TaxID=1302243 ;Cutibacterium acnes JCM 18920 TaxID=1302244 ;Cutibacterium acnes TaxID=1747 ;
Cyclobacterium	1	Cyclobacterium qasimii M12-11B TaxID=641524 ;
Debaryomyces	1	Debaryomyces fabryi TaxID=58627 ;
Deinococcus	0
Delftia	0
Deltaproteobacteria	0
Dermatophilus	0
Dialister	0
Dichelobacter	0
Dietzia	0
Duganella	0
Echinicola	0
Eggerthia	1	Eggerthia catenaformis TaxID=31973 ;
Elstera	0
Enterobacter	6	Enterobacter hormaechei TaxID=158836 ;Enterobacteriaceae TaxID=543 ;
Enterobacterales	0
Enterobacteriaceae	2	Enterobacteriaceae TaxID=543 ;
Enterococcus	18	Enterococcus faecalis TaxID=1351 ;Enterococcus faecium TaxID=1352 ;Enterococcus hirae TaxID=1354 ;
Eoetvoesia	0
Erwinia	1	Erwinia tracheiphila TaxID=65700 ;
Escherichia	39	Escherichia coli H605 TaxID=656410 ;Escherichia coli M605 TaxID=656417 ;Escherichia coli TaxID=562 ;unclassified Escherichia TaxID=2608889 ;
Extensimonas	0
Facklamia	0
Faecalibacterium	0
Ferrovibrio	0
Filimonas	0
Flavobacterium	0
Fontimonas	0
Frankia	1	Frankia canadensis TaxID=1836972 ;
Frigidibacter	0
Fusarium	0
Fusicatenibacter	0
Fusobacterium	0
Gammaproteobacteria	0
Georgenia	0
Gimesia	0
Glutamicibacter	0
Glycocaulis	4	Glycocaulis sp. ZYF765 TaxID=2518983 ;
Gordonia	1	Gordonia sp. AMA120 TaxID=2498852 ;
Hafnia	0
Haloplasmataceae	0
Herbaspirillum	0
Histophilus	0
Hymenobacter	0
Ignavigranum	0
Janibacter	0
Kaistella	0
Klebsiella	39	Klebsiella pneumoniae TaxID=573 ;
Klebsiella/Raoultella	0
Kluyveromyces	0
Knoellia	0
Kocuria	0
Kribbella	0
Kytococcus	0
Lachnospiraceae	0
Lacibacter	0
Lactiplantibacillus	0
Lactobacillaceae	0
Lactobacillus	36	Lactobacillus TaxID=1578 ;Lactobacillus gasseri DSM 14869 TaxID=1380360 ;Lactobacillus helveticus TaxID=1587 ;Lactobacillus hominis DSM 23910 = CRBIP 24.179 TaxID=1423758 ;Lactobacillus johnsonii (strain FI9785) TaxID=633699 ;Lactobacillus johnsonii ATCC 33200 TaxID=525330 ;Lactobacillus johnsonii N6.2 TaxID=1408186 ;Lactobacillus johnsonii TaxID=33959 ;Lactobacillus plantarum TaxID=1590 ;Lactoba…
Lactococcus	0
Legionella	1	Legionella pneumophila TaxID=446 ;
Leifsonia	0
Leptospira	4	Leptospira interrogans TaxID=173 ;Leptospira kmetyi TaxID=408139 ;
Limosilactobacillus	0
Listeria	0
Luteococcus	0
Lysobacter	1	Lysobacter arseniciresistens ZS79 TaxID=913325 ;
Mammaliicoccus	0
Mannheimia	0
Maribacter	0
Marivirga	0
Massilia	0
Meiothermus	0
Melaminivora	0
Mesomycoplasma	0
Metamycoplasma	0
Methylobacterium	0
Methylorubrum	0
Methylotuvimicrobium	0
Methyloversatilis	0
Microbacteriaceae	0
Microbacterium	2	Microbacterium sp. AISO3 TaxID=2002831 ;Microbacterium sp. ANT_H45B TaxID=2597346 ;
Micrococcaceae	0
Micrococcus	0
Moraxellaceae	0
Moraxellales	0
Mucilaginibacter	2	Mucilaginibacter sp. ZR32 TaxID=2201324 ;
Mycobacterium	16	Mycobacterium kansasii TaxID=1768 ;Mycobacterium tuberculosis TaxID=1773 ;
Mycobacteroides	1	Mycobacteroides abscessus TaxID=36809 ;
Mycoplasma	1	Mycoplasma hyorhinis TaxID=2100 ;
Mycoplasmataceae	0
Mycoplasmoides	0
Mycoplasmopsis	0
Neisseria	1	Neisseria polysaccharea ATCC 43768 TaxID=546267 ;
Nesterenkonia	1	Nesterenkonia sp. GY239 TaxID=1804988 ;
Nitratireductor	0
Nitrosospira	0
Nocardia	0
Nocardioides	0
Novosphingobium	0
Ochrobactrum	0
Oleiharenicola	0
Oscillospiraceae	0
Ottowia	0
Paenibacillaceae	0
Paenibacillus	4	Paenibacillus odorifer TaxID=189426 ;Paenibacillus sp. FSL H8-0548 TaxID=1920422 ;
Paeniclostridium	0
Paludifilum	1	Paludifilum halophilum TaxID=1642702 ;
Pantoea	0
Parabacteroides	1	Parabacteroides goldsteinii TaxID=328812 ;
Paraburkholderia	0
Paracoccus	0
Pararheinheimera	0
Pasteurella	0
Patulibacter	0
Pectobacterium	2	Pectobacterium carotovorum TaxID=554 ;
Pediococcus	0
Pelomonas	0
Penicillium	1	Penicillium nordicum TaxID=229535 ;
Peptostreptococcus	0
Phaeovulum	0
phagocytophilum	7	Anaplasma phagocytophilum TaxID=948 ;
Phenylobacterium	0
Photobacterium	0
Pichia	4	Pichia kudriavzevii TaxID=4909 ;Pichia nakasei TaxID=53656 ;
Piscicoccus	0
Planctomonas	0
Planctopirus	0
Polymorphobacter	0
Porphyromonas	0
Prevotella	0
Prevotellaceae	0
Propionibacteriales	0
Propionibacterium	1	Propionibacterium sp. HMSC067A02 TaxID=1739399 ;
Propionivibrio	0
Prosthecobacter	0
Proteus	1	Proteus mirabilis TaxID=584 ;
Pseudacidovorax	0
Pseudazoarcus	0
Pseudidiomarina	0
Pseudoalteromonas	3	Pseudoalteromonas agarivorans S816 TaxID=1307437 ;Pseudoalteromonas luteoviolacea TaxID=43657 ;
Pseudobutyrivibrio	0
Pseudoflavonifractor	0
Pseudomonadaceae	2	Pseudomonadaceae TaxID=135621 ;
Pseudomonadales	0
Pseudomonadota	0
Pseudomonas	110	Pseudomonas TaxID=286 ;Pseudomonas aeruginosa TaxID=287 ;Pseudomonas alkylphenolica TaxID=237609 ;Pseudomonas amygdali pv. photiniae TaxID=251724 ;Pseudomonas coronafaciens pv. porri TaxID=83964 ;Pseudomonas fluorescens ABAC62 TaxID=1230466 ;Pseudomonas fluorescens TaxID=294 ;Pseudomonas fluorescens group TaxID=136843 ;Pseudomonas kairouanensis TaxID=2293832 ;Pseudomonas lactis TaxID=1615674 ;Pse…
Pseudonocardia	0
Pseudooceanicola	1	Pseudooceanicola lipolyticus TaxID=2029104 ;
Pseudoxanthobacteraceae	0
Pseudoxanthomonas	0
Psychrobacter	0
Quadrisphaera	0
Ralstonia	0
Raoultella	0
Rhizobiaceae	0
Rhizobium	0
Rhodococcus	0
Rhodotorula	0
Rikenellaceae	0
Roseburia	0
Rubrivivax	0
Ruminococcus	0
Saccharomyces	13	Saccharomyces TaxID=4930 ;Saccharomyces arboricola (strain H-6 / AS 2.3317 / CBS 10644) TaxID=1160507 ;Saccharomyces bayanus TaxID=4931 ;Saccharomyces cerevisiae (strain ATCC 204508 / S288c) TaxID=559292 ;Saccharomyces cerevisiae (strain JAY291) TaxID=574961 ;Saccharomyces cerevisiae (strain Lalvin EC1118 / Prise de mousse) TaxID=643680 ;Saccharomyces cerevisiae TaxID=4932 ;Saccharomyces cerevisi…
Saccharopolyspora	0
Saccharospirillum	0
Salmonella	2	Salmonella enteritidis TaxID=149539 ;Salmonella sp. NCTC 7297 TaxID=2583578 ;
Schaalia	2	Schaalia georgiae TaxID=52768 ;
Schleiferilactobacillus	0
Serratia	2	Serratia grimesii TaxID=82995 ;Serratia quinivorans TaxID=137545 ;
Shewanellaceae	0
Shigella	1	Shigella boydii 5216-82 TaxID=766141 ;
Shinella	0
Simplicispira	0
Sinirhodobacter	0
Solimonas	0
Sphingobium	0
Sphingomonadaceae	0
Sphingomonas	0
Staphylococcaceae	0
Staphylococcus	107	Staphylococcus TaxID=1279 ;Staphylococcus aureus TaxID=1280 ;Staphylococcus sciuri TaxID=1296 ;
Stenotrophomonas	1	Stenotrophomonas maltophilia TaxID=40324 ;
Streptobacillus	0
Streptococcus	23	Streptococcus mutans TaxID=1309 ;Streptococcus pneumoniae TaxID=1313 ;Streptococcus sp. HMSC072D03 TaxID=1739381 ;
Streptomyces	1	Streptomyces sp. MH60 TaxID=1940758 ;
Streptomycetaceae	0
Stutzerimonas	0
Subdoligranulum	0
Terrabacteria	0
Tessaracoccus	0
Thalassospira	1	Thalassospira xiamenensis TaxID=220697 ;
Thauera	0
Thermus	0
Thiobacillus	0
Thioflexithrix	0
Thiopseudomonas	0
Tissierella	3	Tissierella creatinini TaxID=43143 ;
Treponema	0
Trichosporon	0
Trueperella	0
Tsuneonella	0
Ureaplasma	0
Variovorax	0
Vibrio	2	Vibrio toranzoniae TaxID=1194427 ;Vibrio vulnificus TaxID=672 ;
Virgibacillus	1	Virgibacillus profundi TaxID=2024555 ;
Weissella	0
Xanthomonas	1	Xanthomonas oryzae TaxID=347 ;
Xylophilus	0
Yersinia	1	Yersinia TaxID=444888 ;

## Sheet: ST2_PRJNA544129
Acetitomaculum	0
Acetobacteroides	0
Achromobacter	0
Achromobacter	0
Acidovorax	0
Acinetobacter	0
Actinomyces	0
Actinomycetes	0
Actinophytocola	0
Aerococcus	0
Aeromonadaceae	0
Aeromonas	0
Afipia	0
Agrobacterium	0
Agromyces	0
Alcaligenes	0
Alistipes	0
Alloprevotella	0
Alphaproteobacteria	0
Alternaria	0
Anaplasma	2	Anaplasma phagocytophilum TaxID=948 ;
Aquabacterium	0
Aquincola	0
Archangium	0
Arthrobacter	0
Aspergillus	0
Asticcacaulis	0
Atopostipes	0
Aureibaculum	0
Azomonas	0
Azonexaceae	0
Azonexus	0
Azospirillum	0
Azovibrio	0
Bacillota	0
Bacillus	4	Bacillus cereus R309803 TaxID=526968 ;Bacillus obstructivus TaxID=1914540 ;
Bacteroides	0
Barrientosiimonas	0
Betaproteobacteria	0
Bibersteinia	0
Bifidobacterium	0
Blastococcus	0
Blautia	1	Blautia luti TaxID=89014 ;
Bordetella	0
Bosea	0
Brachymonas	0
Brachyspira	0
Bradyrhizobiaceae	0
Bradyrhizobium	0
Bremerella	0
Brevibacterium	0
Brevifollis	0
Brevundimonas	0
Brucella	0
Burkholderia	0
Burkholderiales	0
Caballeronia	0
Campylobacter	0
Campylobacteraceae	0
Candida	0
Capnocytophaga	0
Castellaniella	0
Catenibacterium	0
Caulobacter	0
Caulobacteraceae	0
Cedecea	0
Cellvibrio	0
Chlamydia	0
Chlamydia/Chlamydophila	0
Christensenellaceae	0
Chryseobacterium	0
Citricoccus	0
Citrobacter	0
Cladosporium	0
Cloacibacterium	0
Clostridium	0
Cobetia	0
Comamonadaceae	0
Comamonas	0
Corynebacterium	0
Cronobacter	0
Cryptococcus	0
Cupriavidus	0
Cutibacterium	0
Cyclobacterium	0
Debaryomyces	0
Deinococcus	0
Delftia	0
Deltaproteobacteria	0
Dermatophilus	0
Dialister	0
Dichelobacter	0
Dietzia	0
Duganella	0
Echinicola	0
Eggerthia	0
Elstera	0
Enterobacter	1	Enterobacter cloacae TaxID=550 ;
Enterobacterales	0
Enterobacteriaceae	0
Enterococcus	0
Eoetvoesia	0
Erwinia	0
Escherichia	0
Extensimonas	0
Facklamia	0
Faecalibacterium	0
Ferrovibrio	0
Filimonas	0
Flavobacterium	0
Fontimonas	0
Frankia	0
Frigidibacter	0
Fusarium	0
Fusicatenibacter	0
Fusobacterium	0
Gammaproteobacteria	0
Georgenia	0
Gimesia	0
Glutamicibacter	0
Glycocaulis	0
Gordonia	0
Hafnia	0
Haloplasmataceae	0
Herbaspirillum	0
Histophilus	0
Hymenobacter	0
Ignavigranum	0
Janibacter	0
Kaistella	0
Klebsiella	0
Klebsiella/Raoultella	0
Kluyveromyces	0
Knoellia	0
Kocuria	0
Kribbella	0
Kytococcus	0
Lachnospiraceae	0
Lacibacter	0
Lactiplantibacillus	0
Lactobacillaceae	0
Lactobacillus	0
Lactococcus	0
Legionella	0
Leifsonia	0
Leptospira	0
Limosilactobacillus	0
Listeria	0
Luteococcus	0
Lysobacter	0
Mammaliicoccus	0
Mannheimia	0
Maribacter	0
Marivirga	0
Massilia	0
Meiothermus	1	Meiothermus silvanus (strain ATCC 700542 / DSM 9946 / VI-R2) TaxID=526227 ;
Melaminivora	0
Mesomycoplasma	0
Metamycoplasma	0
Methylobacterium	0
Methylorubrum	0
Methylotuvimicrobium	0
Methyloversatilis	0
Microbacteriaceae	0
Microbacterium	0
Micrococcaceae	0
Micrococcus	0
Moraxellaceae	0
Moraxellales	0
Mucilaginibacter	0
Mycobacterium	0
Mycobacteroides	0
Mycoplasma	0
Mycoplasmataceae	0
Mycoplasmoides	0
Mycoplasmopsis	0
Neisseria	0
Nesterenkonia	0
Nitratireductor	0
Nitrosospira	0
Nocardia	0
Nocardioides	0
Novosphingobium	0
Ochrobactrum	0
Oleiharenicola	0
Oscillospiraceae	0
Ottowia	0
Paenibacillaceae	0
Paenibacillus	0
Paeniclostridium	0
Paludifilum	0
Pantoea	0
Parabacteroides	0
Paraburkholderia	0
Paracoccus	0
Pararheinheimera	0
Pasteurella	0
Patulibacter	0
Pectobacterium	0
Pediococcus	0
Pelomonas	0
Penicillium	0
Peptostreptococcus	0
Phaeovulum	0
phagocytophilum	2	Anaplasma phagocytophilum TaxID=948 ;
Phenylobacterium	0
Photobacterium	0
Pichia	0
Piscicoccus	0
Planctomonas	0
Planctopirus	0
Polymorphobacter	0
Porphyromonas	1	Porphyromonas macacae TaxID=28115 ;
Prevotella	0
Prevotellaceae	0
Propionibacteriales	0
Propionibacterium	0
Propionivibrio	0
Prosthecobacter	0
Proteus	0
Pseudacidovorax	0
Pseudazoarcus	0
Pseudidiomarina	0
Pseudoalteromonas	0
Pseudobutyrivibrio	0
Pseudoflavonifractor	0
Pseudomonadaceae	0
Pseudomonadales	0
Pseudomonadota	0
Pseudomonas	0
Pseudonocardia	0
Pseudooceanicola	0
Pseudoxanthobacteraceae	0
Pseudoxanthomonas	0
Psychrobacter	0
Quadrisphaera	0
Ralstonia	0
Raoultella	0
Rhizobiaceae	0
Rhizobium	0
Rhodococcus	0
Rhodotorula	0
Rikenellaceae	0
Roseburia	0
Rubrivivax	0
Ruminococcus	0
Saccharomyces	0
Saccharopolyspora	0
Saccharospirillum	0
Salmonella	0
Schaalia	0
Schleiferilactobacillus	0
Serratia	0
Shewanellaceae	0
Shigella	0
Shinella	0
Simplicispira	0
Sinirhodobacter	0
Solimonas	0
Sphingobium	0
Sphingomonadaceae	0
Sphingomonas	0
Staphylococcaceae	0
Staphylococcus	10	Staphylococcus aureus TaxID=1280 ;
Stenotrophomonas	0
Streptobacillus	0
Streptococcus	0
Streptomyces	0
Streptomycetaceae	0
Stutzerimonas	0
Subdoligranulum	0
Terrabacteria	0
Tessaracoccus	0
Thalassospira	0
Thauera	0
Thermus	1
Thiobacillus	0
Thioflexithrix	0
Thiopseudomonas	0
Tissierella	0
Treponema	0
Trichosporon	0
Trueperella	0
Tsuneonella	0
Ureaplasma	0
Variovorax	0
Vibrio	0
Virgibacillus	0
Weissella	0
Xanthomonas	0
Xylophilus	0
Yersinia	0

## Sheet: ST3_PRJNA551141
Acetitomaculum	0
Acetobacteroides	1	Acetobacteroides hydrogenigenes TaxID=979970 ;
Achromobacter	4	Achromobacter marplatensis TaxID=470868 ;Achromobacter sp. TaxID=134375 ;Achromobacter xylosoxidans (strain A8) TaxID=762376 ;
Achromobacter	4	Achromobacter marplatensis TaxID=470868 ;Achromobacter sp. TaxID=134375 ;Achromobacter xylosoxidans (strain A8) TaxID=762376 ;
Acidovorax	16	Acidovorax delafieldii TaxID=47920 ;Acidovorax radicis TaxID=758826 ;Acidovorax sp. 94 TaxID=2135633 ;Acidovorax sp. HMWF018 TaxID=2056855 ;Acidovorax sp. JHL-3 TaxID=1276755 ;Acidovorax sp. Root267 TaxID=1736505 ;Acidovorax sp. Root275 TaxID=1736508 ;Acidovorax sp. TaxID=1872122 ;Acidovorax temperans TaxID=80878 ;Acidovorax valerianellae TaxID=187868 ;
Acinetobacter	38	Acinetobacter TaxID=469 ;Acinetobacter baumannii TaxID=470 ;Acinetobacter bereziniae TaxID=106648 ;Acinetobacter celticus TaxID=1891224 ;Acinetobacter johnsonii TaxID=40214 ;Acinetobacter junii MTCC 11364 TaxID=1330047 ;Acinetobacter junii SH205 TaxID=575587 ;Acinetobacter junii TaxID=40215 ;Acinetobacter seifertii TaxID=1530123 ;Acinetobacter sp. GWC1_38_13 TaxID=1797234 ;Acinetobacter sp. S23 T…
Actinomyces	1	Actinomyces sp. oral taxon 175 str. F0384 TaxID=944560 ;
Actinomycetes	0
Actinophytocola	1	Actinophytocola xinjiangensis TaxID=485602 ;
Aerococcus	0
Aeromonadaceae	0
Aeromonas	5	Aeromonas TaxID=642 ;Aeromonas caviae TaxID=648 ;Aeromonas hydrophila 4AK4 TaxID=1354302 ;Aeromonas media TaxID=651 ;Aeromonas veronii TaxID=654 ;
Afipia	3	Afipia broomeae ATCC 49717 TaxID=883078 ;Afipia sp. P52-10 TaxID=1429916 ;
Agrobacterium	8	Agrobacterium fabrum (strain C58 / ATCC 33970) TaxID=176299 ;Agrobacterium fabrum TaxID=1176649 ;Agrobacterium sp. SUL3 TaxID=1701910 ;Agrobacterium tumefaciens F2 TaxID=1050720 ;Rhizobium/Agrobacterium group TaxID=227290 ;
Agromyces	3	Agromyces atrinae TaxID=592376 ;Agromyces sp. NDB4Y10 TaxID=1775951 ;Agromyces sp. SLBN-50 TaxID=744977 ;
Alcaligenes	11	Alcaligenes faecalis TaxID=511 ;Alcaligenes sp. DSM 30128 TaxID=206936 ;Alcaligenes xylosoxydans xylosoxydans TaxID=85698 ;
Alistipes	0
Alloprevotella	0
Alphaproteobacteria	4	Alphaproteobacteria TaxID=28211 ;Alphaproteobacteria bacterium ADurb.BinA305 TaxID=1852794 ;Alphaproteobacteria bacterium TaxID=1913988 ;
Alternaria	0
Anaplasma	2	Anaplasma phagocytophilum TaxID=948 ;
Aquabacterium	16	Aquabacterium commune TaxID=70586 ;Aquabacterium olei TaxID=1296669 ;
Aquincola	3	Aquincola tertiaricarbonis TaxID=391953 ;
Archangium	16	Archangium gephyra TaxID=48 ;
Arthrobacter	34	Arthrobacter sp. MDT2-14 TaxID=1258920 ;Arthrobacter sp. TS-15 TaxID=2510797 ;Arthrobacter sp. TaxID=1667 ;Arthrobacter sp. YC-RL1 TaxID=1652545 ;Arthrobacter stackebrandtii TaxID=272161 ;
Aspergillus	0
Asticcacaulis	0
Atopostipes	0
Aureibaculum	0
Azomonas	1	Azomonas agilis TaxID=116849 ;
Azonexaceae	0
Azonexus	1	Azonexus fungiphilus TaxID=146940 ;
Azospirillum	4	Azospirillum brasilense TaxID=192 ;Azospirillum sp. B21 TaxID=2607496 ;Azospirillum sp. M2T2B2 TaxID=682998 ;
Azovibrio	1	Azovibrio restrictus TaxID=146938 ;
Bacillota	0
Bacillus	11	Bacillus cereus TaxID=1396 ;Bacillus obstructivus TaxID=1914540 ;Bacillus sp. 2B10 TaxID=2483355 ;Bacillus sp. Nf3 TaxID=2116541 ;Bacillus sp. VT-16-64 TaxID=1917019 ;
Bacteroides	2
Barrientosiimonas	1	Barrientosiimonas humi TaxID=999931 ;
Betaproteobacteria	2	Betaproteobacteria TaxID=28216 ;Betaproteobacteria bacterium HGW-Betaproteobacteria-21 TaxID=2013713 ;
Bibersteinia	0
Bifidobacterium	0
Blastococcus	2	Blastococcus litoris TaxID=2171622 ;Blastococcus sp. TF02-9 TaxID=2250576 ;
Blautia	0
Bordetella	3	Bordetella ansorpii TaxID=288768 ;Bordetella hinzii TaxID=103855 ;Bordetella parapertussis (strain Bpp5) TaxID=1208660 ;
Bosea	3	Bosea sp. EC-HK365B TaxID=2038386 ;Bosea sp. RAC05 TaxID=1842539 ;Bosea sp. Root670 TaxID=1736583 ;
Brachymonas	1	Brachymonas denitrificans TaxID=28220 ;
Brachyspira	0
Bradyrhizobiaceae	1	Bradyrhizobiaceae bacterium PARB1 TaxID=2015576 ;
Bradyrhizobium	3	Bradyrhizobium elkanii TaxID=29448 ;Bradyrhizobium sp. MOS003 TaxID=2133946 ;unclassified Bradyrhizobium TaxID=2631580 ;
Bremerella	0
Brevibacterium	2	Brevibacterium iodinum ATCC 49514 TaxID=1255616 ;Brevibacterium sp. XM4083 TaxID=2583238 ;
Brevifollis	1	Brevifollis gellanilyticus TaxID=748831 ;
Brevundimonas	33	Brevundimonas TaxID=41275 ;Brevundimonas diminuta TaxID=293 ;Brevundimonas intermedia TaxID=74315 ;Brevundimonas naejangsanensis TaxID=588932 ;Brevundimonas sp. 357 TaxID=2555782 ;Brevundimonas sp. DS20 TaxID=1532555 ;Brevundimonas sp. Leaf280 TaxID=1736320 ;Brevundimonas sp. MYb31 TaxID=1848616 ;Brevundimonas sp. S30B TaxID=2561925 ;Brevundimonas sp. SGAir0440 TaxID=2579977 ;Brevundimonas sp. SH…
Brucella	0
Burkholderia	21	Burkholderia cenocepacia TaxID=95486 ;Burkholderia plantarii TaxID=41899 ;Burkholderia sp. AU4i TaxID=1335308 ;Burkholderia sp. CQ001 TaxID=1836045 ;Burkholderiaceae bacterium TaxID=2030806 ;Burkholderiales TaxID=80840 ;Burkholderiales bacterium PBB3 TaxID=2015565 ;Burkholderiales bacterium PBB4 TaxID=2015566 ;Burkholderiales bacterium RIFCSPHIGHO2_01_FULL_63_240 TaxID=1797552 ;Burkholderiales ba…
Burkholderiales	13	Burkholderiales TaxID=80840 ;Burkholderiales bacterium PBB3 TaxID=2015565 ;Burkholderiales bacterium PBB4 TaxID=2015566 ;Burkholderiales bacterium RIFCSPHIGHO2_01_FULL_63_240 TaxID=1797552 ;Burkholderiales bacterium TaxID=1891238 ;
Caballeronia	1	Caballeronia telluris TaxID=326475 ;
Campylobacter	26	Campylobacter TaxID=194 ;Campylobacter coli TaxID=195 ;Campylobacter jejuni TaxID=197 ;Campylobacter jejuni subsp. jejuni 414 TaxID=683083 ;Campylobacter jejuni subsp. jejuni serotype O:23/36 (strain 81-176) TaxID=354242 ;Campylobacter showae TaxID=204 ;
Campylobacteraceae	0
Candida	1	Candidatus Propionivibrio aalborgensis TaxID=1860101 ;
Capnocytophaga	0
Castellaniella	0
Catenibacterium	0
Caulobacter	23	Caulobacter segnis (strain ATCC 21756 / DSM 7131 / JCM 7823 / NBRC 15250 / LMG 17158 / TK0059) TaxID=509190 ;Caulobacter sp. 602-1 TaxID=2492472 ;Caulobacter sp. CCH5-E12 TaxID=1768770 ;Caulobacter sp. FWC26 TaxID=69665 ;Caulobacter sp. UNC279MFTsu5.1 TaxID=1502775 ;Caulobacter vibrioides (strain ATCC 19089 / CB15) TaxID=190650 ;Caulobacter vibrioides OR37 TaxID=1292034 ;Caulobacter vibrioides Ta…
Caulobacteraceae	0
Cedecea	1	Cedecea lapagei TaxID=158823 ;
Cellvibrio	0
Chlamydia	0
Chlamydia/Chlamydophila	0
Christensenellaceae	0
Chryseobacterium	17	Chryseobacterium antarcticum TaxID=266748 ;Chryseobacterium carnis TaxID=1241979 ;Chryseobacterium chaponense TaxID=713588 ;Chryseobacterium haifense TaxID=421525 ;Chryseobacterium piscicola TaxID=551459 ;Chryseobacterium sp. Leaf394 TaxID=1736361 ;Chryseobacterium sp. NBC122 TaxID=2547600 ;Chryseobacterium sp. SNU WT5 TaxID=2594269 ;Chryseobacterium sp. TaxID=1871047 ;Chryseobacterium sp. VAUSW3…
Citricoccus	1	Citricoccus muralis TaxID=169134 ;
Citrobacter	3	Citrobacter freundii TaxID=546 ;Citrobacter sp. Tue2-1 TaxID=1748967 ;
Cladosporium	0
Cloacibacterium	1	Cloacibacterium normanense TaxID=237258 ;
Clostridium	1	Clostridium sp. E02 TaxID=2487134 ;
Cobetia	1	Cobetia crustatorum TaxID=553385 ;
Comamonadaceae	9	Comamonadaceae TaxID=80864 ;Comamonadaceae bacterium TaxID=1871071 ;
Comamonas	256	Comamonas aquatica DA1877 TaxID=1457173 ;Comamonas aquatica TaxID=225991 ;Comamonas composti TaxID=408558 ;Comamonas kerstersii TaxID=225992 ;Comamonas sp. A23 TaxID=2494248 ;Comamonas sp. NLF 7-7 TaxID=2597701 ;Comamonas sp. lk TaxID=2201272 ;Comamonas testosteroni TaxID=285 ;
Corynebacterium	19	Corynebacterium afermentans TaxID=38286 ;Corynebacterium appendicis CIP 107643 TaxID=1161099 ;Corynebacterium aurimucosum TaxID=169292 ;Corynebacterium efficiens (strain DSM 44549 / YS-314 / AJ 12310 / JCM 11189 / NBRC 100395) TaxID=196164 ;Corynebacterium genitalium TaxID=38288 ;Corynebacterium halotolerans TaxID=225326 ;Corynebacterium maris DSM 45190 TaxID=1224163 ;Corynebacterium maris TaxID=…
Cronobacter	1	Cronobacter condimenti 1330 TaxID=1073999 ;
Cryptococcus	0
Cupriavidus	9	Cupriavidus basilensis TaxID=68895 ;Cupriavidus pauculus TaxID=82633 ;Cupriavidus sp. ASC-9842 TaxID=1001822 ;Cupriavidus sp. TaxID=1873897 ;Cupriavidus sp. USMAA2-4 TaxID=876364 ;Cupriavidus sp. UYPR2.512 TaxID=1080187 ;
Cutibacterium	20	Cutibacterium acnes JCM 18909 TaxID=1302241 ;Cutibacterium acnes JCM 18916 TaxID=1302242 ;Cutibacterium acnes JCM 18918 TaxID=1302243 ;Cutibacterium acnes TaxID=1747 ;
Cyclobacterium	0
Debaryomyces	0
Deinococcus	4	Deinococcus aerius TaxID=200253 ;Deinococcus hopiensis KR-140 TaxID=695939 ;Deinococcus metallilatus TaxID=1211322 ;Deinococcus sp. NW-56 TaxID=2080419 ;
Delftia	80	Delftia TaxID=80865 ;Delftia acidovorans (strain DSM 14801 / SPH-1) TaxID=398578 ;Delftia acidovorans CCUG 15835 TaxID=883100 ;Delftia acidovorans TaxID=80866 ;Delftia lacustris TaxID=558537 ;Delftia sp. (strain Cs1-4) TaxID=742013 ;Delftia sp. 670 TaxID=1537702 ;Delftia sp. BR1 TaxID=2613840 ;Delftia sp. GW456-R20 TaxID=1827145 ;Delftia sp. HK171 TaxID=1920191 ;Delftia sp. K82 TaxID=1472718 ;Del…
Deltaproteobacteria	3	Deltaproteobacteria bacterium HGW-Deltaproteobacteria-14 TaxID=2013741 ;Deltaproteobacteria bacterium HGW-Deltaproteobacteria-20 TaxID=2013748 ;Deltaproteobacteria bacterium TaxID=2026735 ;
Dermatophilus	0
Dialister	0
Dichelobacter	0
Dietzia	2	Dietzia alimentaria TaxID=665550 ;Dietzia maris TaxID=37915 ;
Duganella	1	Duganella phyllosphaerae TaxID=762836 ;
Echinicola	1	Echinicola sp. LN3S3 TaxID=2591634 ;
Eggerthia	3	Eggerthia catenaformis TaxID=31973 ;
Elstera	1	Elstera cyanobacteriorum TaxID=2022747 ;
Enterobacter	31	Enterobacter agglomerans TaxID=549 ;Enterobacter cancerogenus TaxID=69218 ;Enterobacter cloacae TaxID=550 ;Enterobacter cloacae complex sp. 743-2DZ2F-22B TaxID=2511985 ;Enterobacter hormaechei TaxID=158836 ;Enterobacter ludwigii TaxID=299767 ;Enterobacterales TaxID=91347 ;Enterobacterales bacterium CwR94 TaxID=2025587 ;Enterobacteriaceae TaxID=543 ;
Enterobacterales	4	Enterobacterales TaxID=91347 ;Enterobacterales bacterium CwR94 TaxID=2025587 ;
Enterobacteriaceae	12	Enterobacteriaceae TaxID=543 ;
Enterococcus	8	Enterococcus faecalis TaxID=1351 ;Enterococcus faecium TaxID=1352 ;
Eoetvoesia	1	Eoetvoesia caeni TaxID=645616 ;
Erwinia	0
Escherichia	290	Escherichia TaxID=561 ;Escherichia albertii TaxID=208962 ;Escherichia coli (strain K12) TaxID=83333 ;Escherichia coli (strain MS 21-1) TaxID=749527 ;Escherichia coli 2362-75 TaxID=670897 ;Escherichia coli 53638 TaxID=344610 ;Escherichia coli DEC1B TaxID=868134 ;Escherichia coli H591 TaxID=656408 ;Escherichia coli H736 TaxID=656414 ;Escherichia coli ISC7 TaxID=1432555 ;Escherichia coli MS 85-1 Tax…
Extensimonas	1	Extensimonas vulgaris TaxID=1031594 ;
Facklamia	0
Faecalibacterium	0
Ferrovibrio	1	Ferrovibrio sp. K5 TaxID=2594003 ;
Filimonas	1	Filimonas lacunae TaxID=477680 ;
Flavobacterium	8	Flavobacterium cheniae TaxID=295428 ;Flavobacterium pectinovorum TaxID=29533 ;Flavobacterium soli TaxID=344881 ;Flavobacterium sp. TaxID=239 ;Flavobacterium tegetincola TaxID=150172 ;unclassified Flavobacterium TaxID=196869 ;
Fontimonas	1	Fontimonas thermophila TaxID=1076937 ;
Frankia	0
Frigidibacter	0
Fusarium	0
Fusicatenibacter	0
Fusobacterium	0
Gammaproteobacteria	90	Gammaproteobacteria TaxID=1236 ;Gammaproteobacteria bacterium HGW-Gammaproteobacteria-7 TaxID=2013803 ;Gammaproteobacteria bacterium HGW-Gammaproteobacteria-9 TaxID=2013805 ;Gammaproteobacteria bacterium TaxID=1913989 ;
Georgenia	1	Georgenia muralis TaxID=154117 ;
Gimesia	1	Gimesia maris TaxID=122 ;
Glutamicibacter	1	Glutamicibacter soli TaxID=453836 ;
Glycocaulis	0
Gordonia	3	Gordonia malaquae NBRC 108250 TaxID=1223542 ;Gordonia sp. 852002-10350_SCH5691597 TaxID=1834085 ;Gordonia sp. MMS17-SY073 TaxID=2420509 ;
Hafnia	1	Hafnia alvei TaxID=569 ;
Haloplasmataceae	0
Herbaspirillum	4	Herbaspirillum huttiense TaxID=863372 ;Herbaspirillum seropedicae TaxID=964 ;Herbaspirillum sp. B65 TaxID=137708 ;Herbaspirillum sp. TaxID=1890675 ;
Histophilus	0
Hymenobacter	0
Ignavigranum	0
Janibacter	2	Janibacter melonis TaxID=262209 ;Janibacter terrae TaxID=103817 ;
Kaistella	0
Klebsiella	19	Klebsiella TaxID=570 ;Klebsiella michiganensis TaxID=1134687 ;Klebsiella oxytoca TaxID=571 ;Klebsiella pneumoniae IS22 TaxID=1432547 ;Klebsiella pneumoniae TaxID=573 ;Klebsiella pneumoniae subsp. ozaenae TaxID=574 ;
Klebsiella/Raoultella	0
Kluyveromyces	0
Knoellia	1	Knoellia aerolata DSM 18566 TaxID=1385519 ;
Kocuria	3	Kocuria palustris TaxID=71999 ;Kocuria tytonicola TaxID=2055946 ;
Kribbella	1	Kribbella antibiotica TaxID=190195 ;
Kytococcus	1	Kytococcus sedentarius TaxID=1276 ;
Lachnospiraceae	0
Lacibacter	1	Lacibacter cauensis TaxID=510947 ;
Lactiplantibacillus	0
Lactobacillaceae	0
Lactobacillus	1	Lactobacillus harbinensis TaxID=304207 ;
Lactococcus	0
Legionella	0
Leifsonia	2	Leifsonia sp. TaxID=1870902 ;Leifsonia xyli TaxID=1575 ;
Leptospira	0
Limosilactobacillus	0
Listeria	0
Luteococcus	1	Luteococcus japonicus LSP_Lj1 TaxID=1255658 ;
Lysobacter	2	Lysobacter spongiicola DSM 21749 TaxID=1122188 ;Lysobacter tolerans TaxID=1604334 ;
Mammaliicoccus	0
Mannheimia	0
Maribacter	1	Maribacter dokdonensis TaxID=320912 ;
Marivirga	1	Marivirga lumbricoides TaxID=1046115 ;
Massilia	18	Massilia alkalitolerans TaxID=286638 ;Massilia sp. HP4 TaxID=2562316 ;Massilia sp. K1S02-61 TaxID=2320864 ;Massilia sp. LC238 TaxID=1502852 ;Massilia sp. ONC3 TaxID=2562153 ;Massilia sp. TaxID=1882437 ;
Meiothermus	0
Melaminivora	1	Melaminivora alkalimesophila TaxID=1165852 ;
Mesomycoplasma	0
Metamycoplasma	0
Methylobacterium	10	Methylobacterium dankookense TaxID=560405 ;Methylobacterium sp. 6HR-1 TaxID=1141884 ;Methylobacterium sp. CCH5-D2 TaxID=1768765 ;Methylobacterium sp. DM1 TaxID=2067957 ;Methylobacterium sp. MB200 TaxID=648885 ;Methylobacterium sp. TER-1 TaxID=2499852 ;Methylobacterium sp. TaxID=409 ;Methylobacterium sp. WL69 TaxID=2603893 ;unclassified Methylobacterium TaxID=2615210 ;
Methylorubrum	2	Methylorubrum extorquens TaxID=408 ;
Methylotuvimicrobium	0
Methyloversatilis	12	Methyloversatilis discipulorum TaxID=1119528 ;Methyloversatilis universalis (strain ATCC BAA-1314 / JCM 13912 / FAM5) TaxID=1000565 ;Methyloversatilis universalis TaxID=378211 ;
Microbacteriaceae	2	Microbacteriaceae bacterium 13S1-3 TaxID=2144185 ;
Microbacterium	28	Microbacterium TaxID=33882 ;Microbacterium aurum TaxID=36805 ;Microbacterium barkeri TaxID=33917 ;Microbacterium chocolatum TaxID=84292 ;Microbacterium hominis TaxID=162426 ;Microbacterium kyungheense TaxID=1263636 ;Microbacterium laevaniformans OR221 TaxID=1160710 ;Microbacterium liquefaciens TaxID=33918 ;Microbacterium oleivorans TaxID=273677 ;Microbacterium oxydans TaxID=82380 ;Microbacterium …
Micrococcaceae	0
Micrococcus	9	Micrococcus TaxID=1269 ;Micrococcus luteus TaxID=1270 ;Micrococcus lylae TaxID=1273 ;Micrococcus sp. HMSC067E09 TaxID=1739367 ;Micrococcus sp. HMSC31B01 TaxID=1581073 ;
Moraxellaceae	2	Moraxellaceae TaxID=468 ;Moraxellaceae bacterium TaxID=1889775 ;
Moraxellales	0
Mucilaginibacter	0
Mycobacterium	4	Mycobacterium kansasii TaxID=1768 ;Mycobacterium sp. ITM-2016-00316 TaxID=2099695 ;Mycobacterium tuberculosis TaxID=1773 ;
Mycobacteroides	1	Mycobacteroides abscessus subsp. abscessus TaxID=1185650 ;
Mycoplasma	6	Mycoplasma hyorhinis (strain HUB-1) TaxID=872331 ;Mycoplasma hyorhinis TaxID=2100 ;Mycoplasma pneumoniae TaxID=2104 ;
Mycoplasmataceae	0
Mycoplasmoides	0
Mycoplasmopsis	0
Neisseria	1	Neisseria meningitidis TaxID=487 ;
Nesterenkonia	1	Nesterenkonia massiliensis TaxID=1232429 ;
Nitratireductor	0
Nitrosospira	1	unclassified Nitrosospira TaxID=2609267 ;
Nocardia	2
Nocardioides	2	Nocardioides sp. SLBN-35 TaxID=512030 ;
Novosphingobium	3	Novosphingobium rosa TaxID=76978 ;Novosphingobium sp. Fuku2-ISO-50 TaxID=1739114 ;Novosphingobium subterraneum TaxID=48936 ;
Ochrobactrum	3	Ochrobactrum TaxID=528 ;Ochrobactrum grignonense TaxID=94627 ;Ochrobactrum sp. POC9 TaxID=2203419 ;
Oleiharenicola	0
Oscillospiraceae	0
Ottowia	2	Ottowia sp. TaxID=1898956 ;Ottowia thiooxydans TaxID=219182 ;
Paenibacillaceae	0
Paenibacillus	1	Paenibacillus TaxID=44249 ;
Paeniclostridium	0
Paludifilum	0
Pantoea	1	Pantoea ananas TaxID=553 ;
Parabacteroides	0
Paraburkholderia	1	Paraburkholderia susongensis TaxID=1515439 ;
Paracoccus	5	Paracoccus aminovorans TaxID=34004 ;Paracoccus denitrificans TaxID=266 ;Paracoccus sp. 228 TaxID=1192054 ;Paracoccus sp. SY TaxID=1330255 ;Paracoccus sphaerophysae TaxID=690417 ;
Pararheinheimera	1	Pararheinheimera texasensis TaxID=306205 ;
Pasteurella	0
Patulibacter	1	Patulibacter minatonensis TaxID=298163 ;
Pectobacterium	0
Pediococcus	0
Pelomonas	1	Pelomonas puraquae TaxID=431059 ;
Penicillium	0
Peptostreptococcus	0
Phaeovulum	0
phagocytophilum	2	Anaplasma phagocytophilum TaxID=948 ;
Phenylobacterium	15	Phenylobacterium sp. CCH9-H3 TaxID=1768774 ;Phenylobacterium sp. RIFCSPHIGHO2_01_FULL_69_31 TaxID=1801944 ;Phenylobacterium sp. SCN 69-14 TaxID=1660128 ;Phenylobacterium sp. TaxID=1871053 ;Phenylobacterium zucineum TaxID=284016 ;unclassified Phenylobacterium TaxID=2640670 ;
Photobacterium	0
Pichia	0
Piscicoccus	1	Piscicoccus intestinalis TaxID=746033 ;
Planctomonas	0
Planctopirus	1	Planctopirus limnophila (strain ATCC 43296 / DSM 3776 / IFAM 1008 / 290) TaxID=521674 ;
Polymorphobacter	1	Polymorphobacter sp. DJ1R-1 TaxID=2511025 ;
Porphyromonas	0
Prevotella	0
Prevotellaceae	0
Propionibacteriales	0
Propionibacterium	6	Propionibacterium sp. HMSC065F07 TaxID=1739345 ;Propionibacterium sp. KPL1844 TaxID=1203573 ;Propionibacterium sp. KPL2009 TaxID=1203635 ;Propionibacterium sp. Marseille-P5998 TaxID=2161823 ;Propionibacterium sp. oral taxon 193 TaxID=671223 ;
Propionivibrio	1	Candidatus Propionivibrio aalborgensis TaxID=1860101 ;
Prosthecobacter	4	Prosthecobacter debontii TaxID=48467 ;Prosthecobacter fusiformis TaxID=48464 ;
Proteus	5	Proteus mirabilis TaxID=584 ;
Pseudacidovorax	4	Pseudacidovorax intermedius TaxID=433924 ;Pseudacidovorax sp. RU35E TaxID=1907403 ;
Pseudazoarcus	0
Pseudidiomarina	0
Pseudoalteromonas	0
Pseudobutyrivibrio	0
Pseudoflavonifractor	0
Pseudomonadaceae	27	Pseudomonadaceae TaxID=135621 ;
Pseudomonadales	9	Pseudomonadales TaxID=72274 ;Pseudomonadales bacterium RIFCSPLOWO2_12_59_9 TaxID=1802009 ;
Pseudomonadota	0
Pseudomonas	4147	Pseudomonas TaxID=286 ;Pseudomonas aeruginosa (strain ATCC 15692 / DSM 22644 / CIP 104116 / JCM 14847 / LMG 12228 / 1C / PRS 101 / PAO1) TaxID=208964 ;Pseudomonas aeruginosa (strain UCBPP-PA14) TaxID=208963 ;Pseudomonas aeruginosa BL04 TaxID=1402545 ;Pseudomonas aeruginosa TaxID=287 ;Pseudomonas aeruginosa VRFPA01 TaxID=1262663 ;Pseudomonas aeruginosa VRFPA03 TaxID=1350465 ;Pseudomonas aeruginosa…
Pseudonocardia	2	Pseudonocardia ammonioxydans TaxID=260086 ;
Pseudooceanicola	0
Pseudoxanthobacteraceae	0
Pseudoxanthomonas	6	Pseudoxanthomonas sp. 3HH-4 TaxID=1690214 ;Pseudoxanthomonas sp. CF385 TaxID=1881042 ;Pseudoxanthomonas sp. GSS15 TaxID=2137479 ;Pseudoxanthomonas sp. Root630 TaxID=1736574 ;Pseudoxanthomonas sp. z9 TaxID=2584942 ;Pseudoxanthomonas spadix (strain BD-a59) TaxID=1045855 ;
Psychrobacter	2	Psychrobacter cryohalolentis (strain K5) TaxID=335284 ;Psychrobacter sp. TaxID=56811 ;
Quadrisphaera	1	Quadrisphaera sp. DD2A TaxID=2593304 ;
Ralstonia	1	unclassified Ralstonia TaxID=209769 ;
Raoultella	2	Raoultella ornithinolytica TaxID=54291 ;Raoultella planticola TaxID=575 ;
Rhizobiaceae	2	Rhizobiaceae bacterium TaxID=1913961 ;
Rhizobium	20	Rhizobium arachis TaxID=228925 ;Rhizobium radiobacter TaxID=358 ;Rhizobium sp. Pop5 TaxID=1223565 ;Rhizobium sp. TaxID=391 ;Rhizobium/Agrobacterium group TaxID=227290 ;
Rhodococcus	30	Rhodococcus TaxID=1661425 ;Rhodococcus enclensis TaxID=1049584 ;Rhodococcus erythropolis SK121 TaxID=596309 ;Rhodococcus erythropolis TaxID=1833 ;Rhodococcus fascians TaxID=1828 ;Rhodococcus phage Whack TaxID=2591132 ;Rhodococcus qingshengii TaxID=334542 ;Rhodococcus sp. 06-221-2 TaxID=2022514 ;Rhodococcus sp. 14-1411-2a TaxID=2023151 ;Rhodococcus sp. 4J2A2 TaxID=861270 ;Rhodococcus sp. EPR-134 T…
Rhodotorula	0
Rikenellaceae	0
Roseburia	0
Rubrivivax	2	Rubrivivax sp. ICH-3 TaxID=2499835 ;Rubrivivax sp. TaxID=50259 ;
Ruminococcus	0
Saccharomyces	0
Saccharopolyspora	12	Saccharopolyspora dendranthemae TaxID=1181886 ;Saccharopolyspora sp. 16K309 TaxID=2530384 ;Saccharopolyspora sp. 16K404 TaxID=2530385 ;Saccharopolyspora sp. 5K548 TaxID=2530386 ;Saccharopolyspora sp. H219 TaxID=2492662 ;
Saccharospirillum	0
Salmonella	23	Salmonella bongori TaxID=54736 ;Salmonella diarizonae TaxID=59204 ;Salmonella enterica I TaxID=59201 ;Salmonella enterica TaxID=28901 ;Salmonella enterica subsp. arizonae TaxID=59203 ;Salmonella enterica subsp. enterica serovar Alachua str. R6-377 TaxID=913241 ;Salmonella enteritidis TaxID=149539 ;Salmonella sp. 3DZ2-4SM TaxID=2175006 ;
Schaalia	0
Schleiferilactobacillus	0
Serratia	0
Shewanellaceae	0
Shigella	24	Shigella TaxID=620 ;Shigella boydii 965-58 TaxID=766138 ;Shigella boydii TaxID=621 ;Shigella dysenteriae 1617 TaxID=754093 ;Shigella dysenteriae TaxID=622 ;Shigella flexneri 1235-66 TaxID=766154 ;Shigella flexneri K-227 TaxID=766147 ;Shigella flexneri K-315 TaxID=766150 ;Shigella flexneri TaxID=623 ;Shigella sonnei TaxID=624 ;
Shinella	7	Shinella TaxID=323620 ;Shinella sp. JR1-6 TaxID=2527671 ;unclassified Shinella TaxID=2643062 ;
Simplicispira	4	Simplicispira psychrophila TaxID=80882 ;Simplicispira sp. NY-02 TaxID=2315688 ;
Sinirhodobacter	1	Sinirhodobacter populi TaxID=2306993 ;
Solimonas	2	Solimonas flava TaxID=415849 ;Solimonas sp. K1W22B-7 TaxID=2303331 ;
Sphingobium	7	Sphingobium TaxID=165695 ;Sphingobium quisquiliarum P25 TaxID=1329909 ;Sphingobium sp. AX-B TaxID=1577690 ;
Sphingomonadaceae	0
Sphingomonas	80	Sphingomonas TaxID=13687 ;Sphingomonas adhaesiva TaxID=28212 ;Sphingomonas aquatilis NBRC 16722 TaxID=1219039 ;Sphingomonas guangdongensis TaxID=1141890 ;Sphingomonas koreensis TaxID=93064 ;Sphingomonas melonis TY TaxID=621456 ;Sphingomonas paucimobilis NBRC 13935 TaxID=1219050 ;Sphingomonas paucimobilis TaxID=13689 ;Sphingomonas sanguinis TaxID=33051 ;Sphingomonas sp. 67-41 TaxID=1895850 ;Sphing…
Staphylococcaceae	0
Staphylococcus	24	Staphylococcus aureus TaxID=1280 ;Staphylococcus cohnii TaxID=29382 ;Staphylococcus succinus TaxID=61015 ;
Stenotrophomonas	2105	Stenotrophomonas TaxID=40323 ;Stenotrophomonas acidaminiphila TaxID=128780 ;Stenotrophomonas indicatrix TaxID=2045451 ;Stenotrophomonas maltophilia (strain R551-3) TaxID=391008 ;Stenotrophomonas maltophilia Ab55555 TaxID=1183154 ;Stenotrophomonas maltophilia MF89 TaxID=1333853 ;Stenotrophomonas maltophilia RA8 TaxID=1118157 ;Stenotrophomonas maltophilia SKK35 TaxID=1118156 ;Stenotrophomonas malto…
Streptobacillus	0
Streptococcus	3	Streptococcus dysgalactiae subsp. equisimilis TaxID=119602 ;Streptococcus pneumoniae TaxID=1313 ;Streptococcus salivarius TaxID=1304 ;
Streptomyces	3	Streptomyces TaxID=1883 ;Streptomyces nanchangensis TaxID=204925 ;Streptomyces sp. NRRL F-525 TaxID=1463861 ;
Streptomycetaceae	0
Stutzerimonas	0
Subdoligranulum	0
Terrabacteria	0
Tessaracoccus	2	Tessaracoccus bendigoensis DSM 12906 TaxID=1123357 ;Tessaracoccus flavescens TaxID=399497 ;
Thalassospira	0
Thauera	3	Thauera aminoaromatica TaxID=164330 ;Thauera sp. TaxID=1905334 ;
Thermus	2	Thermus aquaticus TaxID=271 ;Thermus sp. 2.9 TaxID=1577051 ;
Thiobacillus	2	Thiobacillus denitrificans TaxID=36861 ;Thiobacillus sp. 63-78 TaxID=1895859 ;
Thioflexithrix	0
Thiopseudomonas	0
Tissierella	1	Tissierella creatinini TaxID=43143 ;
Treponema	0
Trichosporon	1
Trueperella	0
Tsuneonella	0
Ureaplasma	0
Variovorax	7	Variovorax paradoxus TaxID=34073 ;Variovorax sp. 770b2 TaxID=1566271 ;Variovorax sp. GV014 TaxID=2135502 ;Variovorax sp. KK3 TaxID=1855728 ;Variovorax sp. SCN 67-85 TaxID=1660152 ;Variovorax sp. TaxID=1871043 ;
Vibrio	17	Vibrio cholerae TaxID=666 ;Vibrio vulnificus TaxID=672 ;
Virgibacillus	0
Weissella	0
Xanthomonas	12	Xanthomonas TaxID=338 ;Xanthomonas arboricola TaxID=56448 ;Xanthomonas oryzae pv. oryzae (strain KACC10331 / KXO85) TaxID=291331 ;Xanthomonas oryzae pv. oryzae TaxID=64187 ;Xanthomonas sacchari TaxID=56458 ;
Xylophilus	3	Xylophilus ampelinus TaxID=54067 ;
Yersinia	2	Yersinia pseudotuberculosis TaxID=633 ;

## Sheet: ST4_PRJNA556769
Acetitomaculum	0
Acetobacteroides	0
Achromobacter	0
Achromobacter	0
Acidovorax	0
Acinetobacter	1	Acinetobacter baumannii TaxID=470 ;
Actinomyces	0
Actinomycetes	0
Actinophytocola	0
Aerococcus	0
Aeromonadaceae	0
Aeromonas	0
Afipia	0
Agrobacterium	0
Agromyces	0
Alcaligenes	0
Alistipes	0
Alloprevotella	0
Alphaproteobacteria	0
Alternaria	0
Anaplasma	2	Anaplasma phagocytophilum TaxID=948 ;
Aquabacterium	0
Aquincola	0
Archangium	0
Arthrobacter	0
Aspergillus	0
Asticcacaulis	0
Atopostipes	0
Aureibaculum	0
Azomonas	0
Azonexaceae	0
Azonexus	0
Azospirillum	0
Azovibrio	0
Bacillota	0
Bacillus	2	Bacillus sp. VT-16-64 TaxID=1917019 ;
Bacteroides	0
Barrientosiimonas	0
Betaproteobacteria	0
Bibersteinia	0
Bifidobacterium	0
Blastococcus	0
Blautia	0
Bordetella	0
Bosea	0
Brachymonas	0
Brachyspira	0
Bradyrhizobiaceae	0
Bradyrhizobium	0
Bremerella	0
Brevibacterium	0
Brevifollis	0
Brevundimonas	0
Brucella	0
Burkholderia	0
Burkholderiales	0
Caballeronia	0
Campylobacter	1	Campylobacter jejuni TaxID=197 ;
Campylobacteraceae	0
Candida	0
Capnocytophaga	0
Castellaniella	0
Catenibacterium	0
Caulobacter	0
Caulobacteraceae	0
Cedecea	0
Cellvibrio	0
Chlamydia	1	Chlamydia trachomatis TaxID=813 ;
Chlamydia/Chlamydophila	0
Christensenellaceae	0
Chryseobacterium	0
Citricoccus	0
Citrobacter	0
Cladosporium	0
Cloacibacterium	0
Clostridium	0
Cobetia	0
Comamonadaceae	0
Comamonas	0
Corynebacterium	0
Cronobacter	0
Cryptococcus	0
Cupriavidus	0
Cutibacterium	0
Cyclobacterium	0
Debaryomyces	0
Deinococcus	0
Delftia	0
Deltaproteobacteria	0
Dermatophilus	0
Dialister	0
Dichelobacter	0
Dietzia	0
Duganella	0
Echinicola	0
Eggerthia	0
Elstera	0
Enterobacter	0
Enterobacterales	0
Enterobacteriaceae	0
Enterococcus	0
Eoetvoesia	0
Erwinia	0
Escherichia	2	Escherichia coli TaxID=562 ;
Extensimonas	0
Facklamia	0
Faecalibacterium	0
Ferrovibrio	0
Filimonas	0
Flavobacterium	0
Fontimonas	0
Frankia	0
Frigidibacter	0
Fusarium	0
Fusicatenibacter	0
Fusobacterium	0
Gammaproteobacteria	0
Georgenia	0
Gimesia	0
Glutamicibacter	0
Glycocaulis	0
Gordonia	0
Hafnia	0
Haloplasmataceae	0
Herbaspirillum	0
Histophilus	0
Hymenobacter	0
Ignavigranum	0
Janibacter	0
Kaistella	0
Klebsiella	3	Klebsiella pneumoniae TaxID=573 ;
Klebsiella/Raoultella	0
Kluyveromyces	0
Knoellia	0
Kocuria	0
Kribbella	0
Kytococcus	0
Lachnospiraceae	0
Lacibacter	0
Lactiplantibacillus	0
Lactobacillaceae	0
Lactobacillus	1	Lactobacillus sp. DSM 110155 TaxID=2941328 ;
Lactococcus	0
Legionella	0
Leifsonia	0
Leptospira	0
Limosilactobacillus	0
Listeria	1	Listeria monocytogenes TaxID=1639 ;
Luteococcus	0
Lysobacter	0
Mammaliicoccus	0
Mannheimia	0
Maribacter	0
Marivirga	0
Massilia	0
Meiothermus	0
Melaminivora	0
Mesomycoplasma	0
Metamycoplasma	0
Methylobacterium	0
Methylorubrum	0
Methylotuvimicrobium	0
Methyloversatilis	0
Microbacteriaceae	0
Microbacterium	0
Micrococcaceae	0
Micrococcus	0
Moraxellaceae	0
Moraxellales	0
Mucilaginibacter	0
Mycobacterium	0
Mycobacteroides	0
Mycoplasma	0
Mycoplasmataceae	0
Mycoplasmoides	0
Mycoplasmopsis	2	Mycoplasmopsis arginini TaxID=2094 ;
Neisseria	0
Nesterenkonia	0
Nitratireductor	1	Nitratireductor aestuarii TaxID=1735103 ;
Nitrosospira	0
Nocardia	0
Nocardioides	1	Nocardioides sp. BN130099 TaxID=2607660 ;
Novosphingobium	0
Ochrobactrum	0
Oleiharenicola	0
Oscillospiraceae	0
Ottowia	0
Paenibacillaceae	0
Paenibacillus	0
Paeniclostridium	0
Paludifilum	0
Pantoea	0
Parabacteroides	0
Paraburkholderia	0
Paracoccus	0
Pararheinheimera	0
Pasteurella	0
Patulibacter	0
Pectobacterium	0
Pediococcus	0
Pelomonas	0
Penicillium	0
Peptostreptococcus	0
Phaeovulum	0
phagocytophilum	2	Anaplasma phagocytophilum TaxID=948 ;
Phenylobacterium	0
Photobacterium	3	Photobacterium ganghwense TaxID=320778 ;
Pichia	0
Piscicoccus	0
Planctomonas	0
Planctopirus	0
Polymorphobacter	0
Porphyromonas	0
Prevotella	0
Prevotellaceae	0
Propionibacteriales	0
Propionibacterium	0
Propionivibrio	0
Prosthecobacter	0
Proteus	0
Pseudacidovorax	0
Pseudazoarcus	0
Pseudidiomarina	0
Pseudoalteromonas	1	Pseudoalteromonas sp. CO133X TaxID=1777237 ;
Pseudobutyrivibrio	0
Pseudoflavonifractor	0
Pseudomonadaceae	0
Pseudomonadales	0
Pseudomonadota	0
Pseudomonas	0
Pseudonocardia	0
Pseudooceanicola	0
Pseudoxanthobacteraceae	0
Pseudoxanthomonas	0
Psychrobacter	0
Quadrisphaera	0
Ralstonia	0
Raoultella	0
Rhizobiaceae	0
Rhizobium	0
Rhodococcus	0
Rhodotorula	0
Rikenellaceae	0
Roseburia	0
Rubrivivax	0
Ruminococcus	0
Saccharomyces	0
Saccharopolyspora	0
Saccharospirillum	0
Salmonella	1	Salmonella enterica TaxID=28901 ;
Schaalia	0
Schleiferilactobacillus	0
Serratia	0
Shewanellaceae	0
Shigella	0
Shinella	0
Simplicispira	0
Sinirhodobacter	0
Solimonas	0
Sphingobium	0
Sphingomonadaceae	0
Sphingomonas	0
Staphylococcaceae	0
Staphylococcus	18	Staphylococcus aureus TaxID=1280 ;
Stenotrophomonas	0
Streptobacillus	0
Streptococcus	1	Streptococcus pneumoniae TaxID=1313 ;
Streptomyces	0
Streptomycetaceae	0
Stutzerimonas	0
Subdoligranulum	0
Terrabacteria	0
Tessaracoccus	0
Thalassospira	0
Thauera	0
Thermus	0
Thiobacillus	0
Thioflexithrix	0
Thiopseudomonas	0
Tissierella	0
Treponema	0
Trichosporon	0
Trueperella	0
Tsuneonella	0
Ureaplasma	0
Variovorax	0
Vibrio	1	Vibrio parahaemolyticus TaxID=670 ;
Virgibacillus	0
Weissella	0
Xanthomonas	0
Xylophilus	0
Yersinia	0

## Sheet: ST5_PRJNA591729
Acetitomaculum	0
Acetobacteroides	0
Achromobacter	0
Achromobacter	0
Acidovorax	0
Acinetobacter	0
Actinomyces	0
Actinomycetes	0
Actinophytocola	0
Aerococcus	0
Aeromonadaceae	0
Aeromonas	0
Afipia	0
Agrobacterium	0
Agromyces	0
Alcaligenes	0
Alistipes	0
Alloprevotella	0
Alphaproteobacteria	0
Alternaria	0
Anaplasma	2	Anaplasma phagocytophilum TaxID=948 ;
Aquabacterium	0
Aquincola	0
Archangium	0
Arthrobacter	0
Aspergillus	0
Asticcacaulis	0
Atopostipes	0
Aureibaculum	0
Azomonas	0
Azonexaceae	0
Azonexus	0
Azospirillum	0
Azovibrio	0
Bacillota	0
Bacillus	1	Bacillus cereus R309803 TaxID=526968 ;
Bacteroides	0
Barrientosiimonas	0
Betaproteobacteria	0
Bibersteinia	0
Bifidobacterium	0
Blastococcus	0
Blautia	1	Blautia luti TaxID=89014 ;
Bordetella	0
Bosea	0
Brachymonas	0
Brachyspira	0
Bradyrhizobiaceae	0
Bradyrhizobium	0
Bremerella	0
Brevibacterium	0
Brevifollis	0
Brevundimonas	0
Brucella	0
Burkholderia	0
Burkholderiales	0
Caballeronia	0
Campylobacter	0
Campylobacteraceae	0
Candida	0
Capnocytophaga	0
Castellaniella	0
Catenibacterium	0
Caulobacter	0
Caulobacteraceae	0
Cedecea	0
Cellvibrio	0
Chlamydia	0
Chlamydia/Chlamydophila	0
Christensenellaceae	0
Chryseobacterium	0
Citricoccus	0
Citrobacter	0
Cladosporium	0
Cloacibacterium	0
Clostridium	0
Cobetia	0
Comamonadaceae	0
Comamonas	0
Corynebacterium	0
Cronobacter	0
Cryptococcus	0
Cupriavidus	0
Cutibacterium	0
Cyclobacterium	0
Debaryomyces	0
Deinococcus	0
Delftia	0
Deltaproteobacteria	0
Dermatophilus	0
Dialister	0
Dichelobacter	0
Dietzia	0
Duganella	0
Echinicola	0
Eggerthia	0
Elstera	0
Enterobacter	0
Enterobacterales	0
Enterobacteriaceae	0
Enterococcus	2	Enterococcus faecalis TaxID=1351 ;Enterococcus faecium TaxID=1352 ;
Eoetvoesia	0
Erwinia	0
Escherichia	0
Extensimonas	0
Facklamia	0
Faecalibacterium	0
Ferrovibrio	0
Filimonas	0
Flavobacterium	0
Fontimonas	0
Frankia	0
Frigidibacter	0
Fusarium	0
Fusicatenibacter	0
Fusobacterium	0
Gammaproteobacteria	0
Georgenia	0
Gimesia	0
Glutamicibacter	0
Glycocaulis	0
Gordonia	0
Hafnia	0
Haloplasmataceae	0
Herbaspirillum	0
Histophilus	0
Hymenobacter	0
Ignavigranum	0
Janibacter	0
Kaistella	0
Klebsiella	3	Klebsiella pneumoniae TaxID=573 ;
Klebsiella/Raoultella	0
Kluyveromyces	0
Knoellia	0
Kocuria	0
Kribbella	0
Kytococcus	0
Lachnospiraceae	0
Lacibacter	0
Lactiplantibacillus	0
Lactobacillaceae	0
Lactobacillus	0
Lactococcus	0
Legionella	0
Leifsonia	0
Leptospira	0
Limosilactobacillus	0
Listeria	0
Luteococcus	0
Lysobacter	0
Mammaliicoccus	0
Mannheimia	0
Maribacter	0
Marivirga	0
Massilia	0
Meiothermus	0
Melaminivora	0
Mesomycoplasma	0
Metamycoplasma	0
Methylobacterium	0
Methylorubrum	0
Methylotuvimicrobium	0
Methyloversatilis	0
Microbacteriaceae	0
Microbacterium	0
Micrococcaceae	0
Micrococcus	0
Moraxellaceae	0
Moraxellales	0
Mucilaginibacter	0
Mycobacterium	0
Mycobacteroides	0
Mycoplasma	207	Mycoplasma TaxID=2093 ;Mycoplasma agalactiae TaxID=2110 ;Mycoplasma alkalescens TaxID=45363 ;Mycoplasma bovis (strain ATCC 25523 / DSM 22781 / NCTC 10131 / PG45) TaxID=289397 ;Mycoplasma bovis 1067 TaxID=1188237 ;Mycoplasma bovis 8790 TaxID=1188242 ;Mycoplasma bovis CQ-W70 TaxID=1316930 ;Mycoplasma bovis TaxID=28903 ;
Mycoplasmataceae	0
Mycoplasmoides	0
Mycoplasmopsis	0
Neisseria	0
Nesterenkonia	0
Nitratireductor	0
Nitrosospira	0
Nocardia	0
Nocardioides	0
Novosphingobium	0
Ochrobactrum	0
Oleiharenicola	0
Oscillospiraceae	0
Ottowia	0
Paenibacillaceae	0
Paenibacillus	0
Paeniclostridium	0
Paludifilum	0
Pantoea	0
Parabacteroides	0
Paraburkholderia	0
Paracoccus	0
Pararheinheimera	0
Pasteurella	0
Patulibacter	0
Pectobacterium	0
Pediococcus	0
Pelomonas	0
Penicillium	0
Peptostreptococcus	0
Phaeovulum	0
phagocytophilum	2	Anaplasma phagocytophilum TaxID=948 ;
Phenylobacterium	0
Photobacterium	0
Pichia	0
Piscicoccus	0
Planctomonas	0
Planctopirus	0
Polymorphobacter	0
Porphyromonas	0
Prevotella	0
Prevotellaceae	0
Propionibacteriales	0
Propionibacterium	0
Propionivibrio	0
Prosthecobacter	0
Proteus	0
Pseudacidovorax	0
Pseudazoarcus	0
Pseudidiomarina	0
Pseudoalteromonas	0
Pseudobutyrivibrio	0
Pseudoflavonifractor	0
Pseudomonadaceae	0
Pseudomonadales	0
Pseudomonadota	0
Pseudomonas	0
Pseudonocardia	0
Pseudooceanicola	0
Pseudoxanthobacteraceae	0
Pseudoxanthomonas	0
Psychrobacter	0
Quadrisphaera	0
Ralstonia	0
Raoultella	0
Rhizobiaceae	0
Rhizobium	0
Rhodococcus	0
Rhodotorula	0
Rikenellaceae	0
Roseburia	0
Rubrivivax	0
Ruminococcus	0
Saccharomyces	0
Saccharopolyspora	0
Saccharospirillum	0
Salmonella	0
Schaalia	0
Schleiferilactobacillus	0
Serratia	1	Serratia marcescens TaxID=615 ;
Shewanellaceae	0
Shigella	0
Shinella	0
Simplicispira	0
Sinirhodobacter	0
Solimonas	0
Sphingobium	0
Sphingomonadaceae	0
Sphingomonas	0
Staphylococcaceae	0
Staphylococcus	27	Staphylococcus aureus TaxID=1280 ;
Stenotrophomonas	0
Streptobacillus	0
Streptococcus	0
Streptomyces	0
Streptomycetaceae	0
Stutzerimonas	0
Subdoligranulum	0
Terrabacteria	0
Tessaracoccus	0
Thalassospira	0
Thauera	0
Thermus	0
Thiobacillus	0
Thioflexithrix	0
Thiopseudomonas	0
Tissierella	0
Treponema	1	Treponema bryantii TaxID=163 ;
Trichosporon	0
Trueperella	0
Tsuneonella	0
Ureaplasma	0
Variovorax	0
Vibrio	4	Vibrio cholerae TaxID=666 ;
Virgibacillus	0
Weissella	0
Xanthomonas	0
Xylophilus	0
Yersinia	0

## Sheet: ST6_PRJNA627642
Acetitomaculum	0
Acetobacteroides	0
Achromobacter	0
Achromobacter	0
Acidovorax	0
Acinetobacter	0
Actinomyces	0
Actinomycetes	0
Actinophytocola	0
Aerococcus	0
Aeromonadaceae	0
Aeromonas	0
Afipia	0
Agrobacterium	0
Agromyces	0
Alcaligenes	0
Alistipes	0
Alloprevotella	0
Alphaproteobacteria	0
Alternaria	0
Anaplasma	0
Aquabacterium	0
Aquincola	0
Archangium	0
Arthrobacter	0
Aspergillus	0
Asticcacaulis	0
Atopostipes	0
Aureibaculum	0
Azomonas	0
Azonexaceae	0
Azonexus	0
Azospirillum	0
Azovibrio	0
Bacillota	0
Bacillus	1	Bacillus wiedmannii TaxID=1890302 ;
Bacteroides	0
Barrientosiimonas	0
Betaproteobacteria	0
Bibersteinia	0
Bifidobacterium	0
Blastococcus	0
Blautia	0
Bordetella	0
Bosea	0
Brachymonas	0
Brachyspira	0
Bradyrhizobiaceae	0
Bradyrhizobium	0
Bremerella	0
Brevibacterium	0
Brevifollis	0
Brevundimonas	0
Brucella	0
Burkholderia	0
Burkholderiales	0
Caballeronia	0
Campylobacter	0
Campylobacteraceae	0
Candida	0
Capnocytophaga	0
Castellaniella	0
Catenibacterium	0
Caulobacter	0
Caulobacteraceae	0
Cedecea	0
Cellvibrio	0
Chlamydia	0
Chlamydia/Chlamydophila	0
Christensenellaceae	0
Chryseobacterium	0
Citricoccus	0
Citrobacter	0
Cladosporium	0
Cloacibacterium	0
Clostridium	0
Cobetia	0
Comamonadaceae	0
Comamonas	0
Corynebacterium	0
Cronobacter	0
Cryptococcus	0
Cupriavidus	0
Cutibacterium	0
Cyclobacterium	0
Debaryomyces	0
Deinococcus	0
Delftia	0
Deltaproteobacteria	0
Dermatophilus	0
Dialister	0
Dichelobacter	0
Dietzia	0
Duganella	0
Echinicola	0
Eggerthia	0
Elstera	0
Enterobacter	0
Enterobacterales	0
Enterobacteriaceae	0
Enterococcus	0
Eoetvoesia	0
Erwinia	0
Escherichia	0
Extensimonas	0
Facklamia	0
Faecalibacterium	0
Ferrovibrio	0
Filimonas	0
Flavobacterium	0
Fontimonas	0
Frankia	0
Frigidibacter	0
Fusarium	0
Fusicatenibacter	0
Fusobacterium	0
Gammaproteobacteria	0
Georgenia	0
Gimesia	0
Glutamicibacter	0
Glycocaulis	0
Gordonia	0
Hafnia	0
Haloplasmataceae	0
Herbaspirillum	0
Histophilus	0
Hymenobacter	0
Ignavigranum	0
Janibacter	0
Kaistella	0
Klebsiella	1	Klebsiella pneumoniae TaxID=573 ;
Klebsiella/Raoultella	0
Kluyveromyces	0
Knoellia	0
Kocuria	0
Kribbella	0
Kytococcus	0
Lachnospiraceae	0
Lacibacter	0
Lactiplantibacillus	0
Lactobacillaceae	0
Lactobacillus	0
Lactococcus	0
Legionella	0
Leifsonia	0
Leptospira	0
Limosilactobacillus	0
Listeria	0
Luteococcus	0
Lysobacter	0
Mammaliicoccus	0
Mannheimia	0
Maribacter	0
Marivirga	0
Massilia	0
Meiothermus	0
Melaminivora	0
Mesomycoplasma	0
Metamycoplasma	0
Methylobacterium	0
Methylorubrum	0
Methylotuvimicrobium	0
Methyloversatilis	0
Microbacteriaceae	0
Microbacterium	0
Micrococcaceae	0
Micrococcus	0
Moraxellaceae	0
Moraxellales	0
Mucilaginibacter	0
Mycobacterium	0
Mycobacteroides	0
Mycoplasma	0
Mycoplasmataceae	0
Mycoplasmoides	0
Mycoplasmopsis	0
Neisseria	0
Nesterenkonia	1	Nesterenkonia sp. M8 TaxID=2174932 ;
Nitratireductor	0
Nitrosospira	0
Nocardia	0
Nocardioides	0
Novosphingobium	0
Ochrobactrum	0
Oleiharenicola	0
Oscillospiraceae	0
Ottowia	0
Paenibacillaceae	0
Paenibacillus	0
Paeniclostridium	0
Paludifilum	0
Pantoea	0
Parabacteroides	0
Paraburkholderia	0
Paracoccus	0
Pararheinheimera	0
Pasteurella	0
Patulibacter	0
Pectobacterium	0
Pediococcus	0
Pelomonas	0
Penicillium	0
Peptostreptococcus	0
Phaeovulum	0
phagocytophilum	0
Phenylobacterium	0
Photobacterium	0
Pichia	0
Piscicoccus	0
Planctomonas	0
Planctopirus	0
Polymorphobacter	0
Porphyromonas	0
Prevotella	0
Prevotellaceae	0
Propionibacteriales	0
Propionibacterium	0
Propionivibrio	0
Prosthecobacter	0
Proteus	0
Pseudacidovorax	0
Pseudazoarcus	0
Pseudidiomarina	0
Pseudoalteromonas	0
Pseudobutyrivibrio	0
Pseudoflavonifractor	0
Pseudomonadaceae	0
Pseudomonadales	0
Pseudomonadota	0
Pseudomonas	0
Pseudonocardia	0
Pseudooceanicola	0
Pseudoxanthobacteraceae	0
Pseudoxanthomonas	0
Psychrobacter	0
Quadrisphaera	0
Ralstonia	0
Raoultella	0
Rhizobiaceae	0
Rhizobium	0
Rhodococcus	0
Rhodotorula	0
Rikenellaceae	0
Roseburia	0
Rubrivivax	0
Ruminococcus	0
Saccharomyces	0
Saccharopolyspora	0
Saccharospirillum	0
Salmonella	0
Schaalia	0
Schleiferilactobacillus	0
Serratia	0
Shewanellaceae	0
Shigella	0
Shinella	0
Simplicispira	0
Sinirhodobacter	0
Solimonas	0
Sphingobium	0
Sphingomonadaceae	0
Sphingomonas	0
Staphylococcaceae	0
Staphylococcus	3	Staphylococcus aureus TaxID=1280 ;
Stenotrophomonas	0
Streptobacillus	0
Streptococcus	0
Streptomyces	0
Streptomycetaceae	0
Stutzerimonas	0
Subdoligranulum	0
Terrabacteria	0
Tessaracoccus	0
Thalassospira	0
Thauera	0
Thermus	0
Thiobacillus	0
Thioflexithrix	0
Thiopseudomonas	0
Tissierella	0
Treponema	0
Trichosporon	0
Trueperella	0
Tsuneonella	0
Ureaplasma	0
Variovorax	0
Vibrio	0
Virgibacillus	0
Weissella	0
Xanthomonas	0
Xylophilus	0
Yersinia	0

## Sheet: ST7_PRJNA778892
Acetitomaculum	0
Acetobacteroides	0
Achromobacter	7	Achromobacter phage JWF TaxID=1589748 ;Achromobacter ruhlandii TaxID=72557 ;Achromobacter sp. 2789STDY5608615 TaxID=1806492 ;Achromobacter sp. 2789STDY5608621 TaxID=1806496 ;
Achromobacter	7	Achromobacter phage JWF TaxID=1589748 ;Achromobacter ruhlandii TaxID=72557 ;Achromobacter sp. 2789STDY5608615 TaxID=1806492 ;Achromobacter sp. 2789STDY5608621 TaxID=1806496 ;
Acidovorax	2	Acidovorax ebreus (strain TPSY) TaxID=535289 ;Acidovorax sp. (strain JS42) TaxID=232721 ;
Acinetobacter	3	Acinetobacter baumannii TaxID=470 ;Acinetobacter pittii TaxID=48296 ;Acinetobacter sp. SUN TaxID=61312 ;
Actinomyces	0
Actinomycetes	0
Actinophytocola	0
Aerococcus	0
Aeromonadaceae	0
Aeromonas	0
Afipia	0
Agrobacterium	0
Agromyces	0
Alcaligenes	2	Alcaligenes xylosoxydans xylosoxydans TaxID=85698 ;
Alistipes	0
Alloprevotella	0
Alphaproteobacteria	0
Alternaria	0
Anaplasma	1	Anaplasma phagocytophilum TaxID=948 ;
Aquabacterium	0
Aquincola	0
Archangium	0
Arthrobacter	0
Aspergillus	0
Asticcacaulis	0
Atopostipes	0
Aureibaculum	0
Azomonas	0
Azonexaceae	0
Azonexus	0
Azospirillum	0
Azovibrio	0
Bacillota	0
Bacillus	1	Bacillus cereus TaxID=1396 ;
Bacteroides	0
Barrientosiimonas	0
Betaproteobacteria	0
Bibersteinia	0
Bifidobacterium	0
Blastococcus	0
Blautia	1	Blautia luti TaxID=89014 ;
Bordetella	0
Bosea	0
Brachymonas	0
Brachyspira	0
Bradyrhizobiaceae	3	Bradyrhizobiaceae bacterium PARB1 TaxID=2015576 ;
Bradyrhizobium	1	Bradyrhizobium sp. NAS80.1 TaxID=1680159 ;
Bremerella	0
Brevibacterium	0
Brevifollis	0
Brevundimonas	6	Brevundimonas nasdae TaxID=172043 ;Brevundimonas sp. SH203 TaxID=345167 ;Brevundimonas sp. TaxID=1871086 ;
Brucella	0
Burkholderia	0
Burkholderiales	0
Caballeronia	0
Campylobacter	0
Campylobacteraceae	0
Candida	3
Capnocytophaga	1	Capnocytophaga leadbetteri TaxID=327575 ;
Castellaniella	1	Castellaniella defragrans TaxID=75697 ;
Catenibacterium	0
Caulobacter	1	Caulobacterales TaxID=204458 ;
Caulobacteraceae	0
Cedecea	0
Cellvibrio	0
Chlamydia	19	Chlamydia TaxID=810 ;Chlamydia abortus TaxID=83555 ;Chlamydia trachomatis TaxID=813 ;
Chlamydia/Chlamydophila	0
Christensenellaceae	0
Chryseobacterium	0
Citricoccus	0
Citrobacter	0
Cladosporium	0
Cloacibacterium	0
Clostridium	1	Clostridium perfringens TaxID=1502 ;
Cobetia	0
Comamonadaceae	0
Comamonas	1	Comamonas kerstersii TaxID=225992 ;
Corynebacterium	2	Corynebacterium jeikeium TaxID=38289 ;Corynebacterium macginleyi TaxID=38290 ;
Cronobacter	0
Cryptococcus	0
Cupriavidus	0
Cutibacterium	0
Cyclobacterium	0
Debaryomyces	0
Deinococcus	0
Delftia	5	Delftia acidovorans TaxID=80866 ;Delftia sp. BR1 TaxID=2613840 ;Delftia tsuruhatensis TaxID=180282 ;
Deltaproteobacteria	0
Dermatophilus	0
Dialister	0
Dichelobacter	0
Dietzia	0
Duganella	0
Echinicola	0
Eggerthia	0
Elstera	0
Enterobacter	0
Enterobacterales	0
Enterobacteriaceae	0
Enterococcus	0
Eoetvoesia	0
Erwinia	0
Escherichia	4	Escherichia coli TaxID=562 ;
Extensimonas	0
Facklamia	0
Faecalibacterium	0
Ferrovibrio	0
Filimonas	0
Flavobacterium	0
Fontimonas	0
Frankia	0
Frigidibacter	0
Fusarium	0
Fusicatenibacter	0
Fusobacterium	0
Gammaproteobacteria	0
Georgenia	0
Gimesia	0
Glutamicibacter	0
Glycocaulis	0
Gordonia	0
Hafnia	0
Haloplasmataceae	0
Herbaspirillum	0
Histophilus	0
Hymenobacter	0
Ignavigranum	0
Janibacter	0
Kaistella	0
Klebsiella	2	Klebsiella pneumoniae TaxID=573 ;
Klebsiella/Raoultella	0
Kluyveromyces	0
Knoellia	0
Kocuria	0
Kribbella	0
Kytococcus	0
Lachnospiraceae	0
Lacibacter	0
Lactiplantibacillus	0
Lactobacillaceae	0
Lactobacillus	0
Lactococcus	0
Legionella	0
Leifsonia	0
Leptospira	0
Limosilactobacillus	0
Listeria	0
Luteococcus	0
Lysobacter	0
Mammaliicoccus	0
Mannheimia	0
Maribacter	0
Marivirga	0
Massilia	0
Meiothermus	0
Melaminivora	0
Mesomycoplasma	0
Metamycoplasma	0
Methylobacterium	0
Methylorubrum	0
Methylotuvimicrobium	0
Methyloversatilis	0
Microbacteriaceae	0
Microbacterium	0
Micrococcaceae	0
Micrococcus	0
Moraxellaceae	0
Moraxellales	0
Mucilaginibacter	0
Mycobacterium	0
Mycobacteroides	0
Mycoplasma	98	Mycoplasma TaxID=2093 ;Mycoplasma hyorhinis (strain HUB-1) TaxID=872331 ;Mycoplasma hyorhinis SK76 TaxID=1118964 ;Mycoplasma hyorhinis TaxID=2100 ;Mycoplasma ovipneumoniae TaxID=29562 ;
Mycoplasmataceae	0
Mycoplasmoides	0
Mycoplasmopsis	0
Neisseria	0
Nesterenkonia	0
Nitratireductor	0
Nitrosospira	0
Nocardia	0
Nocardioides	0
Novosphingobium	0
Ochrobactrum	0
Oleiharenicola	0
Oscillospiraceae	0
Ottowia	0
Paenibacillaceae	0
Paenibacillus	0
Paeniclostridium	0
Paludifilum	0
Pantoea	0
Parabacteroides	0
Paraburkholderia	0
Paracoccus	0
Pararheinheimera	0
Pasteurella	0
Patulibacter	0
Pectobacterium	0
Pediococcus	0
Pelomonas	0
Penicillium	0
Peptostreptococcus	0
Phaeovulum	0
phagocytophilum	1	Anaplasma phagocytophilum TaxID=948 ;
Phenylobacterium	0
Photobacterium	0
Pichia	0
Piscicoccus	0
Planctomonas	0
Planctopirus	0
Polymorphobacter	0
Porphyromonas	0
Prevotella	0
Prevotellaceae	0
Propionibacteriales	0
Propionibacterium	0
Propionivibrio	0
Prosthecobacter	0
Proteus	0
Pseudacidovorax	0
Pseudazoarcus	0
Pseudidiomarina	0
Pseudoalteromonas	0
Pseudobutyrivibrio	0
Pseudoflavonifractor	1	Pseudoflavonifractor capillosus TaxID=106588 ;
Pseudomonadaceae	0
Pseudomonadales	1	Pseudomonadales TaxID=72274 ;
Pseudomonadota	0
Pseudomonas	4	Pseudomonas pseudoalcaligenes (strain CECT 5344) TaxID=1182590 ;Pseudomonas putida TaxID=303 ;Pseudomonas sp. 286 TaxID=1705700 ;
Pseudonocardia	0
Pseudooceanicola	0
Pseudoxanthobacteraceae	0
Pseudoxanthomonas	0
Psychrobacter	0
Quadrisphaera	0
Ralstonia	0
Raoultella	0
Rhizobiaceae	3
Rhizobium	2	Rhizobium sp. IRBG74 TaxID=424182 ;
Rhodococcus	0
Rhodotorula	0
Rikenellaceae	0
Roseburia	0
Rubrivivax	0
Ruminococcus	0
Saccharomyces	1	Saccharomyces cerevisiae (strain ATCC 204508 / S288c) TaxID=559292 ;
Saccharopolyspora	0
Saccharospirillum	1	Saccharospirillum mangrovi TaxID=2161747 ;
Salmonella	0
Schaalia	0
Schleiferilactobacillus	0
Serratia	1	Serratia marcescens TaxID=615 ;
Shewanellaceae	0
Shigella	0
Shinella	0
Simplicispira	0
Sinirhodobacter	0
Solimonas	0
Sphingobium	0
Sphingomonadaceae	0
Sphingomonas	0
Staphylococcaceae	0
Staphylococcus	2	Staphylococcus aureus TaxID=1280 ;
Stenotrophomonas	2	Stenotrophomonas acidaminiphila TaxID=128780 ;Stenotrophomonas maltophilia TaxID=40324 ;
Streptobacillus	0
Streptococcus	1	unclassified Streptococcus TaxID=2608887 ;
Streptomyces	0
Streptomycetaceae	0
Stutzerimonas	0
Subdoligranulum	0
Terrabacteria	0
Tessaracoccus	0
Thalassospira	0
Thauera	0
Thermus	0
Thiobacillus	0
Thioflexithrix	0
Thiopseudomonas	0
Tissierella	1	Tissierella creatinini TaxID=43143 ;
Treponema	0
Trichosporon	0
Trueperella	0
Tsuneonella	0
Ureaplasma	0
Variovorax	0
Vibrio	0
Virgibacillus	0
Weissella	0
Xanthomonas	0
Xylophilus	0
Yersinia	0

## Sheet: ST8_ActiveGenus
	PRJEB43443	PRJNA544129	PRJNA551141	PRJNA556769	PRJNA591729	PRJNA627642	PRJNA778892	Sum
Pseudomonas	110	0	4147	0	0	0	4	4261
Stenotrophomonas	1	0	2105	0	0	0	2	2108
Escherichia	39	0	290	2	0	0	4	335
Mycoplasma	1	0	6	0	207	0	98	312
Comamonas	0	0	256	0	0	0	1	257
Staphylococcus	107	10	24	18	27	3	2	191
Bacillus	94	4	11	2	1	1	1	114
Gammaproteobacteria	0	0	90	0	0	0	0	90
Delftia	0	0	80	0	0	0	5	85
Sphingomonas	0	0	80	0	0	0	0	80
Klebsiella	39	0	19	3	3	1	2	67
Acinetobacter	24	0	38	1	0	0	3	66
Chlamydia	25	0	0	1	0	0	19	45
Brevundimonas	0	0	33	0	0	0	6	39
Enterobacter	6	1	31	0	0	0	0	38
Lactobacillus	36	0	1	1	0	0	0	38
Arthrobacter	0	0	34	0	0	0	0	34
Microbacterium	2	0	28	0	0	0	0	30
Rhodococcus	0	0	30	0	0	0	0	30
Pseudomonadaceae	2	0	27	0	0	0	0	29
Campylobacter	1	0	26	1	0	0	0	28
Enterococcus	18	0	8	0	2	0	0	28
Streptococcus	23	0	3	1	0	0	1	28
Cutibacterium	7	0	20	0	0	0	0	27
Salmonella	2	0	23	1	0	0	0	26
Burkholderia	4	0	21	0	0	0	0	25
Shigella	1	0	24	0	0	0	0	25
Caulobacter	0	0	23	0	0	0	1	24
Vibrio	2	0	17	1	4	0	0	24
Corynebacterium	1	0	19	0	0	0	2	22
Rhizobium	0	0	20	0	0	0	2	22
Mycobacterium	16	0	4	0	0	0	0	20
Acidovorax	0	0	16	0	0	0	2	18
Massilia	0	0	18	0	0	0	0	18
Chryseobacterium	0	0	17	0	0	0	0	17
Anaplasma	7	2	2	2	2	0	1	16
Aquabacterium	0	0	16	0	0	0	0	16
Archangium	0	0	16	0	0	0	0	16
phagocytophilum	7	2	2	2	2	0	1	16
Phenylobacterium	0	0	15	0	0	0	0	15
Enterobacteriaceae	2	0	12	0	0	0	0	14
Saccharomyces	13	0	0	0	0	0	1	14
Alcaligenes	0	0	11	0	0	0	2	13
Burkholderiales	0	0	13	0	0	0	0	13
Xanthomonas	1	0	12	0	0	0	0	13
Methyloversatilis	0	0	12	0	0	0	0	12
Saccharopolyspora	0	0	12	0	0	0	0	12
Achromobacter	0	0	4	0	0	0	7	11
Achromobacter	0	0	4	0	0	0	7	11
Methylobacterium	0	0	10	0	0	0	0	10
Pseudomonadales	0	0	9	0	0	0	1	10
Brachyspira	9	0	0	0	0	0	0	9
Comamonadaceae	0	0	9	0	0	0	0	9
Cupriavidus	0	0	9	0	0	0	0	9
Micrococcus	0	0	9	0	0	0	0	9
Agrobacterium	0	0	8	0	0	0	0	8
Candida	4	0	1	0	0	0	3	8
Flavobacterium	0	0	8	0	0	0	0	8
Propionibacterium	1	0	6	0	0	0	0	7
Shinella	0	0	7	0	0	0	0	7
Sphingobium	0	0	7	0	0	0	0	7
Variovorax	0	0	7	0	0	0	0	7
Proteus	1	0	5	0	0	0	0	6
Pseudoxanthomonas	0	0	6	0	0	0	0	6
Aeromonas	0	0	5	0	0	0	0	5
Paenibacillus	4	0	1	0	0	0	0	5
Paracoccus	0	0	5	0	0	0	0	5
Rhizobiaceae	0	0	2	0	0	0	3	5
Tissierella	3	0	1	0	0	0	1	5
Alphaproteobacteria	0	0	4	0	0	0	0	4
Azospirillum	0	0	4	0	0	0	0	4
Bacteroides	2	0	2	0	0	0	0	4
Bradyrhizobiaceae	0	0	1	0	0	0	3	4
Bradyrhizobium	0	0	3	0	0	0	1	4
Clostridium	2	0	1	0	0	0	1	4
Deinococcus	0	0	4	0	0	0	0	4
Eggerthia	1	0	3	0	0	0	0	4
Enterobacterales	0	0	4	0	0	0	0	4
Glycocaulis	4	0	0	0	0	0	0	4
Gordonia	1	0	3	0	0	0	0	4
Herbaspirillum	0	0	4	0	0	0	0	4
Leptospira	4	0	0	0	0	0	0	4
Pichia	4	0	0	0	0	0	0	4
Prosthecobacter	0	0	4	0	0	0	0	4
Pseudacidovorax	0	0	4	0	0	0	0	4
Pseudoalteromonas	3	0	0	1	0	0	0	4
Serratia	2	0	0	0	1	0	1	4
Simplicispira	0	0	4	0	0	0	0	4
Streptomyces	1	0	3	0	0	0	0	4
Afipia	0	0	3	0	0	0	0	3
Agromyces	0	0	3	0	0	0	0	3
Aquincola	0	0	3	0	0	0	0	3
Betaproteobacteria	1	0	2	0	0	0	0	3
Blautia	0	1	0	0	1	0	1	3
Bordetella	0	0	3	0	0	0	0	3
Bosea	0	0	3	0	0	0	0	3
Citrobacter	0	0	3	0	0	0	0	3
Deltaproteobacteria	0	0	3	0	0	0	0	3
Kocuria	0	0	3	0	0	0	0	3
Lysobacter	1	0	2	0	0	0	0	3
Nesterenkonia	1	0	1	0	0	1	0	3
Nocardioides	0	0	2	1	0	0	0	3
Novosphingobium	0	0	3	0	0	0	0	3
Ochrobactrum	0	0	3	0	0	0	0	3
Photobacterium	0	0	0	3	0	0	0	3
Thauera	0	0	3	0	0	0	0	3
Thermus	0	1	2	0	0	0	0	3
Xylophilus	0	0	3	0	0	0	0	3
Yersinia	1	0	2	0	0	0	0	3
Blastococcus	0	0	2	0	0	0	0	2
Brevibacterium	0	0	2	0	0	0	0	2
Cronobacter	1	0	1	0	0	0	0	2
Dietzia	0	0	2	0	0	0	0	2
Janibacter	0	0	2	0	0	0	0	2
Leifsonia	0	0	2	0	0	0	0	2
Methylorubrum	0	0	2	0	0	0	0	2
Microbacteriaceae	0	0	2	0	0	0	0	2
Moraxellaceae	0	0	2	0	0	0	0	2
Mucilaginibacter	2	0	0	0	0	0	0	2
Mycobacteroides	1	0	1	0	0	0	0	2
Mycoplasmopsis	0	0	0	2	0	0	0	2
Neisseria	1	0	1	0	0	0	0	2
Nocardia	0	0	2	0	0	0	0	2
Ottowia	0	0	2	0	0	0	0	2
Pectobacterium	2	0	0	0	0	0	0	2
Pseudonocardia	0	0	2	0	0	0	0	2
Psychrobacter	0	0	2	0	0	0	0	2
Raoultella	0	0	2	0	0	0	0	2
Rubrivivax	0	0	2	0	0	0	0	2
Schaalia	2	0	0	0	0	0	0	2
Solimonas	0	0	2	0	0	0	0	2
Tessaracoccus	0	0	2	0	0	0	0	2
Thiobacillus	0	0	2	0	0	0	0	2
Acetobacteroides	0	0	1	0	0	0	0	1
Actinomyces	0	0	1	0	0	0	0	1
Actinophytocola	0	0	1	0	0	0	0	1
Azomonas	0	0	1	0	0	0	0	1
Azonexus	0	0	1	0	0	0	0	1
Azovibrio	0	0	1	0	0	0	0	1
Barrientosiimonas	0	0	1	0	0	0	0	1
Brachymonas	0	0	1	0	0	0	0	1
Brevifollis	0	0	1	0	0	0	0	1
Brucella	1	0	0	0	0	0	0	1
Caballeronia	0	0	1	0	0	0	0	1
Capnocytophaga	0	0	0	0	0	0	1	1
Castellaniella	0	0	0	0	0	0	1	1
Cedecea	0	0	1	0	0	0	0	1
Citricoccus	0	0	1	0	0	0	0	1
Cloacibacterium	0	0	1	0	0	0	0	1
Cobetia	0	0	1	0	0	0	0	1
Cyclobacterium	1	0	0	0	0	0	0	1
Debaryomyces	1	0	0	0	0	0	0	1
Duganella	0	0	1	0	0	0	0	1
Echinicola	0	0	1	0	0	0	0	1
Elstera	0	0	1	0	0	0	0	1
Eoetvoesia	0	0	1	0	0	0	0	1
Erwinia	1	0	0	0	0	0	0	1
Extensimonas	0	0	1	0	0	0	0	1
Ferrovibrio	0	0	1	0	0	0	0	1
Filimonas	0	0	1	0	0	0	0	1
Fontimonas	0	0	1	0	0	0	0	1
Frankia	1	0	0	0	0	0	0	1
Georgenia	0	0	1	0	0	0	0	1
Gimesia	0	0	1	0	0	0	0	1
Glutamicibacter	0	0	1	0	0	0	0	1
Hafnia	0	0	1	0	0	0	0	1
Knoellia	0	0	1	0	0	0	0	1
Kribbella	0	0	1	0	0	0	0	1
Kytococcus	0	0	1	0	0	0	0	1
Lacibacter	0	0	1	0	0	0	0	1
Legionella	1	0	0	0	0	0	0	1
Listeria	0	0	0	1	0	0	0	1
Luteococcus	0	0	1	0	0	0	0	1
Maribacter	0	0	1	0	0	0	0	1
Marivirga	0	0	1	0	0	0	0	1
Meiothermus	0	1	0	0	0	0	0	1
Melaminivora	0	0	1	0	0	0	0	1
Nitratireductor	0	0	0	1	0	0	0	1
Nitrosospira	0	0	1	0	0	0	0	1
Paludifilum	1	0	0	0	0	0	0	1
Pantoea	0	0	1	0	0	0	0	1
Parabacteroides	1	0	0	0	0	0	0	1
Paraburkholderia	0	0	1	0	0	0	0	1
Pararheinheimera	0	0	1	0	0	0	0	1
Patulibacter	0	0	1	0	0	0	0	1
Pelomonas	0	0	1	0	0	0	0	1
Penicillium	1	0	0	0	0	0	0	1
Piscicoccus	0	0	1	0	0	0	0	1
Planctopirus	0	0	1	0	0	0	0	1
Polymorphobacter	0	0	1	0	0	0	0	1
Porphyromonas	0	1	0	0	0	0	0	1
Propionivibrio	0	0	1	0	0	0	0	1
Pseudoflavonifractor	0	0	0	0	0	0	1	1
Pseudooceanicola	1	0	0	0	0	0	0	1
Quadrisphaera	0	0	1	0	0	0	0	1
Ralstonia	0	0	1	0	0	0	0	1
Saccharospirillum	0	0	0	0	0	0	1	1
Sinirhodobacter	0	0	1	0	0	0	0	1
Thalassospira	1	0	0	0	0	0	0	1
Treponema	0	0	0	0	1	0	0	1
Trichosporon	0	0	1	0	0	0	0	1
Virgibacillus	1	0	0	0	0	0	0	1

## Sheet: ST9_ListTopGenus_Abundance_Sps
Genus	PRJEB43443	PRJNA544129	PRJNA551141	PRJNA556769	PRJNA591729	PRJNA627642	PRJNA778892	Abudance	No of species/Strains
Pseudomonas	110	0	4147	0	0	0	4	4261	273
Stenotrophomonas	1	0	2105	0	0	0	2	2108	44
Escherichia	39	0	290	2	0	0	4	335	17
Mycoplasma	1	0	6	0	207	0	98	312	13
Comamonas	0	0	256	0	0	0	1	257	8
Staphylococcus	107	10	24	18	27	3	2	191	5
Bacillus	94	4	11	2	1	1	1	114	38
Delftia	0	0	80	0	0	0	5	85	14
Sphingomonas	0	0	80	0	0	0	0	80	23
Klebsiella	39	0	19	3	3	1	2	67	6
Acinetobacter	24	0	38	1	0	0	3	66	15
Chlamydia	25	0	0	1	0	0	19	45	4
Brevundimonas	0	0	33	0	0	0	6	39	17
Enterobacter	6	1	31	0	0	0	0	38	9
Lactobacillus	36	0	1	1	0	0	0	38	14
Arthrobacter	0	0	34	0	0	0	0	34	5
Microbacterium	2	0	28	0	0	0	0	30	24
Rhodococcus	0	0	30	0	0	0	0	30	14
Campylobacter	1	0	26	1	0	0	0	28	7
Enterococcus	18	0	8	0	2	0	0	28	3
Streptococcus	23	0	3	1	0	0	1	28	5
Cutibacterium	7	0	20	0	0	0	0	27	5
Salmonella	2	0	23	1	0	0	0	26	9
Burkholderia	4	0	21	0	0	0	0	25	13
Shigella	1	0	24	0	0	0	0	25	11
Caulobacter	0	0	23	0	0	0	1	24	10
Vibrio	2	0	17	1	4	0	0	24	14
Corynebacterium	1	0	19	0	0	0	2	22	17
Rhizobium	0	0	20	0	0	0	2	22	17
Mycobacterium	16	0	4	0	0	0	0	20	3
Acidovorax	0	0	16	0	0	0	2	18	14
Massilia	0	0	18	0	0	0	0	18	6
Chryseobacterium	0	0	17	0	0	0	0	17	10
Anaplasma	7	2	2	2	2	0	1	16	1
Aquabacterium	0	0	16	0	0	0	0	16	2
Archangium	0	0	16	0	0	0	0	16	1
Phenylobacterium	0	0	15	0	0	0	0	15	5
Alcaligenes	0	0	11	0	0	0	2	13	6
Xanthomonas	1	0	12	0	0	0	0	13	12
Methyloversatilis	0	0	12	0	0	0	0	12	3
Saccharopolyspora	0	0	12	0	0	0	0	12	5
Achromobacter	0	0	4	0	0	0	7	11	7
Methylobacterium	0	0	10	0	0	0	0	10	8
Brachyspira	9	0	0	0	0	0	0	9	1
Cupriavidus	0	0	9	0	0	0	0	9	6
Micrococcus	0	0	9	0	0	0	0	9	5
Agrobacterium	0	0	8	0	0	0	0	8	5
Flavobacterium	0	0	8	0	0	0	0	8	5
Propionibacterium	1	0	6	0	0	0	0	7	6
Shinella	0	0	7	0	0	0	0	7	2
Sphingobium	0	0	7	0	0	0	0	7	6
Variovorax	0	0	7	0	0	0	0	7	6
Proteus	1	0	5	0	0	0	0	6	1
Pseudoxanthomonas	0	0	6	0	0	0	0	6	6
Aeromonas	0	0	5	0	0	0	0	5	5
Paenibacillus	4	0	1	0	0	0	0	5	3
Paracoccus	0	0	5	0	0	0	0	5	5
Tissierella	3	0	1	0	0	0	1	5	1

## Sheet: ST10_ListTop20Sps.ofGenus
Genus	Species/Strains	Abundance
Pseudomonas Sp.	Pseudomonas sp. GM84 TaxID=1144340	931
	Pseudomonas putida TaxID=303	688
	Pseudomonas aeruginosa TaxID=287	529
	Pseudomonas plecoglossicida NB2011 TaxID=1330531	400
	Pseudomonas TaxID=286	250
	Pseudomonas plecoglossicida TaxID=70775	114
	Pseudomonas sp. TaxID=306	102
	Pseudomonas sp. NBRC 111124 TaxID=1661039	49
	Pseudomonas sp. NBRC 111131 TaxID=1661046	44
	Pseudomonas putida (strain W619) TaxID=390235	43
	Pseudomonas monteilii TaxID=76759	39
	Pseudomonas mosselii TaxID=78327	35
	Pseudomonas fluorescens TaxID=294	32
	Pseudomonas sp. 10-1B TaxID=1546029	25
	Pseudomonas sp. p106 TaxID=2479854	21
	Pseudomonas sp. SWI6 TaxID=2083051	20
	[Pseudomonas] geniculata TaxID=86188	18
	Pseudomonas sp. NBRC 111123 TaxID=1661038	16
	Pseudomonas sp. WCHPs060039 TaxID=2213015	14
Stenotrophomonas Sp.	Stenotrophomonas maltophilia TaxID=40324	1724
	Stenotrophomonas TaxID=40323	109
	Stenotrophomonas sp. TaxID=69392	87
	Stenotrophomonas maltophilia SKK35 TaxID=1118156	32
	Stenotrophomonas sp. CC120222-04 TaxID=1378088	21
	Stenotrophomonas sp. CC120223-11 TaxID=1378090	15
	Stenotrophomonas sp. SKA14 TaxID=391601	12
	Stenotrophomonas maltophilia RA8 TaxID=1118157	8
	Stenotrophomonas sp. HMWF023 TaxID=2056859	7
	Stenotrophomonas sp. ASS1 TaxID=2282124	6
	Stenotrophomonas sp. Nf4 TaxID=2116542	5
	Stenotrophomonas sp. CF319 TaxID=2135604	5
	Stenotrophomonas sp. AG209 TaxID=2183909	5
	Stenotrophomonas pavanii TaxID=487698	5
	uncultured Stenotrophomonas sp. TaxID=165438	4
	Stenotrophomonas sp. TD3 TaxID=1641707	4
	Stenotrophomonas sp. DDT-1 TaxID=1609637	4
	Stenotrophomonas maltophilia (strain R551-3) TaxID=391008	4
	Stenotrophomonas sp. pho TaxID=2211160
	Stenotrophomonas indicatrix TaxID=2045451	4
Escherichia Sp.	Escherichia coli TaxID=562	311
	Escherichia coli ISC7 TaxID=1432555	4
	Escherichia coli H605 TaxID=656410	3
	Escherichia TaxID=561	3
	unclassified Escherichia TaxID=2608889	1
	Escherichia sp. E3659 TaxID=2044462	1
	Escherichia coli UMNK88 TaxID=696406	1
	Escherichia coli O157 TaxID=1045010	1
	Escherichia coli MS 85-1 TaxID=679202	1
	Escherichia coli M605 TaxID=656417	1
	Escherichia coli H736 TaxID=656414	1
	Escherichia coli H591 TaxID=656408	1
	Escherichia coli DEC1B TaxID=868134	1
	Escherichia coli 53638 TaxID=344610	1
	Escherichia coli 2362-75 TaxID=670897	1
	Escherichia coli (strain MS 21-1) TaxID=749527	1
	Escherichia coli (strain K12) TaxID=83333	1
	Escherichia albertii TaxID=208962	1
	Mycoplasma bovis TaxID=28903	168
	Mycoplasma hyorhinis TaxID=2100	81
	Mycoplasma bovis (strain ATCC 25523 / DSM 22781 / NCTC 10131 / PG45) TaxID=289397	13
	Mycoplasma hyorhinis (strain HUB-1) TaxID=872331	12
	Mycoplasma bovis 1067 TaxID=1188237	11
	Mycoplasma hyorhinis SK76 TaxID=1118964	7
	Mycoplasma bovis 8790 TaxID=1188242	5
	Mycoplasma agalactiae TaxID=2110	5
	Mycoplasma TaxID=2093	5
	Mycoplasma ovipneumoniae TaxID=29562	2
	Mycoplasma pneumoniae TaxID=2104	1
	Mycoplasma bovis CQ-W70 TaxID=1316930	1
	Mycoplasma alkalescens TaxID=45363	1
Comamonas Sps.	Comamonas aquatica TaxID=225991	170
	Comamonas aquatica DA1877 TaxID=1457173	77
	Comamonas testosteroni TaxID=285	4
	Comamonas kerstersii TaxID=225992	2
	Comamonas sp. lk TaxID=2201272	1
	Comamonas sp. NLF 7-7 TaxID=2597701	1
	Comamonas sp. A23 TaxID=2494248	1
	Comamonas composti TaxID=408558	1
Staphylococcus	Staphylococcus aureus TaxID=1280	185
	Staphylococcus succinus TaxID=61015	3
	Staphylococcus sciuri TaxID=1296	1
	Staphylococcus cohnii TaxID=29382	1
	Staphylococcus TaxID=1279	1
Bacillus	Bacillus subtilis TaxID=1423	18
	Bacillus obstructivus TaxID=1914540	12
	Bacillus cereus TaxID=1396	8
	Bacillus sp. VT-16-64 TaxID=1917019	6
	Bacillus wiedmannii TaxID=1890302	5
	Bacillus cereus R309803 TaxID=526968	5
	Bacillus thuringiensis TaxID=1428	2
	Bacillus TaxID=55087	2
	Bacillus sp. WR11 TaxID=2448811	1
	Bacillus sp. Nf3 TaxID=2116541	1
	Bacillus sp. MT TaxID=2293323	1
	Bacillus sp. C53 TaxID=1081621	1
	Bacillus sp. AFS076308 TaxID=2033512	1
	Bacillus sp. 2B10 TaxID=2483355	1
	Bacillus pumilus TaxID=1408	1
	Bacillus amyloliquefaciens TaxID=1390	1
Delftia	Delftia acidovorans TaxID=80866	24
	Delftia tsuruhatensis TaxID=180282	22
	Delftia TaxID=80865	12
	Delftia lacustris TaxID=558537	8
	Delftia sp. ZNC0008 TaxID=1339242	4
	Delftia sp. HK171 TaxID=1920191	2
	Delftia sp. BR1 TaxID=2613840	2
	Delftia sp. 670 TaxID=1537702	2
	Delftia sp. (strain Cs1-4) TaxID=742013	2
	Delftia acidovorans (strain DSM 14801 / SPH-1) TaxID=398578	2
	Delftia sp. RIT313 TaxID=1468410	1
	Delftia sp. K82 TaxID=1472718	1
	Delftia sp. GW456-R20 TaxID=1827145	1
	Delftia acidovorans CCUG 15835 TaxID=883100	1
Sphingomonas	Sphingomonas sp. IBVSS2 TaxID=1985172	19
	Sphingomonas TaxID=13687	13
	Sphingomonas sp. FARSPH TaxID=2219696	10
	Sphingomonas sp. LK11 TaxID=1390395	6
	unclassified Sphingomonas TaxID=196159	4
	Sphingomonas sp. Sph1(2015) TaxID=1628084	3
	Sphingomonas sanguinis TaxID=33051	3
	Sphingomonas taxi TaxID=1549858	2
	Sphingomonas sp. Leaf23 TaxID=1735689	2
	Sphingomonas sp. Leaf17 TaxID=1735683	2
	Sphingomonas paucimobilis TaxID=13689	2
	Sphingomonas paucimobilis NBRC 13935 TaxID=1219050	2
	Sphingomonas sp. URHD0007 TaxID=1298856	1
	Sphingomonas sp. TaxID=28214	1
	Sphingomonas sp. RIT328 TaxID=1470591	1
	Sphingomonas sp. NIC1 TaxID=1961362	1
	Sphingomonas sp. Leaf339 TaxID=1736343	1
	Sphingomonas sp. CF311 TaxID=2135485	1
	Sphingomonas sp. 67-41 TaxID=1895850	1
	Sphingomonas melonis TY TaxID=621456	1
Klebsiella	Klebsiella pneumoniae TaxID=573	58
	Klebsiella pneumoniae IS22 TaxID=1432547	3
	Klebsiella oxytoca TaxID=571	2
	Klebsiella michiganensis TaxID=1134687	2
	Klebsiella pneumoniae subsp. ozaenae TaxID=574	1
	Klebsiella TaxID=570	1
Acinetobacter	Acinetobacter baumannii TaxID=470	46
	Acinetobacter junii TaxID=40215	4
	Acinetobacter TaxID=469	3
	Acinetobacter johnsonii TaxID=40214	2
	Acinetobacter ursingii TaxID=108980	1
	Acinetobacter sp. WCHA29 TaxID=2004649	1
	Acinetobacter sp. SUN TaxID=61312	1
	Acinetobacter sp. S23 TaxID=2576829	1
	Acinetobacter sp. GWC1_38_13 TaxID=1797234	1
	Acinetobacter seifertii TaxID=1530123	1
	Acinetobacter pittii TaxID=48296	1
	Acinetobacter junii SH205 TaxID=575587	1
	Acinetobacter junii MTCC 11364 TaxID=1330047	1
	Acinetobacter celticus TaxID=1891224	1
	Acinetobacter bereziniae TaxID=106648	1
Chlamydia	Chlamydia trachomatis TaxID=813	21
	Chlamydia abortus TaxID=83555	20
	Chlamydia TaxID=810	3
	Chlamydia psittaci 01DC11 TaxID=1112252	1
Brevundimona Sp.	Brevundimonas sp. TaxID=1871086	14
	Brevundimonas diminuta TaxID=293	5
	Brevundimonas sp. ZS04 TaxID=1906854	3
	Brevundimonas sp. SH203 TaxID=345167	3
	Brevundimonas sp. DS20 TaxID=1532555	2
	Brevundimonas vancanneytii TaxID=1325724	1
	Brevundimonas subvibrioides TaxID=74313	1
	Brevundimonas subvibrioides (strain ATCC 15264 / DSM 4735 / LMG 14903 / NBRC 16000 / CB 81) TaxID=633149	1
	Brevundimonas sp. SGAir0440 TaxID=2579977	1
	Brevundimonas sp. S30B TaxID=2561925	1
	Brevundimonas sp. MYb31 TaxID=1848616	1
	Brevundimonas sp. Leaf280 TaxID=1736320	1
	Brevundimonas sp. 357 TaxID=2555782	1
	Brevundimonas nasdae TaxID=172043	1
	Brevundimonas naejangsanensis TaxID=588932	1
	Brevundimonas intermedia TaxID=74315	1
	Brevundimonas TaxID=41275	1
	Enterobacteriaceae TaxID=543	14
	Enterobacter hormaechei TaxID=158836	10
	Enterobacter cloacae TaxID=550	6
	Enterobacterales TaxID=91347	3
	Enterobacterales bacterium CwR94 TaxID=2025587	1
	Enterobacter ludwigii TaxID=299767	1
	Enterobacter cloacae complex sp. 743-2DZ2F-22B TaxID=2511985	1
	Enterobacter cancerogenus TaxID=69218	1
	Enterobacter agglomerans TaxID=549	1
	Lactobacillus johnsonii TaxID=33959	23
	Lactobacillus taiwanensis TaxID=508451	2
	Lactobacillus TaxID=1578	2
	Lactobacillus taiwanensis DSM 21401 TaxID=1423809	1
	Lactobacillus sp. DSM 110155 TaxID=2941328	1
	Lactobacillus reuteri TaxID=1598	1
	Lactobacillus plantarum TaxID=1590	1
	Lactobacillus johnsonii N6.2 TaxID=1408186	1
	Lactobacillus johnsonii ATCC 33200 TaxID=525330	1
	Lactobacillus johnsonii (strain FI9785) TaxID=633699	1
	Lactobacillus hominis DSM 23910 = CRBIP 24.179 TaxID=1423758	1
	Lactobacillus helveticus TaxID=1587	1
	Lactobacillus harbinensis TaxID=304207	1
	Lactobacillus gasseri DSM 14869 TaxID=1380360	1
	Arthrobacter stackebrandtii TaxID=272161	26
	Arthrobacter sp. MDT2-14 TaxID=1258920	5
	Arthrobacter sp. YC-RL1 TaxID=1652545	1
	Arthrobacter sp. TaxID=1667	1
	Arthrobacter sp. TS-15 TaxID=2510797	1
	Microbacterium sp. CSI-V TaxID=1933777	3
	Microbacterium testaceum TaxID=2033	2
	Microbacterium paraoxydans TaxID=199592	2
	Microbacterium oleivorans TaxID=273677	2
	Microbacterium liquefaciens TaxID=33918	2
	Microbacterium sp. Y-01 TaxID=2048898	1
	Microbacterium sp. TPD7012 TaxID=2171975	1
	Microbacterium sp. T32 TaxID=1776083	1
	Microbacterium sp. Root1433D1 TaxID=1736463	1
	Microbacterium sp. RURRCA19A TaxID=1907391	1
	Microbacterium sp. MEJ108Y TaxID=1587523	1
	Microbacterium sp. LEMMJ01 TaxID=1978350	1
	Microbacterium sp. K27 TaxID=2305445	1
	Microbacterium sp. ANT_H45B TaxID=2597346	1
	Microbacterium sp. AISO3 TaxID=2002831	1
	Microbacterium sp. 69-7 TaxID=1895784	1
	Microbacterium oxydans TaxID=82380	1
	Microbacterium laevaniformans OR221 TaxID=1160710	1
	Microbacterium kyungheense TaxID=1263636	1
	Microbacterium hominis TaxID=162426	1
	Rhodococcus erythropolis TaxID=1833	10
	Rhodococcus qingshengii TaxID=334542	3
	Rhodococcus fascians TaxID=1828	3
	Rhodococcus TaxID=1661425	3
	unclassified Rhodococcus TaxID=192944	1
	Rhodococcus sp. PBTS 2 TaxID=1653479	1
	Rhodococcus sp. P27 TaxID=1384060	1
	Rhodococcus sp. P1Y TaxID=1302308	1
	Rhodococcus sp. EPR-134 TaxID=1813675	1
	Rhodococcus sp. 4J2A2 TaxID=861270	1
	Rhodococcus sp. 14-1411-2a TaxID=2023151	1
	Rhodococcus sp. 06-221-2 TaxID=2022514	1
	Rhodococcus phage Whack TaxID=2591132	1
	Rhodococcus erythropolis SK121 TaxID=596309	1
	Rhodococcus enclensis TaxID=1049584	1
	Campylobacter jejuni TaxID=197	12
	Campylobacter TaxID=194	8
	Campylobacter coli TaxID=195	3
	Campylobacter jejuni subsp. jejuni serotype O:23/36 (strain 81-176) TaxID=354242	2
	Campylobacter sp. B423b TaxID=2267891	1
	Campylobacter showae TaxID=204	1
	Campylobacter jejuni subsp. jejuni 414 TaxID=683083	1
	Enterococcus faecium TaxID=1352	16
	Enterococcus faecalis TaxID=1351	11
	Enterococcus hirae TaxID=1354	1
	Streptococcus pneumoniae TaxID=1313	23
	unclassified Streptococcus TaxID=2608887	1
	Streptococcus sp. HMSC072D03 TaxID=1739381	1
	Streptococcus salivarius TaxID=1304	1
	Streptococcus mutans TaxID=1309	1
	Streptococcus dysgalactiae subsp. equisimilis TaxID=119602	1
	Cutibacterium acnes TaxID=1747	11
	Cutibacterium acnes JCM 18918 TaxID=1302243	7
	Cutibacterium acnes JCM 18916 TaxID=1302242	4
	Cutibacterium acnes JCM 18909 TaxID=1302241	4
	Cutibacterium acnes JCM 18920 TaxID=1302244	1
	Salmonella sp. 3DZ2-4SM TaxID=2175006	11
	Salmonella enterica TaxID=28901	4
	Salmonella enterica I TaxID=59201	4
	Salmonella enteritidis TaxID=149539	2
	Salmonella sp. NCTC 7297 TaxID=2583578	1
	Salmonella enterica subsp. enterica serovar Alachua str. R6-377 TaxID=913241	1
	Salmonella enterica subsp. arizonae TaxID=59203	1
	Salmonella diarizonae TaxID=59204	1
	Salmonella bongori TaxID=54736	1
	Burkholderiales bacterium TaxID=1891238	5
	Burkholderiales TaxID=80840	3
	Burkholderia multivorans TaxID=87883	3
	Burkholderiales bacterium RIFCSPHIGHO2_01_FULL_63_240 TaxID=1797552	2
	Burkholderiales bacterium PBB4 TaxID=2015566	2
	Burkholderia sp. CQ001 TaxID=1836045	2
	Burkholderia cenocepacia TaxID=95486	2
	Burkholderiales bacterium PBB3 TaxID=2015565	1
	Burkholderiaceae bacterium TaxID=2030806	1
	Burkholderiaceae bacterium 16 TaxID=1619952	1
	Burkholderia sp. AU4i TaxID=1335308	1
	Burkholderia plantarii TaxID=41899	1
	Shigella sonnei TaxID=624	8
	Shigella TaxID=620	4
	Shigella flexneri TaxID=623	3
	Shigella flexneri 1235-66 TaxID=766154	2
	Shigella boydii 965-58 TaxID=766138	2
	Shigella flexneri K-315 TaxID=766150	1
	Shigella flexneri K-227 TaxID=766147	1
	Shigella dysenteriae TaxID=622	1
	Shigella dysenteriae 1617 TaxID=754093	1
	Shigella boydii TaxID=621	1
	Shigella boydii 5216-82 TaxID=766141	1
	Caulobacter sp. FWC26 TaxID=69665	11
	Caulobacter vibrioides TaxID=155892	5
	Caulobacterales bacterium RIFOXYB1_FULL_67_16 TaxID=1797588	1
	Caulobacterales TaxID=204458	1
	Caulobacter vibrioides OR37 TaxID=1292034	1
	Caulobacter vibrioides (strain ATCC 19089 / CB15) TaxID=190650	1
	Caulobacter sp. UNC279MFTsu5.1 TaxID=1502775	1
	Caulobacter sp. CCH5-E12 TaxID=1768770	1
	Caulobacter sp. 602-1 TaxID=2492472	1
	Caulobacter segnis (strain ATCC 21756 / DSM 7131 / JCM 7823 / NBRC 15250 / LMG 17158 / TK0059) TaxID=509190	1
	Vibrio cholerae TaxID=666	6
	Vibrio vulnificus TaxID=672	2
	Vibrio toranzoniae TaxID=1194427	1
	Vibrio parahaemolyticus TaxID=670	1
	Corynebacterium testudinoris TaxID=136857	4
	Corynebacterium pollutisoli TaxID=1610489	2
	Corynebacterium aurimucosum TaxID=169292	2
	Corynebacterium xerosis TaxID=1725	1
	Corynebacterium striatum TaxID=43770	1
	Corynebacterium sp. 3010 TaxID=570374	1
	Corynebacterium pseudogenitalium ATCC 33035 TaxID=525264	1
	Corynebacterium maris TaxID=575200	1
	Corynebacterium maris DSM 45190 TaxID=1224163	1
	Corynebacterium macginleyi TaxID=38290	1
	Corynebacterium jeikeium TaxID=38289	1
	Corynebacterium halotolerans TaxID=225326	1
	Corynebacterium genitalium TaxID=38288	1
	Corynebacterium efficiens (strain DSM 44549 / YS-314 / AJ 12310 / JCM 11189 / NBRC 100395) TaxID=196164	1
	Corynebacterium diphtheriae TaxID=1717	1
	Corynebacterium appendicis CIP 107643 TaxID=1161099	1
	Corynebacterium afermentans TaxID=38286	1
	Rhizobium radiobacter TaxID=358	4
	Rhizobium/Agrobacterium group TaxID=227290	1
	Rhizobium sp. TaxID=391	1
	Rhizobium sp. Pop5 TaxID=1223565	1
	Rhizobium sp. IRBG74 TaxID=424182	1
	Rhizobium arachis TaxID=228925	1
	Mycobacterium tuberculosis TaxID=1773	16
	Mycobacterium kansasii TaxID=1768	3
	Mycobacterium sp. ITM-2016-00316 TaxID=2099695	1
	Acidovorax temperans TaxID=80878	2
	Acidovorax sp. TaxID=1872122	2
	Acidovorax valerianellae TaxID=187868	1
	Acidovorax sp. Root275 TaxID=1736508	1
	Acidovorax sp. Root267 TaxID=1736505	1
	Acidovorax sp. JHL-3 TaxID=1276755	1
	Acidovorax sp. HMWF018 TaxID=2056855	1
	Acidovorax sp. 94 TaxID=2135633	1
	Acidovorax sp. (strain JS42) TaxID=232721	1
	Acidovorax radicis TaxID=758826	1
	Acidovorax ebreus (strain TPSY) TaxID=535289	1
	Acidovorax delafieldii TaxID=47920	1
	Massilia sp. TaxID=1882437	12
	Massilia sp. HP4 TaxID=2562316	2
	Massilia sp. ONC3 TaxID=2562153	1
	Massilia sp. LC238 TaxID=1502852	1
	Massilia sp. K1S02-61 TaxID=2320864	1
	Massilia alkalitolerans TaxID=286638	1
	Chryseobacterium carnis TaxID=1241979	6
	Chryseobacterium sp. VAUSW3 TaxID=2010998	2
	Chryseobacterium chaponense TaxID=713588	2
	Chryseobacterium sp. TaxID=1871047	1
	Chryseobacterium sp. SNU WT5 TaxID=2594269	1
	Chryseobacterium sp. NBC122 TaxID=2547600	1
	Chryseobacterium sp. Leaf394 TaxID=1736361	1
	Chryseobacterium piscicola TaxID=551459	1
	Chryseobacterium haifense TaxID=421525	1
	Chryseobacterium antarcticum TaxID=266748	1
	Anaplasma phagocytophilum TaxID=948	16
	Aquabacterium olei TaxID=1296669	15
	Aquabacterium commune TaxID=70586	1
	Archangium gephyra TaxID=48	16
	Anaplasma phagocytophilum TaxID=948	16
	Phenylobacterium sp. TaxID=1871053	7
	Phenylobacterium sp. RIFCSPHIGHO2_01_FULL_69_31 TaxID=1801944	3
	unclassified Phenylobacterium TaxID=2640670	2
	Phenylobacterium zucineum TaxID=284016	1
	Phenylobacterium sp. SCN 69-14 TaxID=1660128	1
	Phenylobacterium sp. CCH9-H3 TaxID=1768774	1
	Alcaligenes xylosoxydans xylosoxydans TaxID=85698	7
	Alcaligenes faecalis TaxID=511	2
	Alcaligenes sp. DSM 30128 TaxID=206936	1
	Xanthomonas oryzae pv. oryzae (strain KACC10331 / KXO85) TaxID=291331	2
	Xanthomonas sacchari TaxID=56458	1
	Xanthomonas oryzae pv. oryzae TaxID=64187	1
	Xanthomonas oryzae TaxID=347	1
	Xanthomonas arboricola TaxID=56448	1
	Xanthomonas TaxID=338	1
	Methyloversatilis universalis TaxID=378211	9
	Methyloversatilis discipulorum TaxID=1119528	2
	Methyloversatilis universalis (strain ATCC BAA-1314 / JCM 13912 / FAM5) TaxID=1000565	1
	Saccharopolyspora sp. 16K309 TaxID=2530384	6
	Saccharopolyspora dendranthemae TaxID=1181886	3
	Saccharopolyspora sp. H219 TaxID=2492662	1
	Saccharopolyspora sp. 5K548 TaxID=2530386	1
	Saccharopolyspora sp. 16K404 TaxID=2530385	1
	Achromobacter sp. 2789STDY5608621 TaxID=1806496	3
	Achromobacter phage JWF TaxID=1589748	2
	Achromobacter marplatensis TaxID=470868	2
	Achromobacter xylosoxidans (strain A8) TaxID=762376	1
	Achromobacter sp. TaxID=134375	1
	Achromobacter sp. 2789STDY5608615 TaxID=1806492	1
	Achromobacter ruhlandii TaxID=72557	1
	Achromobacter sp. 2789STDY5608621 TaxID=1806496	3
	Achromobacter phage JWF TaxID=1589748	2
	Achromobacter marplatensis TaxID=470868	2
	Achromobacter xylosoxidans (strain A8) TaxID=762376	1
	Achromobacter sp. TaxID=134375	1
	Achromobacter sp. 2789STDY5608615 TaxID=1806492	1
	Achromobacter ruhlandii TaxID=72557	1
	Methylobacterium dankookense TaxID=560405	2
	unclassified Methylobacterium TaxID=2615210	1
	Methylobacterium sp. WL69 TaxID=2603893	1
	Methylobacterium sp. TaxID=409	1
	Methylobacterium sp. TER-1 TaxID=2499852	1
	Methylobacterium sp. MB200 TaxID=648885	1
	Methylobacterium sp. DM1 TaxID=2067957	1
	Methylobacterium sp. CCH5-D2 TaxID=1768765	1
	Methylobacterium sp. 6HR-1 TaxID=1141884	1
	Brachyspira hampsonii TaxID=1287055	9
	Cupriavidus sp. USMAA2-4 TaxID=876364	2
	Cupriavidus sp. ASC-9842 TaxID=1001822	2
	Cupriavidus basilensis TaxID=68895	2
	Cupriavidus sp. UYPR2.512 TaxID=1080187	1
	Cupriavidus sp. TaxID=1873897	1
	Cupriavidus pauculus TaxID=82633	1
	Micrococcus lylae TaxID=1273	3
	Micrococcus luteus TaxID=1270	2
	Micrococcus TaxID=1269	2
	Micrococcus sp. HMSC31B01 TaxID=1581073	1
	Micrococcus sp. HMSC067E09 TaxID=1739367	1
	Agrobacterium fabrum TaxID=1176649	4
	Rhizobium/Agrobacterium group TaxID=227290	1
	Agrobacterium tumefaciens F2 TaxID=1050720	1
	Agrobacterium sp. SUL3 TaxID=1701910	1
	Agrobacterium fabrum (strain C58 / ATCC 33970) TaxID=176299	1
	Flavobacterium tegetincola TaxID=150172	3
	unclassified Flavobacterium TaxID=196869	1
	Flavobacterium sp. TaxID=239	1
	Flavobacterium soli TaxID=344881	1
	Flavobacterium pectinovorum TaxID=29533	1
	Flavobacterium cheniae TaxID=295428	1
	Propionibacterium sp. Marseille-P5998 TaxID=2161823	2
	Propionibacterium sp. oral taxon 193 TaxID=671223	1
	Propionibacterium sp. KPL2009 TaxID=1203635	1
	Propionibacterium sp. KPL1844 TaxID=1203573	1
	Propionibacterium sp. HMSC067A02 TaxID=1739399	1
	Propionibacterium sp. HMSC065F07 TaxID=1739345	1
	Shinella sp. JR1-6 TaxID=2527671	3
	Shinella TaxID=323620	3
	unclassified Shinella TaxID=2643062	1
	Sphingobium TaxID=165695	2
	Sphingobium sp. AX-B TaxID=1577690	1
	Sphingobium quisquiliarum P25 TaxID=1329909	1
	Variovorax sp. TaxID=1871043	2
	Variovorax sp. SCN 67-85 TaxID=1660152	1
	Variovorax sp. KK3 TaxID=1855728	1
	Variovorax sp. GV014 TaxID=2135502	1
	Variovorax sp. 770b2 TaxID=1566271	1
	Variovorax paradoxus TaxID=34073	1
	Proteus mirabilis TaxID=584	6
	Pseudoxanthomonas spadix (strain BD-a59) TaxID=1045855	1
	Pseudoxanthomonas sp. z9 TaxID=2584942	1
	Pseudoxanthomonas sp. Root630 TaxID=1736574	1
	Pseudoxanthomonas sp. GSS15 TaxID=2137479	1
	Pseudoxanthomonas sp. CF385 TaxID=1881042	1
	Pseudoxanthomonas sp. 3HH-4 TaxID=1690214	1
	Aeromonas veronii TaxID=654	1
	Aeromonas media TaxID=651	1
	Aeromonas hydrophila 4AK4 TaxID=1354302	1
	Aeromonas caviae TaxID=648	1
	Aeromonas TaxID=642	1
	Paenibacillus odorifer TaxID=189426	3
	Paenibacillus sp. FSL H8-0548 TaxID=1920422	1
	Paenibacillus TaxID=44249	1
	Paracoccus sphaerophysae TaxID=690417	1
	Paracoccus sp. SY TaxID=1330255	1
	Paracoccus sp. 228 TaxID=1192054	1
	Paracoccus denitrificans TaxID=266	1
	Paracoccus aminovorans TaxID=34004	1

[truncated: 2 more sheets: ST11_SummaryActiveGenus, ST12_PotentialPathogens]
