# Supplementary material for: Metatranscriptome analysis to unveil the molecular signatures of transcriptionally active pathogens associated with bovine mastitis
Source: Front Vet Sci. 2025 Oct 16;12:1642351. doi: 10.3389/fvets.2025.1642351 (PMC12571623; doi:10.3389/fvets.2025.1642351)
Supplement: Supplementary file 3 [file Table_3.xlsx]

## Sheet: PRJEB43443
	Contig	UNiProtID	Protein_description	Organism	TaxID	Lineage	ERR6093993	ERR6093994	ERR6093997	ERR6094001	ERR6094002	ERR6093992	ERR6093995	ERR6093996	ERR6093998	ERR6093999	ERR6094000	ERR6094004	ERR6094005	ERR6094008	ERR6094012	ERR6094013	ERR6094003	ERR6094007	ERR6094009	ERR6094010	ERR6094011	ERR6094015	ERR6094016	ERR6094019	ERR6094021	ERR6094022	ERR6094014	ERR6094017	ERR6094018	ERR6094020	ERR6094024	ERR6094025	ERR6094028	ERR6094031	ERR6094032	ERR6094023	ERR6094026	ERR6094027	ERR6094029	ERR6094030	ERR6094034	ERR6094035	ERR6094038
0	TRINITY_DN10022_c3_g1_i1.p1	UniRef100_UPI000BFAB6FA	hypothetical protein n=1 Tax=Bacillus thuringiensis TaxID=1428 RepID=UPI000BFAB6FA	Bacillus thuringiensis	1428	Bacillus cereus group, Bacillus, Bacillaceae, Bacillales, Bacilli, Bacillota, Terrabacteria group, Bacteria, cellular organisms	1.07688	1.07688	1.07751	1.07988	1.0644	1.07688	1.07623	20.0739	1.07343	5.19017	1.07343	1.05804	1.07023	1.05946	1.0644	1.06207	1.06207	1.06326	1.06207	1.05804	1.05652	1.05804	1.05652	1.05652	1.05123	1.05804	1.05489	1.06845	1.05313	1.06207	1.05313	1.07688	1.05652	1.0608	1.05804	1.05946	1.0608	1.0644	1.05652	1.0644	1.05652	1.05804	1.05652
1	TRINITY_DN100879_c0_g1_i1.p1	UniRef100_UPI000E3E05EC	hypothetical protein n=1 Tax=Staphylococcus aureus TaxID=1280 RepID=UPI000E3E05EC	Staphylococcus aureus	1280	Staphylococcus, Staphylococcaceae, Bacillales, Bacilli, Bacillota, Terrabacteria group, Bacteria, cellular organisms	1.07688	1.07688	1.07751	1.07988	1.0644	1.07688	1.07623	1.05652	1.07343	1.03803	1.07343	2.11608	1.07023	1.05946	1.0644	1.06207	7.43446	1.06326	1.06207	1.05804	1.05652	1.05804	1.05652	1.05652	1.05123	1.05804	1.05489	1.06845	2.10626	1.06207	1.05313	1.07688	1.05652	1.0608	2.11608	1.05946	1.0608	1.0644	1.05652	1.0644	1.05652	1.05804	1.05652
2	TRINITY_DN104470_c0_g1_i1.p1	UniRef100_UPI00124AF0C8	hypothetical protein n=1 Tax=Klebsiella pneumoniae TaxID=573 RepID=UPI00124AF0C8	Klebsiella pneumoniae	573	Klebsiella, Klebsiella/Raoultella group, Enterobacteriaceae, Enterobacterales, Gammaproteobacteria, Pseudomonadota, Bacteria, cellular organisms	1.07688	1.07688	1.07751	1.07988	1.0644	1.07688	1.07623	1.05652	1.07343	1.03803	1.07343	1.05804	1.07023	1.05946	1.0644	1.06207	1.06207	1.06326	1.06207	1.05804	1.05652	1.05804	1.05652	1.05652	7.35858	1.05804	1.05489	1.06845	1.05313	1.06207	1.05313	1.07688	1.05652	1.0608	1.05804	1.05946	1.0608	1.0644	1.05652	1.0644	1.05652	1.05804	1.05652
3	TRINITY_DN105418_c1_g1_i1.p1	UniRef100_UPI00099CC8AE	reverse transcriptase family protein n=1 Tax=Streptococcus pneumoniae TaxID=1313 RepID=UPI00099CC8AE	Streptococcus pneumoniae	1313	Streptococcus, Streptococcaceae, Lactobacillales, Bacilli, Bacillota, Terrabacteria group, Bacteria, cellular organisms	6.46129	10.7688	1.07751	2.15976	1.0644	2.15376	1.07623	1.05652	1.07343	1.03803	1.07343	8.46432	1.07023	5.29732	1.0644	4.24826	11.6827	3.18979	2.12413	8.46432	14.7913	5.2902	5.2826	5.2826	6.30735	8.46432	5.27445	2.1369	10.5313	5.31033	7.37193	2.15376	5.2826	2.1216	7.40628	3.17839	7.42561	5.322	3.16956	3.1932	2.11304	5.2902	5.2826
4	TRINITY_DN10563_c0_g1_i4.p2	UniRef100_UPI000DB2479A	reverse transcriptase family protein n=1 Tax=Burkholderia multivorans TaxID=87883 RepID=UPI000DB2479A	Burkholderia multivorans	87883	Burkholderia cepacia complex, Burkholderia, Burkholderiaceae, Burkholderiales, Betaproteobacteria, Pseudomonadota, Bacteria, cellular organisms	1.07688	1.07688	2.15503	1.07988	5.322	1.07688	1.07623	50.713	1.07343	50.8637	1.07343	1.05804	1.07023	1.05946	1.0644	1.06207	1.06207	1.06326	1.06207	1.05804	1.05652	1.05804	1.05652	1.05652	2.10245	1.05804	1.05489	1.06845	1.05313	1.06207	1.05313	1.07688	1.05652	1.0608	1.05804	1.05946	1.0608	1.0644	1.05652	1.0644	1.05652	1.05804	1.05652
5	TRINITY_DN10566_c0_g1_i19.p1	UniRef100_UPI00115D1AE0	reverse transcriptase family protein n=1 Tax=Klebsiella pneumoniae TaxID=573 RepID=UPI00115D1AE0	Klebsiella pneumoniae	573	Klebsiella, Klebsiella/Raoultella group, Enterobacteriaceae, Enterobacterales, Gammaproteobacteria, Pseudomonadota, Bacteria, cellular organisms	1.07688	1.07688	1.07751	1.07988	3.1932	3.23065	5.38116	9.50868	5.36715	1.03803	9.66086	16.9286	6.4214	4.23785	12.7728	10.6207	10.6207	14.8857	13.8069	7.40628	12.6782	8.46432	13.7348	13.7348	13.6659	10.5804	17.9331	4.2738	24.222	24.4275	10.5313	5.38441	15.8478	13.7904	17.9867	8.4757	13.7904	13.8372	14.7913	15.966	22.1869	11.6384	14.7913
6	TRINITY_DN10566_c0_g1_i23.p1	UniRef100_UPI001156E2DE	reverse transcriptase family protein n=1 Tax=Staphylococcus aureus TaxID=1280 RepID=UPI001156E2DE	Staphylococcus aureus	1280	Staphylococcus, Staphylococcaceae, Bacillales, Bacilli, Bacillota, Terrabacteria group, Bacteria, cellular organisms	4.30753	1.07688	1.07751	1.07988	1.0644	6.46129	2.15246	1.05652	4.29372	7.26624	1.07343	29.6251	13.913	19.0703	10.644	8.49653	13.8069	3.18979	2.12413	17.9867	5.2826	8.46432	5.2826	7.39564	6.30735	1.05804	12.6587	2.1369	12.6376	5.31033	9.47819	7.53817	12.6782	4.24321	7.40628	6.35678	7.42561	4.2576	13.7348	3.1932	8.45216	14.8126	7.39564
7	TRINITY_DN10566_c10_g1_i1.p1	UniRef100_UPI00115C93E5	reverse transcriptase family protein n=1 Tax=Klebsiella pneumoniae TaxID=573 RepID=UPI00115C93E5	Klebsiella pneumoniae	573	Klebsiella, Klebsiella/Raoultella group, Enterobacteriaceae, Enterobacterales, Gammaproteobacteria, Pseudomonadota, Bacteria, cellular organisms	1.07688	1.07688	1.07751	1.07988	1.0644	1.07688	1.07623	1.05652	1.07343	1.03803	1.07343	1.05804	1.07023	1.05946	1.0644	1.06207	1.06207	1.06326	1.06207	1.05804	1.05652	1.05804	1.05652	1.05652	1.05123	1.05804	1.05489	1.06845	2.10626	1.06207	1.05313	1.07688	1.05652	1.0608	4.23216	1.05946	2.1216	1.0644	1.05652	1.0644	1.05652	1.05804	2.11304
8	TRINITY_DN10657_c0_g1_i1.p1	UniRef100_UPI000A27BF70	endonuclease/exonuclease/phosphatase family protein n=1 Tax=Chlamydia abortus TaxID=83555 RepID=UPI000A27BF70	Chlamydia abortus	83555	Chlamydia, Chlamydia/Chlamydophila group, Chlamydiaceae, Chlamydiales, Chlamydiia, Chlamydiae, PVC group, Bacteria, cellular organisms	1.07688	1.07688	1.07751	1.07988	1.0644	1.07688	1.07623	1.05652	1.07343	1.03803	1.07343	4.23216	1.07023	1.05946	2.1288	1.06207	1.06207	1.06326	1.06207	1.05804	2.11304	4.23216	2.11304	1.05652	3.15368	1.05804	2.10978	4.2738	2.10626	3.1862	1.05313	1.07688	6.33912	1.0608	1.05804	1.05946	1.0608	3.1932	1.05652	2.1288	1.05652	1.05804	2.11304
9	TRINITY_DN106804_c3_g1_i1.p1	UniRef100_A0A2T4CLQ3	Uncharacterized protein n=1 Tax=Idiomarina aestuarii TaxID=624146 RepID=A0A2T4CLQ3_9GAMM	Idiomarina aestuarii	624146	Pseudidiomarina, Idiomarinaceae, Alteromonadales, Gammaproteobacteria, Pseudomonadota, Bacteria, cellular organisms	37.6909	30.1527	1.07751	34.5562	35.1252	132.456	78.5649	20.0739	15.028	16.6085	82.654	26.451	1.07023	10.5946	12.7728	44.6068	27.6137	10.6326	106.207	21.1608	6.33912	78.2949	32.7521	14.7913	60.9711	74.0628	85.4461	27.7797	74.7724	13.8069	61.0817	18.307	19.0174	50.9185	38.0894	38.1407	46.6753	30.8676	20.0739	56.4132	35.9217	62.4243	10.5652
10	TRINITY_DN107881_c0_g1_i2.p1	UniRef100_UPI00084734AF	surfactin non-ribosomal peptide synthetase SrfAB n=1 Tax=Bacillus subtilis TaxID=1423 RepID=UPI00084734AF	Bacillus subtilis	1423	Bacillus subtilis group, Bacillus, Bacillaceae, Bacillales, Bacilli, Bacillota, Terrabacteria group, Bacteria, cellular organisms	1.07688	1.07688	1.07751	1.07988	1.0644	1.07688	1.07623	1.05652	1.07343	1.03803	1.07343	1.05804	1.07023	1.05946	1.0644	1.06207	1.06207	1.06326	1.06207	1.05804	1.05652	1.05804	1.05652	1.05652	49.4076	1.05804	1.05489	1.06845	1.05313	1.06207	1.05313	1.07688	1.05652	1.0608	1.05804	1.05946	1.0608	1.0644	1.05652	1.0644	1.05652	1.05804	1.05652
11	TRINITY_DN108531_c1_g1_i1.p1	UniRef100_A0A317BW49	50S ribosomal protein L14 (Fragment) n=1 Tax=Stenotrophomonas maltophilia TaxID=40324 RepID=A0A317BW49_STEMA	Stenotrophomonas maltophilia	40324	Stenotrophomonas maltophilia group, Stenotrophomonas, Xanthomonadaceae, Xanthomonadales, Gammaproteobacteria, Pseudomonadota, Bacteria, cellular organisms	9.69194	1.07688	1.07751	1.07988	1.0644	15.0763	2.15246	2.11304	7.514	1.03803	5.36715	8.46432	1.07023	1.05946	2.1288	1.06207	2.12413	1.06326	1.06207	2.11608	1.05652	3.17412	1.05652	1.05652	3.15368	1.05804	1.05489	1.06845	2.10626	1.06207	2.10626	1.07688	1.05652	2.1216	1.05804	1.05946	3.18241	1.0644	2.11304	5.322	1.05652	1.05804	1.05652
12	TRINITY_DN109213_c0_g1_i1.p2	UniRef100_A0A2B1QA11	Bifunctional sulfate adenylyltransferase subunit 1/adenylylsulfate kinase (Fragment) n=1 Tax=Bacillus sp. AFS076308 TaxID=2033512 RepID=A0A2B1QA11_9BACI	Bacillus sp. AFS076308	2033512	unclassified Bacillus (in: firmicutes), Bacillus, Bacillaceae, Bacillales, Bacilli, Bacillota, Terrabacteria group, Bacteria, cellular organisms	1.07688	1.07688	1.07751	1.07988	1.0644	1.07688	1.07623	1.05652	1.07343	15.5705	1.07343	1.05804	1.07023	1.05946	1.0644	1.06207	1.06207	1.06326	1.06207	1.05804	1.05652	1.05804	1.05652	1.05652	1.05123	1.05804	1.05489	1.06845	1.05313	1.06207	1.05313	1.07688	1.05652	1.0608	1.05804	1.05946	1.0608	1.0644	1.05652	1.0644	1.05652	1.05804	1.05652
13	TRINITY_DN11074_c5_g2_i1.p1	UniRef100_UPI000EC6EB46	hypothetical protein n=1 Tax=Staphylococcus aureus TaxID=1280 RepID=UPI000EC6EB46	Staphylococcus aureus	1280	Staphylococcus, Staphylococcaceae, Bacillales, Bacilli, Bacillota, Terrabacteria group, Bacteria, cellular organisms	1.07688	1.07688	1.07751	1.07988	1.0644	1.07688	1.07623	1.05652	1.07343	1.03803	1.07343	1.05804	1.07023	1.05946	1.0644	1.06207	1.06207	1.06326	1.06207	1.05804	1.05652	1.05804	1.05652	2.11304	1.05123	1.05804	2.10978	1.06845	1.05313	1.06207	1.05313	1.07688	1.05652	1.0608	1.05804	1.05946	2.1216	1.0644	1.05652	1.0644	1.05652	1.05804	1.05652
14	TRINITY_DN111039_c0_g1_i1.p1	UniRef100_A0A3N9PIG3	Pept_C1 domain-containing protein (Fragment) n=1 Tax=Rhodobacteraceae bacterium CH30 TaxID=2490538 RepID=A0A3N9PIG3_9RHOB	Rhodobacteraceae bacterium CH30	2490538	unclassified Paracoccaceae, Paracoccaceae, Rhodobacterales, Alphaproteobacteria, Pseudomonadota, Bacteria, cellular organisms	1.07688	1.07688	1.07751	1.07988	1.0644	1.07688	1.07623	1.05652	1.07343	1.03803	1.07343	1.05804	1.07023	1.05946	1.0644	1.06207	1.06207	1.06326	1.06207	1.05804	1.05652	1.05804	1.05652	1.05652	1.05123	8.46432	1.05489	1.06845	1.05313	1.06207	1.05313	1.07688	1.05652	1.0608	1.05804	1.05946	1.0608	1.0644	1.05652	1.0644	1.05652	1.05804	1.05652
15	TRINITY_DN1113_c0_g1_i11.p1	UniRef100_UPI000D590867	hypothetical protein n=1 Tax=Escherichia coli TaxID=562 RepID=UPI000D590867	Escherichia coli	562	Escherichia, Enterobacteriaceae, Enterobacterales, Gammaproteobacteria, Pseudomonadota, Bacteria, cellular organisms	1.07688	11.8457	2.15503	2.15976	1.0644	4.30753	1.07623	1.05652	2.14686	1.03803	1.07343	1.05804	1.07023	1.05946	1.0644	1.06207	1.06207	1.06326	1.06207	1.05804	1.05652	2.11608	1.05652	1.05652	1.05123	1.05804	1.05489	1.06845	1.05313	1.06207	1.05313	1.07688	1.05652	1.0608	1.05804	1.05946	1.0608	1.0644	1.05652	2.1288	1.05652	1.05804	1.05652
16	TRINITY_DN114207_c0_g1_i1.p1	UniRef100_UPI000E348F20	hypothetical protein n=1 Tax=Klebsiella pneumoniae TaxID=573 RepID=UPI000E348F20	Klebsiella pneumoniae	573	Klebsiella, Klebsiella/Raoultella group, Enterobacteriaceae, Enterobacterales, Gammaproteobacteria, Pseudomonadota, Bacteria, cellular organisms	6.46129	1.07688	5.38757	2.15976	4.2576	2.15376	2.15246	1.05652	9.66086	1.03803	7.514	46.5537	8.56187	82.6381	28.7388	32.924	37.1723	22.3285	27.6137	27.509	39.0912	45.4957	48.5999	67.6173	39.9466	38.0894	47.47	22.4375	68.4536	32.924	83.1975	7.53817	142.63	46.6753	47.6118	36.0217	32.8849	26.61	38.0347	27.6744	77.126	62.4243	109.878
17	TRINITY_DN115419_c0_g1_i1.p1	UniRef100_A0A2E3K791	Succinate--CoA ligase [ADP-forming] subunit alpha n=1 Tax=Rhodospirillaceae bacterium TaxID=1898112 RepID=A0A2E3K791_9PROT	Rhodospirillaceae bacterium	1898112	unclassified Rhodospirillaceae, Rhodospirillaceae, Rhodospirillales, Alphaproteobacteria, Pseudomonadota, Bacteria, cellular organisms	1.07688	1.07688	1.07751	1.07988	1.0644	1.07688	1.07623	1.05652	1.07343	1.03803	1.07343	1.05804	1.07023	1.05946	1.0644	1.06207	1.06207	1.06326	1.06207	1.05804	1.05652	1.05804	1.05652	1.05652	4.2049	1.05804	1.05489	1.06845	1.05313	1.06207	1.05313	1.07688	1.05652	1.0608	1.05804	1.05946	1.0608	1.0644	1.05652	1.0644	1.05652	1.05804	1.05652
18	TRINITY_DN115566_c0_g1_i1.p1	UniRef100_A0A2T4CLQ3	Uncharacterized protein n=1 Tax=Idiomarina aestuarii TaxID=624146 RepID=A0A2T4CLQ3_9GAMM	Idiomarina aestuarii	624146	Pseudidiomarina, Idiomarinaceae, Alteromonadales, Gammaproteobacteria, Pseudomonadota, Bacteria, cellular organisms	1.07688	1.07688	1.07751	22.6775	4.2576	39.8446	1.07623	9.50868	21.4686	4.15214	19.3217	1.05804	1.07023	1.05946	4.2576	4.24826	2.12413	6.37958	13.8069	3.17412	1.05652	13.7545	1.05652	1.05652	13.6659	14.8126	7.38423	3.20535	12.6376	1.06207	6.31879	6.46129	1.05652	19.0944	8.46432	10.5946	5.30401	4.2576	8.45216	4.2576	6.33912	2.11608	3.16956
19	TRINITY_DN1162_c12_g1_i4.p1	UniRef100_UPI00115C93E5	reverse transcriptase family protein n=1 Tax=Klebsiella pneumoniae TaxID=573 RepID=UPI00115C93E5	Klebsiella pneumoniae	573	Klebsiella, Klebsiella/Raoultella group, Enterobacteriaceae, Enterobacterales, Gammaproteobacteria, Pseudomonadota, Bacteria, cellular organisms	2.15376	1.07688	2.15503	1.07988	1.0644	1.07688	1.07623	1.05652	1.07343	1.03803	1.07343	1.05804	8.56187	2.11893	2.1288	1.06207	1.06207	1.06326	4.24826	3.17412	5.2826	3.17412	3.16956	4.22608	3.15368	5.2902	7.38423	3.20535	4.21253	2.12413	9.47819	1.07688	8.45216	4.24321	4.23216	4.23785	1.0608	3.1932	3.16956	1.0644	5.2826	5.2902	2.11304
20	TRINITY_DN1162_c4_g1_i4.p2	UniRef100_UPI000E348F20	hypothetical protein n=1 Tax=Klebsiella pneumoniae TaxID=573 RepID=UPI000E348F20	Klebsiella pneumoniae	573	Klebsiella, Klebsiella/Raoultella group, Enterobacteriaceae, Enterobacterales, Gammaproteobacteria, Pseudomonadota, Bacteria, cellular organisms	1.07688	1.07688	1.07751	1.07988	1.0644	1.07688	1.07623	1.05652	1.07343	1.03803	1.07343	1.05804	11.7726	1.05946	1.0644	1.06207	1.06207	1.06326	1.06207	1.05804	2.11304	1.05804	1.05652	2.11304	2.10245	3.17412	1.05489	3.20535	1.05313	1.06207	1.05313	1.07688	1.05652	1.0608	1.05804	1.05946	1.0608	2.1288	1.05652	2.1288	1.05652	1.05804	1.05652
21	TRINITY_DN1162_c5_g1_i1.p1	UniRef100_UPI000E3E9016	hypothetical protein n=1 Tax=Staphylococcus aureus TaxID=1280 RepID=UPI000E3E9016	Staphylococcus aureus	1280	Staphylococcus, Staphylococcaceae, Bacillales, Bacilli, Bacillota, Terrabacteria group, Bacteria, cellular organisms	1.07688	1.07688	1.07751	1.07988	1.0644	1.07688	1.07623	1.05652	1.07343	1.03803	1.07343	2.11608	1.07023	2.11893	1.0644	3.1862	1.06207	1.06326	5.31033	1.05804	2.11304	1.05804	2.11304	1.05652	1.05123	1.05804	3.16467	3.20535	1.05313	1.06207	4.21253	1.07688	1.05652	1.0608	1.05804	2.11893	2.1216	1.0644	4.22608	2.1288	1.05652	1.05804	1.05652
22	TRINITY_DN1162_c5_g1_i6.p1	UniRef100_UPI000E348F20	hypothetical protein n=1 Tax=Klebsiella pneumoniae TaxID=573 RepID=UPI000E348F20	Klebsiella pneumoniae	573	Klebsiella, Klebsiella/Raoultella group, Enterobacteriaceae, Enterobacterales, Gammaproteobacteria, Pseudomonadota, Bacteria, cellular organisms	1.07688	1.07688	1.07751	1.07988	1.0644	1.07688	1.07623	1.05652	1.07343	1.03803	1.07343	1.05804	1.07023	1.05946	1.0644	1.06207	1.06207	1.06326	7.43446	1.05804	2.11304	1.05804	1.05652	1.05652	1.05123	1.05804	1.05489	1.06845	1.05313	1.06207	1.05313	1.07688	1.05652	1.0608	1.05804	1.05946	3.18241	1.0644	4.22608	1.0644	1.05652	1.05804	1.05652
23	TRINITY_DN116322_c0_g1_i1.p1	UniRef100_A0A1E4W1H5	Non-ribosomal peptide synthetase n=1 Tax=Pseudomonas sp. AP42 TaxID=1535632 RepID=A0A1E4W1H5_9PSED	Pseudomonas sp. AP42	1535632	unclassified Pseudomonas, Pseudomonas, Pseudomonadaceae, Pseudomonadales, Gammaproteobacteria, Pseudomonadota, Bacteria, cellular organisms	1.07688	1.07688	1.07751	1.07988	1.0644	1.07688	1.07623	1.05652	1.07343	18.6846	1.07343	1.05804	1.07023	1.05946	1.0644	1.06207	1.06207	1.06326	1.06207	1.05804	1.05652	1.05804	1.05652	1.05652	1.05123	1.05804	1.05489	1.06845	1.05313	1.06207	1.05313	1.07688	1.05652	1.0608	1.05804	1.05946	1.0608	1.0644	1.05652	1.0644	1.05652	1.05804	1.05652
24	TRINITY_DN11776_c1_g1_i3.p1	UniRef100_A0A0U0WWF1	Uncharacterized protein n=1 Tax=Chlamydia trachomatis TaxID=813 RepID=A0A0U0WWF1_CHLTH	Chlamydia trachomatis	813	Chlamydia, Chlamydia/Chlamydophila group, Chlamydiaceae, Chlamydiales, Chlamydiia, Chlamydiae, PVC group, Bacteria, cellular organisms	1.07688	1.07688	1.07751	1.07988	1.0644	1.07688	1.07623	7.39564	1.07343	1.03803	1.07343	1.05804	1.07023	1.05946	1.0644	1.06207	1.06207	1.06326	1.06207	1.05804	1.05652	1.05804	1.05652	1.05652	1.05123	1.05804	1.05489	1.06845	1.05313	1.06207	1.05313	1.07688	1.05652	1.0608	1.05804	1.05946	1.0608	1.0644	1.05652	1.0644	1.05652	1.05804	1.05652
25	TRINITY_DN11776_c1_g1_i6.p1	UniRef100_A0A0U0WWF1	Uncharacterized protein n=1 Tax=Chlamydia trachomatis TaxID=813 RepID=A0A0U0WWF1_CHLTH	Chlamydia trachomatis	813	Chlamydia, Chlamydia/Chlamydophila group, Chlamydiaceae, Chlamydiales, Chlamydiia, Chlamydiae, PVC group, Bacteria, cellular organisms	1.07688	1.07688	1.07751	1.07988	1.0644	1.07688	1.07623	7.39564	1.07343	1.03803	1.07343	1.05804	1.07023	1.05946	1.0644	1.06207	1.06207	1.06326	1.06207	1.05804	1.05652	1.05804	1.05652	1.05652	1.05123	1.05804	1.05489	1.06845	1.05313	1.06207	1.05313	1.07688	1.05652	1.0608	1.05804	1.05946	1.0608	1.0644	1.05652	1.0644	1.05652	1.05804	1.05652
26	TRINITY_DN11919_c0_g1_i13.p1	UniRef100_UPI0011802CD3	hypothetical protein n=1 Tax=Chlamydia abortus TaxID=83555 RepID=UPI0011802CD3	Chlamydia abortus	83555	Chlamydia, Chlamydia/Chlamydophila group, Chlamydiaceae, Chlamydiales, Chlamydiia, Chlamydiae, PVC group, Bacteria, cellular organisms	1.07688	1.07688	1.07751	1.07988	1.0644	1.07688	1.07623	1.05652	1.07343	1.03803	1.07343	1.05804	1.07023	1.05946	2.1288	1.06207	1.06207	3.18979	1.06207	1.05804	2.11304	4.23216	6.33912	6.33912	7.35858	1.05804	7.38423	1.06845	1.05313	6.3724	7.37193	4.30753	1.05652	2.1216	2.11608	8.4757	7.42561	7.4508	7.39564	3.1932	1.05652	1.05804	3.16956
27	TRINITY_DN119608_c0_g1_i1.p1	UniRef100_UPI000B9860D3	ribosome-associated translation inhibitor RaiA n=1 Tax=Lactobacillus taiwanensis TaxID=508451 RepID=UPI000B9860D3	Lactobacillus taiwanensis	508451	Lactobacillus, Lactobacillaceae, Lactobacillales, Bacilli, Bacillota, Terrabacteria group, Bacteria, cellular organisms	1.07688	1.07688	1.07751	1.07988	1.0644	1.07688	1.07623	1.05652	1.07343	1.03803	1.07343	1.05804	1.07023	1.05946	1.0644	1.06207	1.06207	1.06326	1.06207	1.05804	1.05652	1.05804	1.05652	1.05652	6.30735	1.05804	1.05489	1.06845	1.05313	1.06207	1.05313	1.07688	1.05652	1.0608	1.05804	1.05946	1.0608	1.0644	1.05652	1.0644	1.05652	1.05804	1.05652
28	TRINITY_DN11964_c4_g1_i2.p3	UniRef100_UPI000C1A2522	hypothetical protein n=1 Tax=Enterococcus faecium TaxID=1352 RepID=UPI000C1A2522	Enterococcus faecium	1352	Enterococcus, Enterococcaceae, Lactobacillales, Bacilli, Bacillota, Terrabacteria group, Bacteria, cellular organisms	13.9995	8.61506	25.8603	1.07988	12.7728	15.0763	22.6009	6.33912	20.3952	9.3423	54.7449	125.907	69.5652	113.363	19.1592	37.1723	71.1584	171.185	56.2895	213.724	22.1869	32.7992	83.4651	45.4304	23.127	89.9334	26.3722	25.6428	150.598	10.6207	66.3473	37.6909	45.4304	25.4592	48.6698	28.6055	33.9457	96.8604	58.1086	15.966	52.826	65.5985	51.7695
29	TRINITY_DN12000_c0_g1_i1.p1	UniRef100_UPI0011153F63	hypothetical protein n=1 Tax=Pseudomonas aeruginosa TaxID=287 RepID=UPI0011153F63	Pseudomonas aeruginosa	287	Pseudomonas aeruginosa group, Pseudomonas, Pseudomonadaceae, Pseudomonadales, Gammaproteobacteria, Pseudomonadota, Bacteria, cellular organisms	1.07688	1.07688	1.07751	1.07988	1.0644	1.07688	2.15246	41.2043	1.07343	55.0158	1.07343	1.05804	1.07023	1.05946	1.0644	1.06207	1.06207	1.06326	1.06207	1.05804	1.05652	1.05804	1.05652	1.05652	1.05123	3.17412	1.05489	1.06845	1.05313	1.06207	1.05313	1.07688	1.05652	1.0608	1.05804	1.05946	1.0608	1.0644	1.05652	1.0644	1.05652	1.05804	1.05652
30	TRINITY_DN12000_c0_g1_i5.p1	UniRef100_UPI0011AB7AFF	hypothetical protein n=1 Tax=Proteus mirabilis TaxID=584 RepID=UPI0011AB7AFF	Proteus mirabilis	584	Proteus, Morganellaceae, Enterobacterales, Gammaproteobacteria, Pseudomonadota, Bacteria, cellular organisms	1.07688	1.07688	1.07751	1.07988	1.0644	1.07688	1.07623	1.05652	1.07343	8.30427	1.07343	1.05804	1.07023	1.05946	1.0644	1.06207	1.06207	1.06326	1.06207	1.05804	1.05652	1.05804	1.05652	1.05652	1.05123	1.05804	1.05489	1.06845	1.05313	1.06207	1.05313	1.07688	1.05652	1.0608	1.05804	1.05946	1.0608	1.0644	1.05652	1.0644	1.05652	1.05804	1.05652
31	TRINITY_DN121032_c0_g1_i1.p1	UniRef100_A0A1X6RM79	Integrase DNA binding domain n=1 Tax=Chlamydia abortus TaxID=83555 RepID=A0A1X6RM79_CHLAO	Chlamydia abortus	83555	Chlamydia, Chlamydia/Chlamydophila group, Chlamydiaceae, Chlamydiales, Chlamydiia, Chlamydiae, PVC group, Bacteria, cellular organisms	1.07688	1.07688	1.07751	1.07988	1.0644	4.30753	1.07623	1.05652	1.07343	1.03803	1.07343	1.05804	1.07023	1.05946	1.0644	1.06207	1.06207	1.06326	1.06207	1.05804	1.05652	1.05804	1.05652	1.05652	1.05123	1.05804	1.05489	1.06845	1.05313	1.06207	1.05313	1.07688	1.05652	1.0608	1.05804	1.05946	2.1216	1.0644	1.05652	1.0644	1.05652	1.05804	1.05652
32	TRINITY_DN12106_c3_g1_i1.p1	UniRef100_A0A0Q3Q4L3	Uncharacterized protein (Fragment) n=1 Tax=Psychrobacillus sp. FJAT-21963 TaxID=1712028 RepID=A0A0Q3Q4L3_9BACI	Psychrobacillus sp. FJAT-21963	1712028	unclassified Psychrobacillus, Psychrobacillus, Bacillaceae, Bacillales, Bacilli, Bacillota, Terrabacteria group, Bacteria, cellular organisms	8.61506	1.07688	10.7751	1.07988	13.8372	1.07688	1.07623	199.682	1.07343	121.45	6.44057	1.05804	1.07023	2.11893	1.0644	3.1862	1.06207	1.06326	4.24826	1.05804	1.05652	2.11608	1.05652	2.11304	3.15368	1.05804	1.05489	1.06845	1.05313	1.06207	1.05313	1.07688	3.16956	1.0608	2.11608	1.05946	1.0608	1.0644	1.05652	2.1288	2.11304	1.05804	1.05652
33	TRINITY_DN12142_c0_g2_i1.p1	UniRef100_UPI0011AEBE2D	reverse transcriptase family protein n=1 Tax=Klebsiella pneumoniae TaxID=573 RepID=UPI0011AEBE2D	Klebsiella pneumoniae	573	Klebsiella, Klebsiella/Raoultella group, Enterobacteriaceae, Enterobacterales, Gammaproteobacteria, Pseudomonadota, Bacteria, cellular organisms	1.07688	1.07688	1.07751	1.07988	1.0644	1.07688	1.07623	38.0347	1.07343	74.7384	2.14686	2.11608	1.07023	1.05946	1.0644	1.06207	1.06207	1.06326	1.06207	1.05804	1.05652	1.05804	1.05652	1.05652	2.10245	1.05804	1.05489	1.06845	1.05313	1.06207	1.05313	1.07688	1.05652	1.0608	1.05804	1.05946	1.0608	1.0644	1.05652	1.0644	1.05652	1.05804	1.05652
34	TRINITY_DN12142_c1_g1_i1.p1	UniRef100_A0A4S1M2S6	Uncharacterized protein (Fragment) n=1 Tax=bacterium NHP-B TaxID=2491344 RepID=A0A4S1M2S6_9BACT	bacterium NHP-B	2491344	unclassified Bacteria, Bacteria, cellular organisms	1.07688	1.07688	1.07751	1.07988	1.0644	1.07688	1.07623	11.6217	1.07343	4.15214	1.07343	1.05804	1.07023	1.05946	1.0644	1.06207	1.06207	1.06326	1.06207	1.05804	1.05652	1.05804	1.05652	1.05652	1.05123	1.05804	1.05489	1.06845	1.05313	1.06207	1.05313	1.07688	1.05652	1.0608	1.05804	1.05946	1.0608	1.0644	1.05652	1.0644	1.05652	1.05804	1.05652
35	TRINITY_DN12200_c0_g1_i6.p1	UniRef100_UPI0005086792	hypothetical protein n=1 Tax=Pectobacterium carotovorum TaxID=554 RepID=UPI0005086792	Pectobacterium carotovorum	554	Pectobacterium, Pectobacteriaceae, Enterobacterales, Gammaproteobacteria, Pseudomonadota, Bacteria, cellular organisms	1.07688	1.07688	1.07751	1.07988	1.0644	1.07688	1.07623	13.7348	1.07343	12.4564	1.07343	1.05804	1.07023	1.05946	1.0644	1.06207	1.06207	1.06326	1.06207	1.05804	1.05652	1.05804	1.05652	1.05652	2.10245	1.05804	1.05489	1.06845	1.05313	1.06207	1.05313	1.07688	1.05652	1.0608	1.05804	1.05946	1.0608	1.0644	1.05652	1.0644	1.05652	1.05804	1.05652
36	TRINITY_DN122258_c0_g1_i1.p1	UniRef100_C2E5F2	Enolase n=2 Tax=Lactobacillus johnsonii TaxID=33959 RepID=C2E5F2_LACJH	Lactobacillus johnsonii	33959	Lactobacillus, Lactobacillaceae, Lactobacillales, Bacilli, Bacillota, Terrabacteria group, Bacteria, cellular organisms	1.07688	1.07688	1.07751	1.07988	1.0644	1.07688	1.07623	1.05652	1.07343	1.03803	1.07343	1.05804	1.07023	1.05946	1.0644	1.06207	1.06207	1.06326	1.06207	1.05804	1.05652	1.05804	1.05652	1.05652	16.8196	1.05804	1.05489	1.06845	1.05313	1.06207	1.05313	1.07688	1.05652	1.0608	1.05804	1.05946	1.0608	1.0644	1.05652	1.0644	3.16956	1.05804	1.05652
37	TRINITY_DN122627_c0_g1_i1.p1	UniRef100_A0A1H1UZY5	Uncharacterized protein n=1 Tax=Pseudomonas prosekii TaxID=1148509 RepID=A0A1H1UZY5_9PSED	Pseudomonas prosekii	1148509	Pseudomonas, Pseudomonadaceae, Pseudomonadales, Gammaproteobacteria, Pseudomonadota, Bacteria, cellular organisms	1.07688	1.07688	1.07751	1.07988	1.0644	1.07688	1.07623	1.05652	1.07343	1.03803	1.07343	1.05804	1.07023	4.23785	1.0644	1.06207	1.06207	1.06326	1.06207	1.05804	1.05652	2.11608	1.05652	1.05652	1.05123	1.05804	1.05489	1.06845	1.05313	1.06207	1.05313	1.07688	1.05652	1.0608	1.05804	1.05946	1.0608	1.0644	1.05652	1.0644	1.05652	1.05804	1.05652
38	TRINITY_DN1228_c1_g1_i1.p2	UniRef100_UPI0011580997	reverse transcriptase family protein n=2 Tax=Staphylococcus aureus TaxID=1280 RepID=UPI0011580997	Staphylococcus aureus	1280	Staphylococcus, Staphylococcaceae, Bacillales, Bacilli, Bacillota, Terrabacteria group, Bacteria, cellular organisms	1.07688	1.07688	1.07751	1.07988	1.0644	1.07688	1.07623	1.05652	1.07343	1.03803	1.07343	1.05804	1.07023	1.05946	1.0644	1.06207	1.06207	1.06326	1.06207	1.05804	1.05652	1.05804	1.05652	3.16956	3.15368	1.05804	1.05489	1.06845	2.10626	1.06207	5.26566	1.07688	1.05652	3.18241	3.17412	1.05946	1.0608	1.0644	3.16956	1.0644	7.39564	3.17412	6.33912
39	TRINITY_DN12297_c1_g1_i1.p1	UniRef100_UPI00117CE5AC	hypothetical protein n=1 Tax=Chlamydia abortus TaxID=83555 RepID=UPI00117CE5AC	Chlamydia abortus	83555	Chlamydia, Chlamydia/Chlamydophila group, Chlamydiaceae, Chlamydiales, Chlamydiia, Chlamydiae, PVC group, Bacteria, cellular organisms	1.07688	1.07688	1.07751	12.9586	1.0644	1.07688	1.07623	1.05652	1.07343	1.03803	1.07343	1.05804	1.07023	1.05946	1.0644	1.06207	1.06207	1.06326	1.06207	1.05804	1.05652	1.05804	2.11304	1.05652	1.05123	1.05804	1.05489	1.06845	1.05313	1.06207	1.05313	1.07688	1.05652	1.0608	1.05804	1.05946	1.0608	1.0644	1.05652	1.0644	1.05652	1.05804	1.05652
40	TRINITY_DN123284_c0_g1_i1.p1	UniRef100_A0A1H1L1B3	Hemolysin-type calcium-binding repeat-containing protein n=14 Tax=Pseudomonadaceae TaxID=135621 RepID=A0A1H1L1B3_9PSED	Pseudomonadaceae	135621	Pseudomonadales, Gammaproteobacteria, Pseudomonadota, Bacteria, cellular organisms	1.07688	1.07688	1.07751	1.07988	1.0644	1.07688	1.07623	1.05652	1.07343	11.4184	1.07343	1.05804	1.07023	1.05946	1.0644	1.06207	1.06207	1.06326	1.06207	1.05804	1.05652	1.05804	1.05652	1.05652	1.05123	1.05804	1.05489	1.06845	1.05313	1.06207	1.05313	1.07688	1.05652	1.0608	1.05804	1.05946	1.0608	1.0644	1.05652	1.0644	1.05652	1.05804	1.05652
41	TRINITY_DN1232_c1_g1_i1.p1	UniRef100_UPI000CA06AA2	hypothetical protein n=1 Tax=Xanthomonas oryzae TaxID=347 RepID=UPI000CA06AA2	Xanthomonas oryzae	347	Xanthomonas, Xanthomonadaceae, Xanthomonadales, Gammaproteobacteria, Pseudomonadota, Bacteria, cellular organisms	765.663	1828.55	1871.64	2268.83	757.853	855.044	1374.35	1.05652	958.572	4.15214	1228	398.881	1896.45	696.067	106.44	320.744	730.701	273.259	1654.7	132.255	13.7348	105.804	138.404	178.552	25.2294	480.35	14.7685	7.47915	13.6907	76.4688	50.5504	97.9963	609.612	25.4592	24.3349	36.0217	7.42561	87.2808	42.2608	21.288	45.4304	45.4957	29.5826
42	TRINITY_DN12385_c0_g1_i2.p1	UniRef100_UPI001157EA0A	reverse transcriptase family protein n=1 Tax=Staphylococcus aureus TaxID=1280 RepID=UPI001157EA0A	Staphylococcus aureus	1280	Staphylococcus, Staphylococcaceae, Bacillales, Bacilli, Bacillota, Terrabacteria group, Bacteria, cellular organisms	1.07688	1.07688	1.07751	1.07988	1.0644	1.07688	1.07623	1.05652	1.07343	1.03803	1.07343	1.05804	1.07023	1.05946	1.0644	1.06207	1.06207	1.06326	1.06207	1.05804	1.05652	1.05804	1.05652	4.22608	1.05123	1.05804	1.05489	1.06845	1.05313	1.06207	1.05313	1.07688	1.05652	1.0608	1.05804	1.05946	1.0608	1.0644	1.05652	1.0644	3.16956	1.05804	2.11304
43	TRINITY_DN12394_c0_g2_i1.p1	UniRef100_UPI0011C4CB72	hypothetical protein n=1 Tax=Acinetobacter baumannii TaxID=470 RepID=UPI0011C4CB72	Acinetobacter baumannii	470	Acinetobacter calcoaceticus/baumannii complex, Acinetobacter, Moraxellaceae, Moraxellales, Gammaproteobacteria, Pseudomonadota, Bacteria, cellular organisms	1.07688	15.0763	1.07751	1.07988	1.0644	1.07688	1.07623	16.9043	1.07343	5.19017	1.07343	1.05804	1.07023	1.05946	1.0644	1.06207	1.06207	1.06326	1.06207	1.05804	1.05652	1.05804	1.05652	1.05652	1.05123	1.05804	1.05489	1.06845	1.05313	1.06207	1.05313	1.07688	1.05652	1.0608	1.05804	1.05946	1.0608	1.0644	1.05652	1.0644	1.05652	1.05804	1.05652
44	TRINITY_DN12403_c0_g1_i1.p1	UniRef100_UPI000D43A41C	hypothetical protein n=1 Tax=Klebsiella pneumoniae TaxID=573 RepID=UPI000D43A41C	Klebsiella pneumoniae	573	Klebsiella, Klebsiella/Raoultella group, Enterobacteriaceae, Enterobacterales, Gammaproteobacteria, Pseudomonadota, Bacteria, cellular organisms	1.07688	1.07688	1.07751	1.07988	1.0644	1.07688	1.07623	1.05652	1.07343	8.30427	1.07343	1.05804	1.07023	1.05946	1.0644	1.06207	1.06207	1.06326	1.06207	1.05804	1.05652	1.05804	1.05652	1.05652	1.05123	1.05804	1.05489	1.06845	1.05313	1.06207	1.05313	1.07688	1.05652	1.0608	1.05804	1.05946	1.0608	1.0644	1.05652	1.0644	1.05652	1.05804	1.05652
45	TRINITY_DN12409_c0_g1_i6.p1	UniRef100_A0A1X6RMA8	Uncharacterized protein n=1 Tax=Chlamydia abortus TaxID=83555 RepID=A0A1X6RMA8_CHLAO	Chlamydia abortus	83555	Chlamydia, Chlamydia/Chlamydophila group, Chlamydiaceae, Chlamydiales, Chlamydiia, Chlamydiae, PVC group, Bacteria, cellular organisms	1.07688	1.07688	1.07751	1.07988	1.0644	1.07688	1.07623	1.05652	1.07343	1.03803	1.07343	1.05804	1.07023	1.05946	1.0644	3.1862	1.06207	1.06326	1.06207	1.05804	1.05652	2.11608	3.16956	2.11304	5.25613	1.05804	2.10978	1.06845	4.21253	1.06207	1.05313	3.23065	1.05652	1.0608	1.05804	4.23785	1.0608	1.0644	2.11304	1.0644	2.11304	1.05804	2.11304
46	TRINITY_DN124130_c0_g1_i1.p2	UniRef100_A0A109L276	Flagellar hook protein FlgE n=6 Tax=Pseudomonas TaxID=286 RepID=A0A109L276_PSEFL	Pseudomonas	286	Pseudomonadaceae, Pseudomonadales, Gammaproteobacteria, Pseudomonadota, Bacteria, cellular organisms	1.07688	1.07688	1.07751	1.07988	1.0644	1.07688	1.07623	1.05652	1.07343	9.3423	1.07343	1.05804	1.07023	1.05946	1.0644	1.06207	1.06207	1.06326	1.06207	1.05804	1.05652	1.05804	1.05652	1.05652	1.05123	1.05804	1.05489	1.06845	1.05313	1.06207	1.05313	1.07688	1.05652	1.0608	1.05804	1.05946	1.0608	1.0644	1.05652	1.0644	1.05652	1.05804	1.05652
47	TRINITY_DN124514_c0_g1_i1.p2	UniRef100_UPI000941DC06	DDE-type integrase/transposase/recombinase n=1 Tax=Escherichia coli TaxID=562 RepID=UPI000941DC06	Escherichia coli	562	Escherichia, Enterobacteriaceae, Enterobacterales, Gammaproteobacteria, Pseudomonadota, Bacteria, cellular organisms	1.07688	1.07688	1.07751	1.07988	1.0644	1.07688	1.07623	1.05652	1.07343	1.03803	1.07343	1.05804	1.07023	1.05946	1.0644	1.06207	8.49653	1.06326	1.06207	1.05804	1.05652	1.05804	1.05652	1.05652	1.05123	5.2902	1.05489	1.06845	1.05313	1.06207	1.05313	1.07688	1.05652	1.0608	1.05804	1.05946	1.0608	1.0644	1.05652	1.0644	2.11304	1.05804	1.05652
48	TRINITY_DN12478_c9_g1_i1.p1	UniRef100_UPI0009C42D7E	hypothetical protein n=1 Tax=Bacillus cereus TaxID=1396 RepID=UPI0009C42D7E	Bacillus cereus	1396	Bacillus cereus group, Bacillus, Bacillaceae, Bacillales, Bacilli, Bacillota, Terrabacteria group, Bacteria, cellular organisms	1.07688	1.07688	1.07751	1.07988	1.0644	1.07688	1.07623	1.05652	1.07343	16.6085	1.07343	1.05804	1.07023	1.05946	1.0644	1.06207	1.06207	1.06326	1.06207	1.05804	1.05652	1.05804	1.05652	1.05652	1.05123	1.05804	1.05489	1.06845	1.05313	1.06207	1.05313	1.07688	1.05652	1.0608	1.05804	1.05946	1.0608	1.0644	1.05652	1.0644	1.05652	1.05804	1.05652
49	TRINITY_DN126704_c0_g1_i1.p1	UniRef100_UPI0005CA30AD	porin OmpC n=1 Tax=Escherichia coli TaxID=562 RepID=UPI0005CA30AD	Escherichia coli	562	Escherichia, Enterobacteriaceae, Enterobacterales, Gammaproteobacteria, Pseudomonadota, Bacteria, cellular organisms	1.07688	1.07688	1.07751	1.07988	1.0644	1.07688	1.07623	1.05652	1.07343	1.03803	1.07343	1.05804	1.07023	1.05946	1.0644	1.06207	1.06207	1.06326	1.06207	1.05804	1.05652	1.05804	1.05652	1.05652	4.2049	1.05804	1.05489	1.06845	1.05313	1.06207	1.05313	1.07688	1.05652	1.0608	1.05804	1.05946	1.0608	1.0644	1.05652	1.0644	1.05652	1.05804	1.05652
50	TRINITY_DN12706_c1_g1_i1.p1	UniRef100_UPI00097B9C4E	hypothetical protein n=1 Tax=Paenibacillus odorifer TaxID=189426 RepID=UPI00097B9C4E	Paenibacillus odorifer	189426	Paenibacillus, Paenibacillaceae, Bacillales, Bacilli, Bacillota, Terrabacteria group, Bacteria, cellular organisms	1.07688	1.07688	1.07751	1.07988	1.0644	1.07688	1.07623	4.22608	1.07343	6.2282	1.07343	1.05804	1.07023	1.05946	1.0644	1.06207	1.06207	1.06326	1.06207	1.05804	1.05652	1.05804	1.05652	1.05652	1.05123	1.05804	1.05489	1.06845	1.05313	1.06207	1.05313	1.07688	1.05652	1.0608	1.05804	1.05946	1.0608	1.0644	1.05652	1.0644	1.05652	1.05804	1.05652
51	TRINITY_DN12776_c2_g1_i5.p1	UniRef100_UPI000E348F20	hypothetical protein n=1 Tax=Klebsiella pneumoniae TaxID=573 RepID=UPI000E348F20	Klebsiella pneumoniae	573	Klebsiella, Klebsiella/Raoultella group, Enterobacteriaceae, Enterobacterales, Gammaproteobacteria, Pseudomonadota, Bacteria, cellular organisms	1.07688	1.07688	1.07751	1.07988	1.0644	1.07688	1.07623	1.05652	5.36715	1.03803	1.07343	1.05804	1.07023	1.05946	4.2576	1.06207	1.06207	1.06326	1.06207	2.11608	1.05652	1.05804	1.05652	1.05652	1.05123	1.05804	1.05489	2.1369	2.10626	1.06207	2.10626	1.07688	1.05652	2.1216	1.05804	2.11893	1.0608	1.0644	1.05652	1.0644	1.05652	1.05804	1.05652
52	TRINITY_DN128313_c0_g1_i1.p1	UniRef100_A0A3B8KED1	5-(Carboxyamino)imidazole ribonucleotide synthase (Fragment) n=1 Tax=Pseudomonas sp. TaxID=306 RepID=A0A3B8KED1_PSESP	Pseudomonas sp.	306	unclassified Pseudomonas, Pseudomonas, Pseudomonadaceae, Pseudomonadales, Gammaproteobacteria, Pseudomonadota, Bacteria, cellular organisms	1.07688	1.07688	1.07751	1.07988	1.0644	1.07688	1.07623	1.05652	1.07343	1.03803	1.07343	1.05804	1.07023	1.05946	1.0644	1.06207	4.24826	1.06326	1.06207	1.05804	1.05652	1.05804	1.05652	1.05652	1.05123	5.2902	1.05489	1.06845	1.05313	1.06207	1.05313	1.07688	1.05652	1.0608	1.05804	1.05946	1.0608	1.0644	1.05652	1.0644	1.05652	1.05804	1.05652
53	TRINITY_DN128389_c0_g1_i1.p1	UniRef100_A0A4V2GKG8	UDP-N-acetyl-D-mannosaminuronic acid transferase n=1 Tax=Serratia quinivorans TaxID=137545 RepID=A0A4V2GKG8_9GAMM	Serratia quinivorans	137545	Serratia, Yersiniaceae, Enterobacterales, Gammaproteobacteria, Pseudomonadota, Bacteria, cellular organisms	1.07688	1.07688	1.07751	1.07988	1.0644	1.07688	1.07623	1.05652	1.07343	1.03803	1.07343	1.05804	1.07023	1.05946	1.0644	1.06207	1.06207	1.06326	7.43446	1.05804	1.05652	1.05804	1.05652	1.05652	1.05123	1.05804	1.05489	1.06845	1.05313	1.06207	1.05313	1.07688	1.05652	1.0608	1.05804	1.05946	1.0608	1.0644	1.05652	1.0644	1.05652	2.11608	1.05652
54	TRINITY_DN128606_c0_g1_i1.p1	UniRef100_W2DZT9	Heavy metal efflux pump CzcA n=1 Tax=Pseudomonas sp. FH1 TaxID=1284392 RepID=W2DZT9_9PSED	Pseudomonas sp. FH1	1284392	unclassified Pseudomonas fluorescens group, Pseudomonas fluorescens group, Pseudomonas, Pseudomonadaceae, Pseudomonadales, Gammaproteobacteria, Pseudomonadota, Bacteria, cellular organisms	1.07688	1.07688	1.07751	1.07988	1.0644	1.07688	1.07623	1.05652	1.07343	12.4564	1.07343	1.05804	1.07023	1.05946	1.0644	1.06207	1.06207	1.06326	1.06207	1.05804	1.05652	1.05804	1.05652	1.05652	1.05123	1.05804	1.05489	1.06845	1.05313	1.06207	1.05313	1.07688	1.05652	1.0608	1.05804	1.05946	1.0608	1.0644	1.05652	1.0644	1.05652	1.05804	1.05652
55	TRINITY_DN129317_c0_g1_i1.p3	UniRef100_UPI00110CEA16	NO-inducible flavohemoprotein n=1 Tax=Pseudomonas lactis TaxID=1615674 RepID=UPI00110CEA16	Pseudomonas lactis	1615674	Pseudomonas, Pseudomonadaceae, Pseudomonadales, Gammaproteobacteria, Pseudomonadota, Bacteria, cellular organisms	1.07688	1.07688	1.07751	1.07988	1.0644	1.07688	1.07623	1.05652	1.07343	21.7987	1.07343	1.05804	1.07023	1.05946	1.0644	1.06207	1.06207	1.06326	1.06207	1.05804	1.05652	1.05804	1.05652	1.05652	1.05123	1.05804	1.05489	1.06845	1.05313	1.06207	1.05313	1.07688	1.05652	1.0608	1.05804	1.05946	1.0608	1.0644	1.05652	1.0644	1.05652	1.05804	1.05652
56	TRINITY_DN130055_c0_g1_i1.p2	UniRef100_A0A3E1HZX6	Carbon-nitrogen hydrolase family protein n=1 Tax=Pseudomonas sp. GL93 TaxID=2014741 RepID=A0A3E1HZX6_9PSED	Pseudomonas sp. GL93	2014741	unclassified Pseudomonas, Pseudomonas, Pseudomonadaceae, Pseudomonadales, Gammaproteobacteria, Pseudomonadota, Bacteria, cellular organisms	1.07688	1.07688	1.07751	1.07988	1.0644	1.07688	1.07623	1.05652	1.07343	16.6085	1.07343	1.05804	1.07023	1.05946	1.0644	1.06207	1.06207	1.06326	1.06207	1.05804	1.05652	1.05804	1.05652	1.05652	1.05123	1.05804	1.05489	1.06845	1.05313	1.06207	1.05313	1.07688	1.05652	1.0608	1.05804	1.05946	1.0608	1.0644	1.05652	1.0644	1.05652	1.05804	1.05652
57	TRINITY_DN13103_c0_g1_i1.p2	UniRef100_UPI00096D153B	hypothetical protein n=1 Tax=Paenibacillus odorifer TaxID=189426 RepID=UPI00096D153B	Paenibacillus odorifer	189426	Paenibacillus, Paenibacillaceae, Bacillales, Bacilli, Bacillota, Terrabacteria group, Bacteria, cellular organisms	2.15376	1.07688	6.46508	1.07988	27.6744	1.07688	1.07623	140.517	1.07343	53.9778	1.07343	1.05804	1.07023	1.05946	1.0644	7.43446	1.06207	1.06326	1.06207	1.05804	1.05652	1.05804	1.05652	1.05652	2.10245	1.05804	1.05489	1.06845	1.05313	1.06207	1.05313	1.07688	1.05652	1.0608	1.05804	1.05946	1.0608	1.0644	1.05652	1.0644	1.05652	1.05804	1.05652
58	TRINITY_DN13104_c0_g1_i1.p1	UniRef100_UPI00114760E9	hypothetical protein n=1 Tax=Leptospira interrogans TaxID=173 RepID=UPI00114760E9	Leptospira interrogans	173	Leptospira, Leptospiraceae, Leptospirales, Spirochaetia, Spirochaetes, Bacteria, cellular organisms	1.07688	1.07688	1.07751	1.07988	1.0644	1.07688	1.07623	1.05652	1.07343	8.30427	1.07343	1.05804	1.07023	1.05946	1.0644	1.06207	1.06207	1.06326	1.06207	1.05804	1.05652	1.05804	1.05652	1.05652	1.05123	1.05804	1.05489	1.06845	1.05313	1.06207	1.05313	1.07688	1.05652	1.0608	1.05804	1.05946	1.0608	1.0644	1.05652	1.0644	1.05652	1.05804	1.05652
59	TRINITY_DN131580_c0_g1_i1.p1	UniRef100_A0A0C5KTH4	Chaperone protein (Fragment) n=1 Tax=Lactobacillus helveticus TaxID=1587 RepID=A0A0C5KTH4_LACHE	Lactobacillus helveticus	1587	Lactobacillus, Lactobacillaceae, Lactobacillales, Bacilli, Bacillota, Terrabacteria group, Bacteria, cellular organisms	1.07688	1.07688	1.07751	1.07988	1.0644	1.07688	1.07623	1.05652	1.07343	1.03803	1.07343	1.05804	1.07023	1.05946	1.0644	1.06207	1.06207	1.06326	1.06207	1.05804	1.05652	1.05804	1.05652	1.05652	8.4098	1.05804	1.05489	1.06845	1.05313	1.06207	1.05313	1.07688	1.05652	1.0608	1.05804	1.05946	1.0608	1.0644	1.05652	1.0644	1.05652	1.05804	1.05652
60	TRINITY_DN131886_c0_g1_i1.p1	UniRef100_A0A377DZN7	Aspartate ammonia-lyase n=1 Tax=Escherichia coli TaxID=562 RepID=A0A377DZN7_ECOLX	Escherichia coli	562	Escherichia, Enterobacteriaceae, Enterobacterales, Gammaproteobacteria, Pseudomonadota, Bacteria, cellular organisms	1.07688	1.07688	1.07751	1.07988	1.0644	1.07688	1.07623	1.05652	1.07343	9.3423	1.07343	1.05804	1.07023	1.05946	1.0644	1.06207	1.06207	1.06326	1.06207	1.05804	1.05652	1.05804	1.05652	1.05652	2.10245	1.05804	1.05489	1.06845	1.05313	1.06207	1.05313	1.07688	1.05652	1.0608	1.05804	1.05946	1.0608	1.0644	1.05652	1.0644	1.05652	1.05804	1.05652
61	TRINITY_DN132154_c0_g1_i1.p2	UniRef100_A0A2S9ESC3	Twitching motility protein PilT (Fragment) n=2 Tax=Pseudomonas poae TaxID=200451 RepID=A0A2S9ESC3_9PSED	Pseudomonas poae	200451	Pseudomonas fluorescens group, Pseudomonas, Pseudomonadaceae, Pseudomonadales, Gammaproteobacteria, Pseudomonadota, Bacteria, cellular organisms	1.07688	1.07688	1.07751	1.07988	1.0644	1.07688	1.07623	10.5652	1.07343	3.1141	1.07343	1.05804	1.07023	1.05946	1.0644	1.06207	1.06207	1.06326	1.06207	1.05804	1.05652	1.05804	1.05652	1.05652	1.05123	1.05804	1.05489	1.06845	1.05313	1.06207	1.05313	1.07688	1.05652	1.0608	1.05804	1.05946	1.0608	1.0644	1.05652	1.0644	1.05652	1.05804	1.05652
62	TRINITY_DN132370_c0_g1_i1.p1	UniRef100_A0A2T4RNY1	Alpha/beta hydrolase (Fragment) n=1 Tax=Staphylococcus sciuri TaxID=1296 RepID=A0A2T4RNY1_STASC	Staphylococcus sciuri	1296	Mammaliicoccus, Staphylococcaceae, Bacillales, Bacilli, Bacillota, Terrabacteria group, Bacteria, cellular organisms	6.46129	1.07688	1.07751	1.07988	1.0644	1.07688	1.07623	1.05652	1.07343	1.03803	1.07343	1.05804	1.07023	1.05946	1.0644	1.06207	1.06207	1.06326	1.06207	3.17412	1.05652	1.05804	1.05652	1.05652	1.05123	1.05804	1.05489	1.06845	1.05313	1.06207	1.05313	1.07688	1.05652	1.0608	1.05804	1.05946	1.0608	1.0644	1.05652	1.0644	1.05652	1.05804	1.05652
63	TRINITY_DN132388_c0_g1_i1.p2	UniRef100_A0A3M3BJW2	Glutamine synthetase, type III n=1 Tax=Pseudomonas syringae TaxID=317 RepID=A0A3M3BJW2_PSESX	Pseudomonas syringae	317	Pseudomonas syringae group genomosp. 1, Pseudomonas syringae group, Pseudomonas, Pseudomonadaceae, Pseudomonadales, Gammaproteobacteria, Pseudomonadota, Bacteria, cellular organisms	1.07688	1.07688	1.07751	1.07988	1.0644	1.07688	1.07623	1.05652	1.07343	4.15214	1.07343	1.05804	1.07023	1.05946	1.0644	1.06207	1.06207	1.06326	1.06207	1.05804	1.05652	1.05804	1.05652	1.05652	1.05123	1.05804	1.05489	1.06845	1.05313	1.06207	1.05313	1.07688	1.05652	1.0608	1.05804	1.05946	1.0608	1.0644	1.05652	1.0644	1.05652	1.05804	1.05652
64	TRINITY_DN133036_c0_g1_i1.p1	UniRef100_A0A377BSB0	Tryptophanase n=1 Tax=Escherichia coli TaxID=562 RepID=A0A377BSB0_ECOLX	Escherichia coli	562	Escherichia, Enterobacteriaceae, Enterobacterales, Gammaproteobacteria, Pseudomonadota, Bacteria, cellular organisms	1.07688	1.07688	1.07751	1.07988	2.1288	1.07688	1.07623	1.05652	1.07343	1.03803	1.07343	1.05804	1.07023	1.05946	1.0644	1.06207	1.06207	1.06326	1.06207	1.05804	1.05652	1.05804	1.05652	1.05652	36.7929	1.05804	1.05489	1.06845	1.05313	1.06207	1.05313	1.07688	1.05652	1.0608	1.05804	1.05946	1.0608	1.0644	1.05652	1.0644	1.05652	1.05804	1.05652
65	TRINITY_DN133187_c0_g1_i1.p1	UniRef100_UPI0002477884	2-hydroxyacid dehydrogenase n=1 Tax=Staphylococcus aureus TaxID=1280 RepID=UPI0002477884	Staphylococcus aureus	1280	Staphylococcus, Staphylococcaceae, Bacillales, Bacilli, Bacillota, Terrabacteria group, Bacteria, cellular organisms	3.23065	1.07688	1.07751	1.07988	1.0644	10.7688	1.07623	1.05652	1.07343	1.03803	1.07343	1.05804	1.07023	1.05946	1.0644	1.06207	1.06207	1.06326	1.06207	1.05804	1.05652	1.05804	1.05652	1.05652	1.05123	1.05804	1.05489	1.06845	1.05313	1.06207	1.05313	1.07688	1.05652	1.0608	1.05804	1.05946	1.0608	1.0644	1.05652	1.0644	1.05652	1.05804	1.05652
66	TRINITY_DN134350_c0_g1_i1.p1	UniRef100_C2E6V9	Enolase n=1 Tax=Lactobacillus johnsonii ATCC 33200 TaxID=525330 RepID=C2E6V9_LACJH	Lactobacillus johnsonii ATCC 33200	525330	Lactobacillus johnsonii, Lactobacillus, Lactobacillaceae, Lactobacillales, Bacilli, Bacillota, Terrabacteria group, Bacteria, cellular organisms	1.07688	1.07688	1.07751	1.07988	1.0644	1.07688	1.07623	1.05652	1.07343	1.03803	1.07343	1.05804	1.07023	1.05946	1.0644	1.06207	1.06207	1.06326	1.06207	1.05804	1.05652	1.05804	1.05652	1.05652	9.46103	1.05804	1.05489	1.06845	1.05313	1.06207	1.05313	1.07688	1.05652	1.0608	1.05804	1.05946	1.0608	1.0644	1.05652	1.0644	1.05652	1.05804	1.05652
67	TRINITY_DN134403_c0_g1_i1.p1	UniRef100_F4T4M6	Uncharacterized protein (Fragment) n=1 Tax=Escherichia coli M605 TaxID=656417 RepID=F4T4M6_ECOLX	Escherichia coli M605	656417	Escherichia coli, Escherichia, Enterobacteriaceae, Enterobacterales, Gammaproteobacteria, Pseudomonadota, Bacteria, cellular organisms	1.07688	1.07688	1.07751	1.07988	1.0644	1.07688	1.07623	1.05652	1.07343	1.03803	1.07343	1.05804	1.07023	1.05946	1.0644	1.06207	4.24826	1.06326	1.06207	1.05804	1.05652	1.05804	1.05652	1.05652	5.25613	1.05804	1.05489	1.06845	1.05313	1.06207	1.05313	1.07688	1.05652	1.0608	1.05804	1.05946	1.0608	1.0644	1.05652	1.0644	1.05652	1.05804	1.05652
68	TRINITY_DN135283_c0_g1_i1.p1	UniRef100_A0A0J6C2L2	Uncharacterized protein n=1 Tax=Parabacteroides goldsteinii TaxID=328812 RepID=A0A0J6C2L2_9BACT	Parabacteroides goldsteinii	328812	Parabacteroides, Tannerellaceae, Bacteroidales, Bacteroidia, Bacteroidota, Bacteroidetes/Chlorobi group, FCB group, Bacteria, cellular organisms	1.07688	1.07688	1.07751	1.07988	1.0644	1.07688	1.07623	1.05652	1.07343	1.03803	1.07343	1.05804	1.07023	1.05946	1.0644	1.06207	1.06207	1.06326	1.06207	1.05804	1.05652	1.05804	1.05652	1.05652	5.25613	1.05804	1.05489	1.06845	1.05313	1.06207	1.05313	1.07688	1.05652	1.0608	1.05804	1.05946	1.0608	1.0644	1.05652	1.0644	1.05652	1.05804	1.05652
69	TRINITY_DN135350_c0_g1_i1.p3	UniRef100_A0A4U3GLC0	Peptidoglycan lytic exotransglycosylase n=2 Tax=Pseudomonas TaxID=286 RepID=A0A4U3GLC0_PSEFL	Pseudomonas	286	Pseudomonadaceae, Pseudomonadales, Gammaproteobacteria, Pseudomonadota, Bacteria, cellular organisms	1.07688	1.07688	1.07751	1.07988	1.0644	1.07688	1.07623	1.05652	1.07343	14.5325	1.07343	1.05804	1.07023	1.05946	1.0644	1.06207	1.06207	1.06326	1.06207	1.05804	1.05652	1.05804	1.05652	1.05652	1.05123	1.05804	1.05489	1.06845	1.05313	1.06207	1.05313	1.07688	1.05652	1.0608	1.05804	1.05946	1.0608	1.0644	1.05652	1.0644	1.05652	1.05804	1.05652
70	TRINITY_DN135623_c0_g1_i1.p3	UniRef100_A0A145XMY9	Phosphoribosyl-AMP cyclohydrolase n=1 Tax=Pseudomonas yamanorum TaxID=515393 RepID=A0A145XMY9_9PSED	Pseudomonas yamanorum	515393	Pseudomonas, Pseudomonadaceae, Pseudomonadales, Gammaproteobacteria, Pseudomonadota, Bacteria, cellular organisms	1.07688	1.07688	1.07751	1.07988	1.0644	4.30753	1.07623	1.05652	1.07343	1.03803	1.07343	1.05804	1.07023	1.05946	1.0644	1.06207	1.06207	1.06326	1.06207	1.05804	1.05652	1.05804	1.05652	1.05652	1.05123	1.05804	1.05489	1.06845	1.05313	1.06207	1.05313	1.07688	1.05652	1.0608	1.05804	1.05946	1.0608	1.0644	1.05652	1.0644	1.05652	1.05804	1.05652
71	TRINITY_DN135636_c0_g1_i1.p2	UniRef100_UPI000935FB87	transaldolase n=1 Tax=Pseudomonas fluorescens TaxID=294 RepID=UPI000935FB87	Pseudomonas fluorescens	294	Pseudomonas fluorescens group, Pseudomonas, Pseudomonadaceae, Pseudomonadales, Gammaproteobacteria, Pseudomonadota, Bacteria, cellular organisms	1.07688	1.07688	1.07751	1.07988	1.0644	1.07688	1.07623	1.05652	1.07343	13.4944	1.07343	1.05804	1.07023	1.05946	1.0644	1.06207	1.06207	1.06326	1.06207	1.05804	1.05652	1.05804	1.05652	1.05652	1.05123	1.05804	1.05489	1.06845	1.05313	1.06207	1.05313	1.07688	1.05652	1.0608	1.05804	1.05946	1.0608	1.0644	1.05652	1.0644	1.05652	1.05804	1.05652
72	TRINITY_DN13602_c0_g1_i3.p1	UniRef100_UPI001158639F	hypothetical protein n=1 Tax=Staphylococcus aureus TaxID=1280 RepID=UPI001158639F	Staphylococcus aureus	1280	Staphylococcus, Staphylococcaceae, Bacillales, Bacilli, Bacillota, Terrabacteria group, Bacteria, cellular organisms	1.07688	1.07688	1.07751	1.07988	1.0644	1.07688	1.07623	1.05652	1.07343	1.03803	1.07343	1.05804	1.07023	1.05946	1.0644	1.06207	7.43446	1.06326	1.06207	1.05804	2.11304	1.05804	1.05652	1.05652	1.05123	1.05804	1.05489	2.1369	1.05313	1.06207	1.05313	1.07688	1.05652	2.1216	1.05804	1.05946	1.0608	1.0644	1.05652	2.1288	1.05652	2.11608	5.2826
73	TRINITY_DN136303_c0_g1_i1.p1	UniRef100_UPI0011591AE5	reverse transcriptase family protein n=1 Tax=Staphylococcus aureus TaxID=1280 RepID=UPI0011591AE5	Staphylococcus aureus	1280	Staphylococcus, Staphylococcaceae, Bacillales, Bacilli, Bacillota, Terrabacteria group, Bacteria, cellular organisms	1.07688	1.07688	1.07751	1.07988	1.0644	1.07688	1.07623	1.05652	1.07343	1.03803	1.07343	1.05804	1.07023	1.05946	1.0644	1.06207	1.06207	1.06326	1.06207	1.05804	1.05652	1.05804	1.05652	1.05652	1.05123	7.40628	2.10978	1.06845	1.05313	1.06207	4.21253	1.07688	3.16956	1.0608	1.05804	1.05946	1.0608	1.0644	1.05652	1.0644	2.11304	2.11608	1.05652
74	TRINITY_DN136341_c0_g1_i1.p1	UniRef100_A0A3M3JXJ0	Adenosylhomocysteinase (Fragment) n=1 Tax=Pseudomonas savastanoi pv. glycinea TaxID=318 RepID=A0A3M3JXJ0_PSESG	Pseudomonas savastanoi pv. glycinea	318	Pseudomonas savastanoi, Pseudomonas syringae group genomosp. 2, Pseudomonas syringae group, Pseudomonas, Pseudomonadaceae, Pseudomonadales, Gammaproteobacteria, Pseudomonadota, Bacteria, cellular organisms	1.07688	1.07688	1.07751	1.07988	1.0644	1.07688	1.07623	1.05652	1.07343	10.3803	1.07343	1.05804	1.07023	1.05946	1.0644	1.06207	1.06207	1.06326	1.06207	1.05804	1.05652	1.05804	1.05652	1.05652	1.05123	5.2902	1.05489	1.06845	1.05313	1.06207	1.05313	1.07688	1.05652	1.0608	1.05804	1.05946	1.0608	1.0644	1.05652	1.0644	1.05652	1.05804	1.05652
75	TRINITY_DN136707_c0_g1_i1.p1	UniRef100_A0A5F1G5Z0	YajQ family cyclic di-GMP-binding protein n=2 Tax=unclassified Escherichia TaxID=2608889 RepID=A0A5F1G5Z0_9ESCH	unclassified Escherichia	2608889	Escherichia, Enterobacteriaceae, Enterobacterales, Gammaproteobacteria, Pseudomonadota, Bacteria, cellular organisms	1.07688	1.07688	1.07751	1.07988	1.0644	1.07688	1.07623	1.05652	1.07343	17.6466	1.07343	1.05804	1.07023	1.05946	1.0644	1.06207	1.06207	1.06326	1.06207	1.05804	1.05652	1.05804	1.05652	1.05652	2.10245	1.05804	1.05489	1.06845	1.05313	1.06207	1.05313	1.07688	1.05652	1.0608	1.05804	1.05946	1.0608	1.0644	1.05652	1.0644	1.05652	1.05804	1.05652
76	TRINITY_DN136712_c0_g1_i1.p1	UniRef100_A0A109LBU6	Aminodeoxychorismate lyase n=1 Tax=Pseudomonas fluorescens TaxID=294 RepID=A0A109LBU6_PSEFL	Pseudomonas fluorescens	294	Pseudomonas fluorescens group, Pseudomonas, Pseudomonadaceae, Pseudomonadales, Gammaproteobacteria, Pseudomonadota, Bacteria, cellular organisms	1.07688	1.07688	1.07751	1.07988	1.0644	1.07688	1.07623	1.05652	1.07343	22.8367	1.07343	1.05804	1.07023	1.05946	1.0644	1.06207	1.06207	1.06326	1.06207	1.05804	1.05652	1.05804	1.05652	1.05652	1.05123	1.05804	1.05489	1.06845	1.05313	1.06207	1.05313	1.07688	1.05652	1.0608	1.05804	1.05946	1.0608	1.0644	1.05652	1.0644	1.05652	1.05804	1.05652
77	TRINITY_DN13701_c0_g1_i1.p1	UniRef100_A0A2M8IT47	Elongation factor 1-alpha (Fragment) n=1 Tax=Pseudooceanicola lipolyticus TaxID=2029104 RepID=A0A2M8IT47_9RHOB	Pseudooceanicola lipolyticus	2029104	Pseudooceanicola, Paracoccaceae, Rhodobacterales, Alphaproteobacteria, Pseudomonadota, Bacteria, cellular organisms	1.07688	9.69194	1.07751	21.5976	1.0644	1.07688	1.07623	1.05652	1.07343	1.03803	1.07343	1.05804	1.07023	1.05946	1.0644	1.06207	1.06207	1.06326	1.06207	1.05804	1.05652	1.05804	1.05652	1.05652	6.30735	1.05804	1.05489	1.06845	1.05313	2.12413	1.05313	1.07688	1.05652	1.0608	1.05804	1.05946	1.0608	1.0644	1.05652	1.0644	1.05652	1.05804	1.05652
78	TRINITY_DN137498_c0_g1_i1.p2	UniRef100_UPI00111E339A	2-oxoglutarate dehydrogenase complex dihydrolipoyllysine-residue succinyltransferase n=1 Tax=Escherichia coli TaxID=562 RepID=UPI00111E339A	Escherichia coli	562	Escherichia, Enterobacteriaceae, Enterobacterales, Gammaproteobacteria, Pseudomonadota, Bacteria, cellular organisms	1.07688	1.07688	1.07751	1.07988	1.0644	1.07688	1.07623	1.05652	1.07343	4.15214	1.07343	1.05804	1.07023	1.05946	1.0644	1.06207	1.06207	1.06326	1.06207	1.05804	1.05652	1.05804	1.05652	1.05652	3.15368	1.05804	1.05489	1.06845	1.05313	1.06207	1.05313	1.07688	1.05652	1.0608	1.05804	1.05946	1.0608	1.0644	1.05652	1.0644	1.05652	1.05804	1.05652
79	TRINITY_DN137819_c0_g1_i1.p1	UniRef100_UPI0006D46B79	DUF935 family protein n=1 Tax=Pseudomonas sp. NBRC 111137 TaxID=1661052 RepID=UPI0006D46B79	Pseudomonas sp. NBRC 111137	1661052	unclassified Pseudomonas, Pseudomonas, Pseudomonadaceae, Pseudomonadales, Gammaproteobacteria, Pseudomonadota, Bacteria, cellular organisms	1.07688	1.07688	1.07751	1.07988	1.0644	1.07688	1.07623	1.05652	1.07343	5.19017	1.07343	1.05804	1.07023	1.05946	1.0644	1.06207	1.06207	1.06326	1.06207	1.05804	1.05652	1.05804	1.05652	1.05652	1.05123	1.05804	1.05489	1.06845	1.05313	1.06207	1.05313	1.07688	1.05652	1.0608	1.05804	1.05946	1.0608	1.0644	1.05652	1.0644	1.05652	1.05804	1.05652
80	TRINITY_DN137858_c0_g1_i1.p1	UniRef100_A0A3M4HEF1	Uncharacterized protein n=1 Tax=Pseudomonas fluorescens TaxID=294 RepID=A0A3M4HEF1_PSEFL	Pseudomonas fluorescens	294	Pseudomonas fluorescens group, Pseudomonas, Pseudomonadaceae, Pseudomonadales, Gammaproteobacteria, Pseudomonadota, Bacteria, cellular organisms	1.07688	1.07688	1.07751	1.07988	1.0644	1.07688	1.07623	1.05652	1.07343	22.8367	1.07343	1.05804	1.07023	1.05946	1.0644	1.06207	1.06207	1.06326	1.06207	1.05804	1.05652	1.05804	1.05652	1.05652	1.05123	1.05804	1.05489	1.06845	1.05313	1.06207	1.05313	1.07688	1.05652	1.0608	1.05804	1.05946	1.0608	1.0644	1.05652	1.0644	1.05652	1.05804	1.05652
81	TRINITY_DN137_c0_g1_i16.p2	UniRef100_UPI0011AE3E8A	hypothetical protein n=1 Tax=Escherichia coli TaxID=562 RepID=UPI0011AE3E8A	Escherichia coli	562	Escherichia, Enterobacteriaceae, Enterobacterales, Gammaproteobacteria, Pseudomonadota, Bacteria, cellular organisms	4.30753	19.3839	19.3953	21.5976	2.1288	17.2301	4.30493	2.11304	10.7343	8.30427	6.44057	10.5804	9.6321	9.53517	9.5796	5.31033	20.1793	14.8857	30.7999	13.7545	17.9608	20.1028	21.1304	16.9043	31.5368	25.3929	33.7565	13.8899	23.1689	46.7309	45.2847	29.0758	12.6782	14.8512	14.8126	37.0812	40.3105	29.8032	11.6217	7.4508	13.7348	24.3349	11.6217
82	TRINITY_DN13917_c2_g1_i1.p1	UniRef100_UPI000E3D0A40	hypothetical protein n=1 Tax=Staphylococcus aureus TaxID=1280 RepID=UPI000E3D0A40	Staphylococcus aureus	1280	Staphylococcus, Staphylococcaceae, Bacillales, Bacilli, Bacillota, Terrabacteria group, Bacteria, cellular organisms	1.07688	1.07688	1.07751	1.07988	1.0644	1.07688	1.07623	1.05652	1.07343	1.03803	1.07343	1.05804	1.07023	1.05946	1.0644	1.06207	8.49653	1.06326	1.06207	1.05804	1.05652	1.05804	1.05652	1.05652	1.05123	1.05804	1.05489	1.06845	1.05313	1.06207	1.05313	1.07688	1.05652	1.0608	1.05804	1.05946	1.0608	1.0644	1.05652	1.0644	1.05652	1.05804	1.05652
83	TRINITY_DN13_c30_g1_i1.p3	UniRef100_UPI000C1A2522	hypothetical protein n=1 Tax=Enterococcus faecium TaxID=1352 RepID=UPI000C1A2522	Enterococcus faecium	1352	Enterococcus, Enterococcaceae, Lactobacillales, Bacilli, Bacillota, Terrabacteria group, Bacteria, cellular organisms	5.38441	10.7688	1.07751	1.07988	2.1288	1.07688	4.30493	1.05652	7.514	3.1141	6.44057	12.6965	7.49164	8.4757	9.5796	5.31033	18.0551	7.44284	16.9931	24.3349	26.413	14.8126	7.39564	12.6782	8.4098	26.451	10.5489	4.2738	10.5313	8.49653	18.9564	6.46129	9.50868	11.6688	14.8126	6.35678	8.48642	5.322	9.50868	4.2576	12.6782	13.7545	14.7913
84	TRINITY_DN13_c30_g1_i2.p3	UniRef100_UPI000C1A2522	hypothetical protein n=1 Tax=Enterococcus faecium TaxID=1352 RepID=UPI000C1A2522	Enterococcus faecium	1352	Enterococcus, Enterococcaceae, Lactobacillales, Bacilli, Bacillota, Terrabacteria group, Bacteria, cellular organisms	1.07688	1.07688	1.07751	1.07988	2.1288	1.07688	1.07623	1.05652	1.07343	1.03803	10.7343	3.17412	1.07023	6.35678	3.1932	3.1862	11.6827	10.6326	12.7448	10.5804	6.33912	1.05804	5.2826	8.45216	3.15368	16.9286	6.32934	3.20535	3.1594	2.12413	8.42506	2.15376	6.33912	3.18241	4.23216	7.41624	3.18241	3.1932	3.16956	5.322	7.39564	8.46432	4.22608
85	TRINITY_DN14032_c0_g2_i2.p1	UniRef100_UPI000B17C48C	endonuclease/exonuclease/phosphatase family protein n=1 Tax=Escherichia coli TaxID=562 RepID=UPI000B17C48C	Escherichia coli	562	Escherichia, Enterobacteriaceae, Enterobacterales, Gammaproteobacteria, Pseudomonadota, Bacteria, cellular organisms	1.07688	1.07688	1.07751	1.07988	4.2576	1.07688	1.07623	23.2434	1.07343	20.7607	1.07343	1.05804	1.07023	1.05946	1.0644	1.06207	1.06207	1.06326	1.06207	1.05804	1.05652	1.05804	1.05652	1.05652	1.05123	1.05804	1.05489	1.06845	1.05313	1.06207	1.05313	1.07688	1.05652	1.0608	1.05804	1.05946	1.0608	1.0644	1.05652	1.0644	1.05652	1.05804	1.05652
86	TRINITY_DN14072_c0_g1_i5.p1	UniRef100_UPI000E3E59CE	hypothetical protein n=1 Tax=Staphylococcus aureus TaxID=1280 RepID=UPI000E3E59CE	Staphylococcus aureus	1280	Staphylococcus, Staphylococcaceae, Bacillales, Bacilli, Bacillota, Terrabacteria group, Bacteria, cellular organisms	1.07688	1.07688	1.07751	1.07988	1.0644	1.07688	1.07623	1.05652	1.07343	1.03803	1.07343	1.05804	1.07023	1.05946	3.1932	1.06207	1.06207	1.06326	1.06207	1.05804	2.11304	1.05804	2.11304	1.05652	1.05123	1.05804	2.10978	2.1369	2.10626	1.06207	1.05313	2.15376	1.05652	1.0608	3.17412	1.05946	2.1216	1.0644	1.05652	1.0644	4.22608	1.05804	1.05652
87	TRINITY_DN1409_c1_g1_i1.p1	UniRef100_A0A4T9W7G1	NADP-dependent isocitrate dehydrogenase (Fragment) n=1 Tax=Tissierella creatinini TaxID=43143 RepID=A0A4T9W7G1_9FIRM	Tissierella creatinini	43143	Tissierella, Tissierellaceae, Tissierellales, Tissierellia, Bacillota, Terrabacteria group, Bacteria, cellular organisms	1.07688	1.07688	1.07751	1.07988	1.0644	1.07688	1.07623	1.05652	1.07343	1.03803	1.07343	1.05804	1.07023	1.05946	2.1288	1.06207	1.06207	1.06326	1.06207	3.17412	2.11304	9.52236	3.16956	3.16956	4.2049	6.34824	3.16467	3.20535	2.10626	4.24826	3.1594	3.23065	1.05652	1.0608	1.05804	3.17839	1.0608	5.322	8.45216	2.1288	1.05652	1.05804	1.05652
88	TRINITY_DN141068_c0_g1_i1.p1	UniRef100_UPI000C2038DA	hypothetical protein n=1 Tax=Enterobacter hormaechei TaxID=158836 RepID=UPI000C2038DA	Enterobacter hormaechei	158836	Enterobacter cloacae complex, Enterobacter, Enterobacteriaceae, Enterobacterales, Gammaproteobacteria, Pseudomonadota, Bacteria, cellular organisms	1.07688	1.07688	1.07751	1.07988	1.0644	1.07688	1.07623	1.05652	10.7343	1.03803	1.07343	1.05804	1.07023	1.05946	1.0644	1.06207	1.06207	1.06326	1.06207	1.05804	1.05652	1.05804	1.05652	1.05652	1.05123	1.05804	1.05489	1.06845	1.05313	1.06207	1.05313	1.07688	1.05652	1.0608	1.05804	1.05946	1.0608	1.0644	1.05652	1.0644	1.05652	1.05804	1.05652
89	TRINITY_DN141245_c0_g1_i1.p1	UniRef100_UPI00124B8E3C	HAD-IC family P-type ATPase n=1 Tax=Klebsiella pneumoniae TaxID=573 RepID=UPI00124B8E3C	Klebsiella pneumoniae	573	Klebsiella, Klebsiella/Raoultella group, Enterobacteriaceae, Enterobacterales, Gammaproteobacteria, Pseudomonadota, Bacteria, cellular organisms	1.07688	1.07688	1.07751	1.07988	1.0644	1.07688	1.07623	1.05652	1.07343	1.03803	1.07343	1.05804	1.07023	1.05946	1.0644	1.06207	1.06207	1.06326	1.06207	1.05804	1.05652	1.05804	1.05652	1.05652	5.25613	1.05804	1.05489	1.06845	1.05313	1.06207	1.05313	1.07688	1.05652	1.0608	1.05804	1.05946	1.0608	1.0644	1.05652	1.0644	1.05652	1.05804	1.05652
90	TRINITY_DN1414_c12_g1_i2.p1	UniRef100_A0A1L8ZGS9	Uncharacterized protein n=1 Tax=Bacillus obstructivus TaxID=1914540 RepID=A0A1L8ZGS9_9BACI	Bacillus obstructivus	1914540	Bacillus, Bacillaceae, Bacillales, Bacilli, Bacillota, Terrabacteria group, Bacteria, cellular organisms	1.07688	1.07688	1.07751	1.07988	1.0644	1.07688	1.07623	1.05652	1.07343	1.03803	1.07343	1.05804	1.07023	7.41624	1.0644	1.06207	1.06207	1.06326	1.06207	1.05804	1.05652	4.23216	1.05652	8.45216	1.05123	1.05804	2.10978	1.06845	1.05313	1.06207	5.26566	1.07688	1.05652	1.0608	1.05804	1.05946	1.0608	1.0644	1.05652	1.0644	2.11304	1.05804	1.05652
91	TRINITY_DN142406_c0_g1_i1.p1	UniRef100_C2E5T6	ATP synthase epsilon chain n=2 Tax=Lactobacillus johnsonii TaxID=33959 RepID=C2E5T6_LACJH	Lactobacillus johnsonii	33959	Lactobacillus, Lactobacillaceae, Lactobacillales, Bacilli, Bacillota, Terrabacteria group, Bacteria, cellular organisms	1.07688	1.07688	1.07751	1.07988	1.0644	1.07688	1.07623	1.05652	1.07343	1.03803	1.07343	1.05804	1.07023	1.05946	1.0644	1.06207	1.06207	1.06326	1.06207	1.05804	1.05652	1.05804	1.05652	1.05652	6.30735	1.05804	1.05489	1.06845	1.05313	1.06207	1.05313	1.07688	1.05652	1.0608	1.05804	1.05946	1.0608	1.0644	1.05652	1.0644	1.05652	1.05804	1.05652
92	TRINITY_DN144162_c0_g1_i1.p1	UniRef100_UPI000B38A5D4	NADP-dependent phosphogluconate dehydrogenase n=1 Tax=Lactobacillus johnsonii TaxID=33959 RepID=UPI000B38A5D4	Lactobacillus johnsonii	33959	Lactobacillus, Lactobacillaceae, Lactobacillales, Bacilli, Bacillota, Terrabacteria group, Bacteria, cellular organisms	1.07688	1.07688	1.07751	1.07988	1.0644	1.07688	1.07623	1.05652	1.07343	1.03803	1.07343	1.05804	1.07023	1.05946	1.0644	1.06207	1.06207	1.06326	1.06207	1.05804	1.05652	1.05804	1.05652	1.05652	4.2049	1.05804	1.05489	1.06845	1.05313	1.06207	1.05313	1.07688	1.05652	1.0608	1.05804	1.05946	1.0608	1.0644	1.05652	1.0644	1.05652	1.05804	1.05652
93	TRINITY_DN14434_c0_g1_i10.p1	UniRef100_A0A4Y7X997	Uncharacterized protein n=1 Tax=Nitrospirales bacterium LBB_01 TaxID=2552947 RepID=A0A4Y7X997_9BACT	Nitrospirales bacterium LBB_01	2552947	unclassified Nitrospirales, Nitrospirales, Nitrospira, Nitrospirae, Bacteria, cellular organisms	1.07688	1.07688	1.07751	1.07988	5.322	1.07688	1.07623	23.2434	1.07343	4.15214	1.07343	1.05804	2.14047	1.05946	1.0644	1.06207	1.06207	1.06326	1.06207	1.05804	1.05652	1.05804	1.05652	1.05652	2.10245	1.05804	1.05489	1.06845	1.05313	1.06207	1.05313	1.07688	1.05652	1.0608	1.05804	1.05946	1.0608	1.0644	1.05652	1.0644	1.05652	1.05804	1.05652
94	TRINITY_DN14434_c0_g1_i5.p1	UniRef100_A0A4Y7X997	Uncharacterized protein n=1 Tax=Nitrospirales bacterium LBB_01 TaxID=2552947 RepID=A0A4Y7X997_9BACT	Nitrospirales bacterium LBB_01	2552947	unclassified Nitrospirales, Nitrospirales, Nitrospira, Nitrospirae, Bacteria, cellular organisms	1.07688	1.07688	1.07751	1.07988	1.0644	1.07688	1.07623	13.7348	1.07343	10.3803	1.07343	1.05804	1.07023	1.05946	1.0644	1.06207	1.06207	1.06326	1.06207	1.05804	1.05652	1.05804	1.05652	1.05652	1.05123	1.05804	1.05489	1.06845	1.05313	1.06207	1.05313	1.07688	1.05652	1.0608	1.05804	1.05946	1.0608	1.0644	1.05652	1.0644	1.05652	1.05804	1.05652
95	TRINITY_DN14505_c8_g1_i6.p2	UniRef100_UPI001158B102	reverse transcriptase family protein n=1 Tax=Staphylococcus aureus TaxID=1280 RepID=UPI001158B102	Staphylococcus aureus	1280	Staphylococcus, Staphylococcaceae, Bacillales, Bacilli, Bacillota, Terrabacteria group, Bacteria, cellular organisms	1.07688	1.07688	1.07751	1.07988	1.0644	1.07688	1.07623	1.05652	1.07343	1.03803	1.07343	4.23216	1.07023	1.05946	1.0644	1.06207	1.06207	1.06326	1.06207	1.05804	1.05652	1.05804	1.05652	3.16956	3.15368	3.17412	1.05489	1.06845	1.05313	1.06207	5.26566	2.15376	3.16956	1.0608	1.05804	1.05946	1.0608	1.0644	2.11304	1.0644	1.05652	2.11608	7.39564
96	TRINITY_DN14706_c0_g1_i1.p1	UniRef100_UPI000D3891D5	DDE-type integrase/transposase/recombinase n=1 Tax=Mycobacterium tuberculosis TaxID=1773 RepID=UPI000D3891D5	Mycobacterium tuberculosis	1773	Mycobacterium tuberculosis complex, Mycobacterium, Mycobacteriaceae, Corynebacteriales, Actinomycetes, Actinomycetota, Terrabacteria group, Bacteria, cellular organisms	1.07688	1.07688	1.07751	1.07988	1.0644	1.07688	1.07623	10.5652	1.07343	6.2282	1.07343	1.05804	1.07023	1.05946	1.0644	1.06207	1.06207	1.06326	1.06207	1.05804	1.05652	1.05804	2.11304	1.05652	1.05123	1.05804	1.05489	1.06845	1.05313	1.06207	1.05313	1.07688	1.05652	1.0608	1.05804	1.05946	1.0608	1.0644	1.05652	1.0644	1.05652	1.05804	1.05652
97	TRINITY_DN147966_c0_g1_i1.p2	UniRef100_A0A3N7BDG9	ATP-dependent DNA ligase n=1 Tax=Pseudomonas sp. KBW05 TaxID=2153360 RepID=A0A3N7BDG9_9PSED	Pseudomonas sp. KBW05	2153360	unclassified Pseudomonas, Pseudomonas, Pseudomonadaceae, Pseudomonadales, Gammaproteobacteria, Pseudomonadota, Bacteria, cellular organisms	1.07688	1.07688	1.07751	1.07988	1.0644	1.07688	1.07623	1.05652	1.07343	15.5705	1.07343	1.05804	1.07023	1.05946	1.0644	1.06207	1.06207	1.06326	1.06207	1.05804	1.05652	1.05804	1.05652	1.05652	1.05123	1.05804	1.05489	1.06845	1.05313	1.06207	1.05313	1.07688	1.05652	1.0608	1.05804	1.05946	1.0608	1.0644	1.05652	1.0644	1.05652	1.05804	1.05652
98	TRINITY_DN149013_c0_g1_i1.p2	UniRef100_UPI00092319A0	multifunctional CCA addition/repair protein n=1 Tax=Pseudomonas sp. NFPP02 TaxID=1566216 RepID=UPI00092319A0	Pseudomonas sp. NFPP02	1566216	unclassified Pseudomonas, Pseudomonas, Pseudomonadaceae, Pseudomonadales, Gammaproteobacteria, Pseudomonadota, Bacteria, cellular organisms	1.07688	1.07688	1.07751	1.07988	1.0644	1.07688	1.07623	1.05652	1.07343	9.3423	1.07343	1.05804	1.07023	1.05946	1.0644	1.06207	1.06207	1.06326	1.06207	1.05804	1.05652	1.05804	1.05652	1.05652	1.05123	1.05804	1.05489	1.06845	1.05313	1.06207	1.05313	1.07688	1.05652	1.0608	1.05804	1.05946	1.0608	1.0644	1.05652	1.0644	1.05652	1.05804	1.05652
99	TRINITY_DN149660_c0_g1_i1.p2	UniRef100_I4KEJ6	Ethanolamine permease n=1 Tax=Pseudomonas lactis TaxID=1615674 RepID=I4KEJ6_9PSED	Pseudomonas lactis	1615674	Pseudomonas, Pseudomonadaceae, Pseudomonadales, Gammaproteobacteria, Pseudomonadota, Bacteria, cellular organisms	1.07688	1.07688	1.07751	1.07988	1.0644	1.07688	1.07623	1.05652	1.07343	19.7226	1.07343	1.05804	1.07023	1.05946	1.0644	1.06207	1.06207	1.06326	1.06207	1.05804	1.05652	1.05804	1.05652	1.05652	1.05123	1.05804	1.05489	1.06845	1.05313	1.06207	1.05313	1.07688	1.05652	1.0608	1.05804	1.05946	1.0608	1.0644	1.05652	1.0644	1.05652	1.05804	1.05652
100	TRINITY_DN149842_c0_g1_i1.p1	UniRef100_A0A443ZRF3	CoA ester lyase n=1 Tax=Pseudomonas alkylphenolica TaxID=237609 RepID=A0A443ZRF3_9PSED	Pseudomonas alkylphenolica	237609	Pseudomonas, Pseudomonadaceae, Pseudomonadales, Gammaproteobacteria, Pseudomonadota, Bacteria, cellular organisms	1.07688	1.07688	1.07751	1.07988	1.0644	1.07688	1.07623	1.05652	1.07343	18.6846	1.07343	1.05804	1.07023	1.05946	1.0644	1.06207	1.06207	1.06326	1.06207	1.05804	1.05652	1.05804	1.05652	1.05652	1.05123	1.05804	1.05489	1.06845	1.05313	1.06207	1.05313	1.07688	1.05652	1.0608	1.05804	1.05946	1.0608	1.0644	1.05652	1.0644	1.05652	1.05804	1.05652
101	TRINITY_DN151127_c0_g1_i1.p1	UniRef100_A0A109KW72	Integrating conjugative element protein n=2 Tax=Pseudomonas fluorescens TaxID=294 RepID=A0A109KW72_PSEFL	Pseudomonas fluorescens	294	Pseudomonas fluorescens group, Pseudomonas, Pseudomonadaceae, Pseudomonadales, Gammaproteobacteria, Pseudomonadota, Bacteria, cellular organisms	1.07688	1.07688	1.07751	1.07988	1.0644	1.07688	1.07623	1.05652	1.07343	56.0538	1.07343	1.05804	1.07023	1.05946	1.0644	1.06207	1.06207	1.06326	1.06207	1.05804	1.05652	1.05804	1.05652	1.05652	1.05123	1.05804	1.05489	1.06845	1.05313	1.06207	1.05313	1.07688	1.05652	1.0608	1.05804	1.05946	1.0608	1.0644	1.05652	1.0644	1.05652	1.05804	1.05652
102	TRINITY_DN15308_c1_g1_i6.p1	UniRef100_UPI000E3D0A40	hypothetical protein n=1 Tax=Staphylococcus aureus TaxID=1280 RepID=UPI000E3D0A40	Staphylococcus aureus	1280	Staphylococcus, Staphylococcaceae, Bacillales, Bacilli, Bacillota, Terrabacteria group, Bacteria, cellular organisms	1.07688	1.07688	1.07751	1.07988	1.0644	1.07688	1.07623	1.05652	1.07343	1.03803	1.07343	1.05804	1.07023	1.05946	1.0644	1.06207	1.06207	2.12653	1.06207	1.05804	2.11304	3.17412	2.11304	2.11304	1.05123	3.17412	1.05489	1.06845	4.21253	1.06207	2.10626	1.07688	5.2826	1.0608	1.05804	1.05946	1.0608	1.0644	1.05652	1.0644	1.05652	1.05804	3.16956
103	TRINITY_DN1537_c0_g1_i6.p1	UniRef100_UPI000E3E9016	hypothetical protein n=1 Tax=Staphylococcus aureus TaxID=1280 RepID=UPI000E3E9016	Staphylococcus aureus	1280	Staphylococcus, Staphylococcaceae, Bacillales, Bacilli, Bacillota, Terrabacteria group, Bacteria, cellular organisms	1.07688	1.07688	1.07751	1.07988	1.0644	5.38441	1.07623	1.05652	1.07343	1.03803	1.07343	15.8706	9.6321	16.9514	3.1932	3.1862	4.24826	5.31631	16.9931	10.5804	8.45216	8.46432	7.39564	8.45216	1.05123	7.40628	3.16467	4.2738	8.42506	8.49653	14.7439	2.15376	16.9043	3.18241	15.8706	2.11893	6.36481	6.3864	8.45216	5.322	10.5652	7.40628	8.45216
104	TRINITY_DN1537_c8_g1_i4.p1	UniRef100_UPI00099CC8AE	reverse transcriptase family protein n=1 Tax=Streptococcus pneumoniae TaxID=1313 RepID=UPI00099CC8AE	Streptococcus pneumoniae	1313	Streptococcus, Streptococcaceae, Lactobacillales, Bacilli, Bacillota, Terrabacteria group, Bacteria, cellular organisms	1.07688	1.07688	1.07751	1.07988	8.5152	1.07688	1.07623	1.05652	1.07343	3.1141	1.07343	5.2902	1.07023	18.0109	4.2576	5.31033	5.31033	4.25305	7.43446	5.2902	17.9608	4.23216	9.50868	10.5652	7.35858	9.52236	4.21956	1.06845	6.31879	12.7448	14.7439	3.23065	17.9608	8.48642	6.34824	5.29732	8.48642	6.3864	1.05652	7.4508	7.39564	6.34824	8.45216
105	TRINITY_DN15452_c6_g1_i1.p1	UniRef100_UPI00115E337C	hypothetical protein n=1 Tax=Klebsiella pneumoniae TaxID=573 RepID=UPI00115E337C	Klebsiella pneumoniae	573	Klebsiella, Klebsiella/Raoultella group, Enterobacteriaceae, Enterobacterales, Gammaproteobacteria, Pseudomonadota, Bacteria, cellular organisms	1.07688	1.07688	1.07751	1.07988	1.0644	1.07688	1.07623	1.05652	1.07343	5.19017	1.07343	1.05804	1.07023	1.05946	1.0644	1.06207	1.06207	1.06326	1.06207	1.05804	1.05652	1.05804	1.05652	1.05652	1.05123	1.05804	1.05489	1.06845	1.05313	1.06207	1.05313	1.07688	1.05652	1.0608	1.05804	1.05946	1.0608	1.0644	2.11304	1.0644	1.05652	1.05804	1.05652
106	TRINITY_DN155894_c0_g1_i1.p2	UniRef100_UPI000B3F84FE	transporter substrate-binding domain-containing protein n=1 Tax=Pseudomonas sp. PE-S1G-1 TaxID=1986995 RepID=UPI000B3F84FE	Pseudomonas sp. PE-S1G-1	1986995	unclassified Pseudomonas, Pseudomonas, Pseudomonadaceae, Pseudomonadales, Gammaproteobacteria, Pseudomonadota, Bacteria, cellular organisms	1.07688	1.07688	1.07751	1.07988	1.0644	1.07688	1.07623	1.05652	1.07343	9.3423	1.07343	1.05804	1.07023	1.05946	1.0644	1.06207	1.06207	1.06326	1.06207	1.05804	1.05652	1.05804	1.05652	1.05652	1.05123	1.05804	1.05489	1.06845	1.05313	1.06207	1.05313	1.07688	1.05652	1.0608	1.05804	1.05946	1.0608	1.0644	1.05652	1.0644	1.05652	1.05804	1.05652
107	TRINITY_DN15808_c0_g1_i3.p2	UniRef100_UPI0011C4CA0D	hypothetical protein n=1 Tax=Acinetobacter baumannii TaxID=470 RepID=UPI0011C4CA0D	Acinetobacter baumannii	470	Acinetobacter calcoaceticus/baumannii complex, Acinetobacter, Moraxellaceae, Moraxellales, Gammaproteobacteria, Pseudomonadota, Bacteria, cellular organisms	5.38441	1.07688	1.07751	1.07988	17.0304	6.46129	1.07623	9.50868	1.07343	35.2931	1.07343	1.05804	1.07023	1.05946	1.0644	1.06207	1.06207	3.18979	8.49653	1.05804	1.05652	1.05804	1.05652	1.05652	1.05123	1.05804	1.05489	1.06845	1.05313	1.06207	1.05313	1.07688	1.05652	1.0608	1.05804	1.05946	1.0608	1.0644	1.05652	1.0644	1.05652	1.05804	1.05652
108	TRINITY_DN1586_c5_g1_i2.p4	UniRef100_A0A1L8ZGS9	Uncharacterized protein n=1 Tax=Bacillus obstructivus TaxID=1914540 RepID=A0A1L8ZGS9_9BACI	Bacillus obstructivus	1914540	Bacillus, Bacillaceae, Bacillales, Bacilli, Bacillota, Terrabacteria group, Bacteria, cellular organisms	1.07688	1.07688	1.07751	1.07988	7.4508	1.07688	1.07623	1.05652	1.07343	1.03803	1.07343	3.17412	1.07023	9.53517	6.3864	3.1862	7.43446	2.12653	1.06207	16.9286	7.39564	1.05804	2.11304	3.16956	2.10245	7.40628	4.21956	1.06845	8.42506	5.31033	3.1594	1.07688	2.11304	1.0608	3.17412	2.11893	2.1216	1.0644	2.11304	4.2576	2.11304	1.05804	3.16956
109	TRINITY_DN15891_c1_g1_i2.p1	UniRef100_UPI000D597CDA	DUF1725 domain-containing protein n=1 Tax=Klebsiella pneumoniae TaxID=573 RepID=UPI000D597CDA	Klebsiella pneumoniae	573	Klebsiella, Klebsiella/Raoultella group, Enterobacteriaceae, Enterobacterales, Gammaproteobacteria, Pseudomonadota, Bacteria, cellular organisms	1.07688	1.07688	1.07751	1.07988	1.0644	1.07688	1.07623	11.6217	1.07343	7.26624	1.07343	1.05804	1.07023	1.05946	1.0644	2.12413	1.06207	1.06326	1.06207	1.05804	1.05652	1.05804	1.05652	1.05652	1.05123	1.05804	1.05489	1.06845	1.05313	1.06207	1.05313	1.07688	1.05652	1.0608	1.05804	1.05946	1.0608	1.0644	1.05652	1.0644	1.05652	1.05804	1.05652
110	TRINITY_DN159009_c0_g1_i1.p1	UniRef100_UPI00064001A8	L-lactate dehydrogenase n=1 Tax=Bacillus subtilis TaxID=1423 RepID=UPI00064001A8	Bacillus subtilis	1423	Bacillus subtilis group, Bacillus, Bacillaceae, Bacillales, Bacilli, Bacillota, Terrabacteria group, Bacteria, cellular organisms	1.07688	1.07688	1.07751	1.07988	1.0644	1.07688	1.07623	1.05652	1.07343	1.03803	1.07343	1.05804	1.07023	1.05946	1.0644	1.06207	1.06207	1.06326	1.06207	1.05804	1.05652	1.05804	1.05652	1.05652	9.46103	1.05804	1.05489	1.06845	1.05313	1.06207	1.05313	1.07688	1.05652	1.0608	1.05804	1.05946	1.0608	1.0644	1.05652	1.0644	1.05652	1.05804	1.05652
111	TRINITY_DN159338_c0_g1_i1.p1	UniRef100_A0A244CCQ0	Uncharacterized protein n=3 Tax=Lactobacillus johnsonii TaxID=33959 RepID=A0A244CCQ0_LACJH	Lactobacillus johnsonii	33959	Lactobacillus, Lactobacillaceae, Lactobacillales, Bacilli, Bacillota, Terrabacteria group, Bacteria, cellular organisms	1.07688	1.07688	1.07751	1.07988	1.0644	1.07688	1.07623	1.05652	1.07343	1.03803	1.07343	1.05804	1.07023	1.05946	1.0644	1.06207	1.06207	1.06326	1.06207	1.05804	1.05652	1.05804	1.05652	1.05652	11.5635	1.05804	1.05489	1.06845	1.05313	1.06207	1.05313	1.07688	1.05652	1.0608	1.05804	1.05946	1.0608	1.0644	1.05652	1.0644	1.05652	1.05804	1.05652
112	TRINITY_DN15948_c5_g1_i2.p1	UniRef100_UPI00099CC8AE	reverse transcriptase family protein n=1 Tax=Streptococcus pneumoniae TaxID=1313 RepID=UPI00099CC8AE	Streptococcus pneumoniae	1313	Streptococcus, Streptococcaceae, Lactobacillales, Bacilli, Bacillota, Terrabacteria group, Bacteria, cellular organisms	4.30753	1.07688	1.07751	1.07988	1.0644	1.07688	1.07623	1.05652	1.07343	1.03803	1.07343	7.40628	1.07023	9.53517	1.0644	1.06207	2.12413	2.12653	1.06207	2.11608	1.05652	1.05804	3.16956	1.05652	2.10245	1.05804	1.05489	1.06845	2.10626	1.06207	1.05313	2.15376	3.16956	1.0608	2.11608	3.17839	1.0608	2.1288	1.05652	1.0644	1.05652	2.11608	2.11304
113	TRINITY_DN159815_c0_g1_i1.p2	UniRef100_UPI0006484CFC	hydroxyacylglutathione hydrolase n=1 Tax=Pseudomonas lactis TaxID=1615674 RepID=UPI0006484CFC	Pseudomonas lactis	1615674	Pseudomonas, Pseudomonadaceae, Pseudomonadales, Gammaproteobacteria, Pseudomonadota, Bacteria, cellular organisms	1.07688	1.07688	1.07751	1.07988	1.0644	1.07688	1.07623	1.05652	1.07343	12.4564	1.07343	1.05804	1.07023	1.05946	1.0644	1.06207	1.06207	1.06326	1.06207	1.05804	1.05652	1.05804	1.05652	1.05652	1.05123	1.05804	1.05489	1.06845	1.05313	1.06207	1.05313	1.07688	1.05652	1.0608	1.05804	1.05946	1.0608	1.0644	1.05652	1.0644	1.05652	1.05804	1.05652
114	TRINITY_DN160008_c0_g1_i1.p1	UniRef100_UPI0011871240	hypothetical protein n=1 Tax=Glycocaulis sp. ZYF765 TaxID=2518983 RepID=UPI0011871240	Glycocaulis sp. ZYF765	2518983	Glycocaulis, Maricaulaceae, Maricaulales, Alphaproteobacteria, Pseudomonadota, Bacteria, cellular organisms	3.23065	1.07688	1.07751	2.15976	1.0644	1.07688	1.07623	1.05652	1.07343	1.03803	1.07343	1.05804	1.07023	1.05946	1.0644	1.06207	1.06207	1.06326	1.06207	1.05804	1.05652	1.05804	1.05652	1.05652	1.05123	4.23216	1.05489	1.06845	1.05313	1.06207	1.05313	1.07688	1.05652	1.0608	1.05804	1.05946	1.0608	1.0644	1.05652	1.0644	1.05652	1.05804	1.05652
115	TRINITY_DN160044_c0_g1_i1.p1	UniRef100_A0A0R2D827	Uncharacterized protein n=1 Tax=Lactobacillus taiwanensis DSM 21401 TaxID=1423809 RepID=A0A0R2D827_9LACO	Lactobacillus taiwanensis DSM 21401	1423809	Lactobacillus taiwanensis, Lactobacillus, Lactobacillaceae, Lactobacillales, Bacilli, Bacillota, Terrabacteria group, Bacteria, cellular organisms	1.07688	1.07688	1.07751	1.07988	1.0644	1.07688	1.07623	1.05652	1.07343	1.03803	1.07343	1.05804	1.07023	1.05946	1.0644	1.06207	1.06207	1.06326	1.06207	1.05804	1.05652	1.05804	1.05652	1.05652	4.2049	1.05804	1.05489	1.06845	1.05313	1.06207	1.05313	1.07688	1.05652	1.0608	1.05804	1.05946	1.0608	1.0644	1.05652	1.0644	1.05652	1.05804	1.05652
116	TRINITY_DN160546_c0_g1_i1.p1	UniRef100_A0A377C753	CP4-57 prophage protein n=1 Tax=Escherichia coli TaxID=562 RepID=A0A377C753_ECOLX	Escherichia coli	562	Escherichia, Enterobacteriaceae, Enterobacterales, Gammaproteobacteria, Pseudomonadota, Bacteria, cellular organisms	1.07688	1.07688	1.07751	1.07988	1.0644	1.07688	1.07623	1.05652	1.07343	6.2282	3.22029	1.05804	1.07023	1.05946	1.0644	1.06207	1.06207	1.06326	1.06207	1.05804	1.05652	1.05804	1.05652	1.05652	1.05123	1.05804	1.05489	1.06845	1.05313	1.06207	1.05313	1.07688	1.05652	1.0608	1.05804	1.05946	1.0608	1.0644	1.05652	1.0644	1.05652	1.05804	1.05652
117	TRINITY_DN161603_c0_g1_i1.p1	UniRef100_D0R328	Dipeptidase n=1 Tax=Lactobacillus johnsonii (strain FI9785) TaxID=633699 RepID=D0R328_LACJF	Lactobacillus johnsonii (strain FI9785)	633699	Lactobacillus johnsonii, Lactobacillus, Lactobacillaceae, Lactobacillales, Bacilli, Bacillota, Terrabacteria group, Bacteria, cellular organisms	1.07688	1.07688	1.07751	1.07988	1.0644	1.07688	1.07623	1.05652	1.07343	1.03803	1.07343	1.05804	1.07023	1.05946	1.0644	1.06207	1.06207	1.06326	1.06207	1.05804	1.05652	1.05804	1.05652	1.05652	5.25613	1.05804	1.05489	1.06845	1.05313	1.06207	1.05313	1.07688	1.05652	1.0608	1.05804	1.05946	1.0608	1.0644	1.05652	1.0644	1.05652	1.05804	1.05652
118	TRINITY_DN1616_c1_g1_i4.p2	UniRef100_C2QLG8	Uncharacterized protein n=1 Tax=Bacillus cereus R309803 TaxID=526968 RepID=C2QLG8_BACCE	Bacillus cereus R309803	526968	Bacillus cereus, Bacillus cereus group, Bacillus, Bacillaceae, Bacillales, Bacilli, Bacillota, Terrabacteria group, Bacteria, cellular organisms	23.6914	12.9226	1.07751	1.07988	3.1932	17.2301	17.2197	20.0739	3.22029	30.103	28.9826	2.11608	7.49164	5.29732	1.0644	28.6758	2.12413	8.5061	9.55859	1.05804	1.05652	1.05804	1.05652	1.05652	1.05123	19.0447	1.05489	1.06845	1.05313	1.06207	1.05313	1.07688	1.05652	1.0608	1.05804	1.05946	1.0608	1.0644	1.05652	1.0644	1.05652	1.05804	1.05652
119	TRINITY_DN1616_c1_g1_i5.p1	UniRef100_C2QLG8	Uncharacterized protein n=1 Tax=Bacillus cereus R309803 TaxID=526968 RepID=C2QLG8_BACCE	Bacillus cereus R309803	526968	Bacillus cereus, Bacillus cereus group, Bacillus, Bacillaceae, Bacillales, Bacilli, Bacillota, Terrabacteria group, Bacteria, cellular organisms	11.8457	7.53817	1.07751	14.0385	2.1288	3.23065	12.9148	13.7348	1.07343	10.3803	20.3952	1.05804	1.07023	5.29732	1.0644	15.931	2.12413	8.5061	9.55859	1.05804	1.05652	1.05804	1.05652	1.05652	1.05123	13.7545	1.05489	1.06845	1.05313	1.06207	1.05313	1.07688	1.05652	1.0608	1.05804	1.05946	1.0608	1.0644	1.05652	1.0644	1.05652	1.05804	1.05652
120	TRINITY_DN162127_c0_g1_i1.p1	UniRef100_A0A120FZ32	Uncharacterized protein n=2 Tax=Pseudomonas TaxID=286 RepID=A0A120FZ32_PSEFL	Pseudomonas	286	Pseudomonadaceae, Pseudomonadales, Gammaproteobacteria, Pseudomonadota, Bacteria, cellular organisms	1.07688	1.07688	1.07751	1.07988	1.0644	1.07688	1.07623	1.05652	1.07343	18.6846	1.07343	1.05804	1.07023	1.05946	1.0644	1.06207	1.06207	1.06326	1.06207	1.05804	1.05652	1.05804	1.05652	1.05652	1.05123	1.05804	1.05489	1.06845	1.05313	1.06207	1.05313	1.07688	1.05652	1.0608	1.05804	1.05946	1.0608	1.0644	1.05652	1.0644	1.05652	1.05804	1.05652
121	TRINITY_DN162521_c0_g1_i1.p1	UniRef100_UPI0000111FC7	Surfactin Synthetase n=1 Tax=Bacillus subtilis TaxID=1423 RepID=UPI0000111FC7	Bacillus subtilis	1423	Bacillus subtilis group, Bacillus, Bacillaceae, Bacillales, Bacilli, Bacillota, Terrabacteria group, Bacteria, cellular organisms	1.07688	1.07688	1.07751	1.07988	1.0644	1.07688	1.07623	1.05652	1.07343	1.03803	1.07343	1.05804	1.07023	1.05946	1.0644	1.06207	1.06207	1.06326	1.06207	1.05804	1.05652	1.05804	1.05652	1.05652	18.9221	1.05804	1.05489	1.06845	1.05313	1.06207	1.05313	1.07688	1.05652	1.0608	1.05804	1.05946	1.0608	1.0644	1.05652	1.0644	1.05652	1.05804	1.05652
122	TRINITY_DN162645_c0_g1_i1.p1	UniRef100_A0A0R3ABF4	Membrane protein n=1 Tax=Pseudomonas paralactis TaxID=1615673 RepID=A0A0R3ABF4_9PSED	Pseudomonas paralactis	1615673	Pseudomonas, Pseudomonadaceae, Pseudomonadales, Gammaproteobacteria, Pseudomonadota, Bacteria, cellular organisms	1.07688	1.07688	1.07751	1.07988	1.0644	1.07688	1.07623	1.05652	1.07343	10.3803	1.07343	1.05804	1.07023	1.05946	1.0644	1.06207	1.06207	1.06326	1.06207	1.05804	1.05652	1.05804	1.05652	1.05652	1.05123	1.05804	1.05489	1.06845	1.05313	1.06207	1.05313	1.07688	1.05652	1.0608	1.05804	1.05946	1.0608	1.0644	1.05652	1.0644	1.05652	1.05804	1.05652
123	TRINITY_DN16333_c0_g1_i1.p1	UniRef100_A0A1X6RM58	Uncharacterized protein n=1 Tax=Chlamydia abortus TaxID=83555 RepID=A0A1X6RM58_CHLAO	Chlamydia abortus	83555	Chlamydia, Chlamydia/Chlamydophila group, Chlamydiaceae, Chlamydiales, Chlamydiia, Chlamydiae, PVC group, Bacteria, cellular organisms	1.07688	18.307	1.07751	115.547	1.0644	10.7688	35.5156	13.7348	1.07343	1.03803	22.542	1.05804	9.6321	11.6541	1.0644	1.06207	1.06207	3.18979	1.06207	1.05804	1.05652	1.05804	1.05652	1.05652	1.05123	1.05804	1.05489	1.06845	1.05313	1.06207	1.05313	4.30753	9.50868	1.0608	1.05804	1.05946	1.0608	1.0644	3.16956	1.0644	1.05652	1.05804	1.05652
124	TRINITY_DN16412_c0_g1_i2.p1	UniRef100_UPI0006DC3693	hypothetical protein n=1 Tax=Chlamydia trachomatis TaxID=813 RepID=UPI0006DC3693	Chlamydia trachomatis	813	Chlamydia, Chlamydia/Chlamydophila group, Chlamydiaceae, Chlamydiales, Chlamydiia, Chlamydiae, PVC group, Bacteria, cellular organisms	1.07688	1.07688	1.07751	16.1982	1.0644	1.07688	1.07623	1.05652	1.07343	1.03803	1.07343	1.05804	1.07023	1.05946	1.0644	1.06207	1.06207	1.06326	1.06207	1.05804	1.05652	1.05804	1.05652	1.05652	2.10245	2.11608	1.05489	1.06845	1.05313	1.06207	1.05313	1.07688	1.05652	1.0608	1.05804	1.05946	1.0608	1.0644	1.05652	1.0644	1.05652	1.05804	1.05652
125	TRINITY_DN16412_c0_g1_i4.p2	UniRef100_UPI0006DC3693	hypothetical protein n=1 Tax=Chlamydia trachomatis TaxID=813 RepID=UPI0006DC3693	Chlamydia trachomatis	813	Chlamydia, Chlamydia/Chlamydophila group, Chlamydiaceae, Chlamydiales, Chlamydiia, Chlamydiae, PVC group, Bacteria, cellular organisms	1.07688	1.07688	1.07751	1.07988	1.0644	1.07688	1.07623	10.5652	1.07343	10.3803	1.07343	1.05804	1.07023	1.05946	1.0644	1.06207	1.06207	1.06326	1.06207	1.05804	1.05652	1.05804	1.05652	1.05652	1.05123	1.05804	1.05489	1.06845	1.05313	1.06207	1.05313	1.07688	1.05652	1.0608	1.05804	1.05946	1.0608	1.0644	1.05652	1.0644	1.05652	1.05804	1.05652
126	TRINITY_DN16412_c1_g1_i2.p1	UniRef100_UPI0006DC3693	hypothetical protein n=1 Tax=Chlamydia trachomatis TaxID=813 RepID=UPI0006DC3693	Chlamydia trachomatis	813	Chlamydia, Chlamydia/Chlamydophila group, Chlamydiaceae, Chlamydiales, Chlamydiia, Chlamydiae, PVC group, Bacteria, cellular organisms	1.07688	1.07688	1.07751	1.07988	1.0644	1.07688	1.07623	1.05652	1.07343	23.8748	1.07343	1.05804	1.07023	1.05946	1.0644	1.06207	1.06207	1.06326	1.06207	1.05804	1.05652	1.05804	1.05652	1.05652	1.05123	1.05804	1.05489	1.06845	1.05313	1.06207	1.05313	1.07688	1.05652	1.0608	1.05804	1.05946	1.0608	1.0644	1.05652	1.0644	1.05652	1.05804	1.05652
127	TRINITY_DN164210_c0_g1_i1.p1	UniRef100_A0A0D1JEX3	L-lactate permease n=1 Tax=Bacillus subtilis TaxID=1423 RepID=A0A0D1JEX3_BACIU	Bacillus subtilis	1423	Bacillus subtilis group, Bacillus, Bacillaceae, Bacillales, Bacilli, Bacillota, Terrabacteria group, Bacteria, cellular organisms	1.07688	1.07688	1.07751	1.07988	1.0644	1.07688	1.07623	1.05652	1.07343	1.03803	1.07343	1.05804	1.07023	1.05946	1.0644	1.06207	1.06207	1.06326	1.06207	1.05804	1.05652	1.05804	1.05652	1.05652	7.35858	1.05804	1.05489	1.06845	1.05313	1.06207	1.05313	1.07688	1.05652	1.0608	1.05804	1.05946	1.0608	1.0644	1.05652	1.0644	1.05652	1.05804	1.05652
128	TRINITY_DN165755_c0_g1_i1.p1	UniRef100_A0A2X1KQ12	Bifunctional phosphoribosylaminoimidazolecarboxamide formyltransferase/IMP cyclohydrolase n=1 Tax=Escherichia coli TaxID=562 RepID=A0A2X1KQ12_ECOLX	Escherichia coli	562	Escherichia, Enterobacteriaceae, Enterobacterales, Gammaproteobacteria, Pseudomonadota, Bacteria, cellular organisms	1.07688	1.07688	1.07751	1.07988	1.0644	7.53817	1.07623	1.05652	1.07343	1.03803	1.07343	1.05804	1.07023	1.05946	1.0644	1.06207	1.06207	1.06326	1.06207	1.05804	1.05652	1.05804	1.05652	3.16956	1.05123	1.05804	1.05489	1.06845	1.05313	1.06207	1.05313	1.07688	1.05652	1.0608	1.05804	1.05946	1.0608	1.0644	1.05652	1.0644	1.05652	1.05804	1.05652
129	TRINITY_DN167229_c0_g1_i1.p1	UniRef100_W4TNR0	Dihydrolipoamide acyltransferase n=3 Tax=Cutibacterium acnes TaxID=1747 RepID=W4TNR0_CUTAC	Cutibacterium acnes	1747	Cutibacterium, Propionibacteriaceae, Propionibacteriales, Actinomycetes, Actinomycetota, Terrabacteria group, Bacteria, cellular organisms	2.15376	1.07688	1.07751	1.07988	1.0644	1.07688	1.07623	1.05652	1.07343	3.1141	5.36715	1.05804	1.07023	1.05946	1.0644	1.06207	1.06207	1.06326	1.06207	1.05804	1.05652	1.05804	1.05652	1.05652	1.05123	1.05804	1.05489	1.06845	1.05313	1.06207	1.05313	1.07688	1.05652	1.0608	1.05804	1.05946	1.0608	1.0644	1.05652	1.0644	1.05652	1.05804	1.05652
130	TRINITY_DN16723_c0_g1_i4.p1	UniRef100_UPI00112F770F	hypothetical protein n=1 Tax=Escherichia coli TaxID=562 RepID=UPI00112F770F	Escherichia coli	562	Escherichia, Enterobacteriaceae, Enterobacterales, Gammaproteobacteria, Pseudomonadota, Bacteria, cellular organisms	1.07688	1.07688	1.07751	1.07988	1.0644	1.07688	1.07623	4.22608	1.07343	11.4184	1.07343	1.05804	1.07023	1.05946	1.0644	1.06207	1.06207	1.06326	1.06207	1.05804	1.05652	1.05804	1.05652	1.05652	1.05123	1.05804	1.05489	1.06845	1.05313	1.06207	1.05313	1.07688	1.05652	1.0608	1.05804	1.05946	1.0608	1.0644	1.05652	1.0644	1.05652	1.05804	1.05652
131	TRINITY_DN16723_c0_g1_i5.p1	UniRef100_A0A2U2P1S5	Endonuclease (Fragment) n=1 Tax=Enterococcus hirae TaxID=1354 RepID=A0A2U2P1S5_ENTHR	Enterococcus hirae	1354	Enterococcus, Enterococcaceae, Lactobacillales, Bacilli, Bacillota, Terrabacteria group, Bacteria, cellular organisms	1.07688	1.07688	1.07751	1.07988	8.5152	1.07688	1.07623	17.9608	1.07343	32.179	1.07343	1.05804	1.07023	1.05946	1.0644	1.06207	1.06207	1.06326	1.06207	1.05804	1.05652	1.05804	1.05652	1.05652	1.05123	1.05804	1.05489	1.06845	1.05313	1.06207	1.05313	1.07688	1.05652	1.0608	1.05804	1.05946	1.0608	1.0644	1.05652	1.0644	1.05652	1.05804	1.05652
132	TRINITY_DN16723_c1_g1_i11.p1	UniRef100_UPI00053B47F2	hypothetical protein n=1 Tax=Staphylococcus aureus TaxID=1280 RepID=UPI00053B47F2	Staphylococcus aureus	1280	Staphylococcus, Staphylococcaceae, Bacillales, Bacilli, Bacillota, Terrabacteria group, Bacteria, cellular organisms	1.07688	1.07688	1.07751	1.07988	4.2576	1.07688	1.07623	51.7695	1.07343	31.141	1.07343	1.05804	1.07023	1.05946	1.0644	1.06207	1.06207	1.06326	1.06207	1.05804	1.05652	1.05804	1.05652	1.05652	2.10245	1.05804	1.05489	1.06845	1.05313	1.06207	1.05313	1.07688	1.05652	1.0608	2.11608	1.05946	1.0608	1.0644	1.05652	1.0644	1.05652	2.11608	1.05652
133	TRINITY_DN16723_c1_g1_i1.p1	UniRef100_UPI00053B47F2	hypothetical protein n=1 Tax=Staphylococcus aureus TaxID=1280 RepID=UPI00053B47F2	Staphylococcus aureus	1280	Staphylococcus, Staphylococcaceae, Bacillales, Bacilli, Bacillota, Terrabacteria group, Bacteria, cellular organisms	1.07688	1.07688	1.07751	1.07988	24.4812	1.07688	1.07623	207.078	15.028	161.933	4.29372	1.05804	1.07023	1.05946	1.0644	1.06207	1.06207	1.06326	8.49653	1.05804	1.05652	1.05804	1.05652	1.05652	5.25613	5.2902	1.05489	1.06845	1.05313	1.06207	2.10626	1.07688	1.05652	1.0608	2.11608	1.05946	1.0608	1.0644	1.05652	1.0644	1.05652	2.11608	1.05652
134	TRINITY_DN16723_c1_g1_i7.p1	UniRef100_A0A2T4E215	Endonuclease (Fragment) n=1 Tax=Thalassospira xiamenensis TaxID=220697 RepID=A0A2T4E215_9PROT	Thalassospira xiamenensis	220697	Thalassospira, Thalassospiraceae, Rhodospirillales, Alphaproteobacteria, Pseudomonadota, Bacteria, cellular organisms	1.07688	10.7688	1.07751	1.07988	5.322	1.07688	16.1435	96.1433	1.07343	73.7004	2.14686	1.05804	1.07023	1.05946	1.0644	1.06207	1.06207	1.06326	1.06207	1.05804	1.05652	1.05804	2.11304	1.05652	2.10245	1.05804	1.05489	1.06845	1.05313	1.06207	1.05313	1.07688	1.05652	1.0608	1.05804	1.05946	1.0608	1.0644	2.11304	1.0644	1.05652	1.05804	1.05652
135	TRINITY_DN167572_c0_g1_i1.p1	UniRef100_UPI000D1B80EC	formate C-acetyltransferase n=1 Tax=Staphylococcus aureus TaxID=1280 RepID=UPI000D1B80EC	Staphylococcus aureus	1280	Staphylococcus, Staphylococcaceae, Bacillales, Bacilli, Bacillota, Terrabacteria group, Bacteria, cellular organisms	1.07688	1.07688	1.07751	1.07988	1.0644	1.07688	1.07623	1.05652	1.07343	1.03803	1.07343	1.05804	1.07023	1.05946	1.0644	1.06207	1.06207	1.06326	1.06207	1.05804	1.05652	1.05804	1.05652	1.05652	31.5368	1.05804	1.05489	1.06845	1.05313	1.06207	1.05313	1.07688	1.05652	1.0608	1.05804	1.05946	1.0608	1.0644	1.05652	1.0644	1.05652	1.05804	1.05652
136	TRINITY_DN1679_c0_g1_i2.p1	UniRef100_UPI001157D390	hypothetical protein n=1 Tax=Staphylococcus aureus TaxID=1280 RepID=UPI001157D390	Staphylococcus aureus	1280	Staphylococcus, Staphylococcaceae, Bacillales, Bacilli, Bacillota, Terrabacteria group, Bacteria, cellular organisms	1.07688	1.07688	1.07751	1.07988	1.0644	1.07688	1.07623	1.05652	1.07343	1.03803	4.29372	3.17412	1.07023	5.29732	3.1932	4.24826	1.06207	6.37958	7.43446	3.17412	2.11304	2.11608	1.05652	3.16956	1.05123	6.34824	1.05489	1.06845	4.21253	1.06207	4.21253	1.07688	3.16956	1.0608	3.17412	2.11893	1.0608	2.1288	4.22608	2.1288	4.22608	4.23216	2.11304
137	TRINITY_DN1683_c0_g1_i1.p2	UniRef100_UPI000DD662D3	hypothetical protein n=1 Tax=Escherichia coli TaxID=562 RepID=UPI000DD662D3	Escherichia coli	562	Escherichia, Enterobacteriaceae, Enterobacterales, Gammaproteobacteria, Pseudomonadota, Bacteria, cellular organisms	1.07688	1.07688	1.07751	1.07988	3.1932	1.07688	1.07623	6.33912	1.07343	19.7226	1.07343	1.05804	1.07023	1.05946	1.0644	1.06207	1.06207	1.06326	1.06207	1.05804	1.05652	1.05804	1.05652	1.05652	1.05123	1.05804	1.05489	1.06845	1.05313	1.06207	1.05313	1.07688	1.05652	1.0608	1.05804	1.05946	1.0608	1.0644	1.05652	1.0644	1.05652	1.05804	1.05652
138	TRINITY_DN1683_c0_g1_i3.p1	UniRef100_UPI0011C4E3E6	hypothetical protein n=1 Tax=Acinetobacter baumannii TaxID=470 RepID=UPI0011C4E3E6	Acinetobacter baumannii	470	Acinetobacter calcoaceticus/baumannii complex, Acinetobacter, Moraxellaceae, Moraxellales, Gammaproteobacteria, Pseudomonadota, Bacteria, cellular organisms	1.07688	1.07688	1.07751	1.07988	3.1932	1.07688	3.2287	28.526	1.07343	30.103	1.07343	1.05804	1.07023	1.05946	1.0644	1.06207	1.06207	1.06326	1.06207	1.05804	1.05652	1.05804	1.05652	1.05652	4.2049	1.05804	1.05489	1.06845	1.05313	1.06207	1.05313	1.07688	1.05652	1.0608	1.05804	1.05946	1.0608	1.0644	1.05652	1.0644	1.05652	1.05804	1.05652
139	TRINITY_DN16904_c0_g1_i15.p2	UniRef100_A0A181ZYN8	Uncharacterized protein n=2 Tax=Anaplasma phagocytophilum TaxID=948 RepID=A0A181ZYN8_ANAPH	Anaplasma phagocytophilum	948	phagocytophilum group, Anaplasma, Anaplasmataceae, Rickettsiales, Alphaproteobacteria, Pseudomonadota, Bacteria, cellular organisms	1.07688	1.07688	1.07751	1.07988	1.0644	1.07688	1.07623	1.05652	1.07343	1.03803	1.07343	1.05804	1.07023	6.35678	1.0644	1.06207	1.06207	1.06326	1.06207	1.05804	1.05652	3.17412	1.05652	1.05652	1.05123	1.05804	1.05489	1.06845	1.05313	1.06207	1.05313	1.07688	1.05652	1.0608	1.05804	2.11893	1.0608	1.0644	1.05652	1.0644	1.05652	1.05804	2.11304
140	TRINITY_DN16918_c0_g1_i3.p2	UniRef100_UPI000A5AB6AA	DDE-type integrase/transposase/recombinase n=2 Tax=Chlamydia TaxID=810 RepID=UPI000A5AB6AA	Chlamydia	810	Chlamydia/Chlamydophila group, Chlamydiaceae, Chlamydiales, Chlamydiia, Chlamydiae, PVC group, Bacteria, cellular organisms	1.07688	1.07688	1.07751	1.07988	1.0644	1.07688	1.07623	1.05652	1.07343	1.03803	1.07343	1.05804	1.07023	1.05946	1.0644	1.06207	1.06207	1.06326	1.06207	1.05804	1.05652	1.05804	3.16956	5.2826	4.2049	1.05804	3.16467	1.06845	3.1594	4.24826	4.21253	1.07688	1.05652	1.0608	1.05804	2.11893	4.24321	2.1288	4.22608	1.0644	2.11304	1.05804	2.11304
141	TRINITY_DN16976_c1_g1_i1.p1	UniRef100_UPI000C01133F	hypothetical protein n=1 Tax=Bacillus thuringiensis TaxID=1428 RepID=UPI000C01133F	Bacillus thuringiensis	1428	Bacillus cereus group, Bacillus, Bacillaceae, Bacillales, Bacilli, Bacillota, Terrabacteria group, Bacteria, cellular organisms	1.07688	1.07688	1.07751	1.07988	1.0644	1.07688	1.07623	1.05652	1.07343	1.03803	1.07343	1.05804	1.07023	1.05946	1.0644	1.06207	1.06207	1.06326	1.06207	1.05804	1.05652	1.05804	1.05652	1.05652	1.05123	1.05804	1.05489	1.06845	1.05313	1.06207	1.05313	1.07688	1.05652	1.0608	1.05804	1.05946	1.0608	1.0644	1.05652	1.0644	1.05652	1.05804	1.05652
142	TRINITY_DN169905_c0_g1_i1.p1	UniRef100_A0A0D1INR5	Methyl-accepting chemotaxis protein n=1 Tax=Bacillus subtilis TaxID=1423 RepID=A0A0D1INR5_BACIU	Bacillus subtilis	1423	Bacillus subtilis group, Bacillus, Bacillaceae, Bacillales, Bacilli, Bacillota, Terrabacteria group, Bacteria, cellular organisms	1.07688	1.07688	1.07751	1.07988	1.0644	1.07688	1.07623	1.05652	1.07343	1.03803	1.07343	1.05804	1.07023	1.05946	1.0644	1.06207	1.06207	1.06326	1.06207	1.05804	1.05652	1.05804	1.05652	1.05652	7.35858	1.05804	1.05489	1.06845	1.05313	1.06207	1.05313	1.07688	1.05652	1.0608	1.05804	1.05946	1.0608	1.0644	1.05652	1.0644	1.05652	1.05804	1.05652
143	TRINITY_DN16_c14_g1_i7.p1	UniRef100_A0A1E5NAB0	Uncharacterized protein n=1 Tax=Brachyspira hampsonii TaxID=1287055 RepID=A0A1E5NAB0_9SPIR	Brachyspira hampsonii	1287055	Brachyspira, Brachyspiraceae, Brachyspirales, Spirochaetia, Spirochaetes, Bacteria, cellular organisms	1.07688	2.15376	11.8527	1.07988	2.1288	2.15376	1.07623	1.05652	1.07343	1.03803	1.07343	4.23216	1.07023	1.05946	2.1288	1.06207	6.3724	2.12653	1.06207	4.23216	1.05652	2.11608	1.05652	3.16956	1.05123	1.05804	4.21956	1.06845	1.05313	2.12413	1.05313	1.07688	1.05652	3.18241	1.05804	1.05946	1.0608	2.1288	1.05652	2.1288	3.16956	1.05804	2.11304
144	TRINITY_DN16_c45_g1_i2.p1	UniRef100_A0A1E5NAB0	Uncharacterized protein n=1 Tax=Brachyspira hampsonii TaxID=1287055 RepID=A0A1E5NAB0_9SPIR	Brachyspira hampsonii	1287055	Brachyspira, Brachyspiraceae, Brachyspirales, Spirochaetia, Spirochaetes, Bacteria, cellular organisms	1.07688	1.07688	1.07751	1.07988	1.0644	1.07688	1.07623	1.05652	1.07343	1.03803	1.07343	1.05804	1.07023	3.17839	1.0644	1.06207	1.06207	1.06326	1.06207	1.05804	2.11304	1.05804	1.05652	1.05652	2.10245	1.05804	2.10978	4.2738	1.05313	1.06207	1.05313	1.07688	1.05652	1.0608	1.05804	1.05946	1.0608	1.0644	1.05652	1.0644	2.11304	1.05804	1.05652
145	TRINITY_DN16_c49_g1_i6.p1	UniRef100_UPI000EC6EB46	hypothetical protein n=1 Tax=Staphylococcus aureus TaxID=1280 RepID=UPI000EC6EB46	Staphylococcus aureus	1280	Staphylococcus, Staphylococcaceae, Bacillales, Bacilli, Bacillota, Terrabacteria group, Bacteria, cellular organisms	1.07688	1.07688	1.07751	1.07988	1.0644	2.15376	1.07623	1.05652	1.07343	1.03803	1.07343	1.05804	1.07023	2.11893	1.0644	1.06207	1.06207	1.06326	1.06207	3.17412	2.11304	1.05804	2.11304	1.05652	1.05123	1.05804	2.10978	4.2738	2.10626	2.12413	1.05313	1.07688	1.05652	4.24321	1.05804	1.05946	4.24321	1.0644	3.16956	2.1288	1.05652	1.05804	2.11304
146	TRINITY_DN170033_c0_g1_i1.p1	UniRef100_W0P1P1	Nonribosomal peptide synthetase (Fragment) n=1 Tax=Bacillus sp. C53 TaxID=1081621 RepID=W0P1P1_9BACI	Bacillus sp. C53	1081621	unclassified Bacillus (in: firmicutes), Bacillus, Bacillaceae, Bacillales, Bacilli, Bacillota, Terrabacteria group, Bacteria, cellular organisms	1.07688	1.07688	1.07751	1.07988	1.0644	1.07688	1.07623	1.05652	1.07343	1.03803	1.07343	1.05804	1.07023	1.05946	1.0644	1.06207	1.06207	1.06326	1.06207	1.05804	1.05652	1.05804	1.05652	1.05652	4.2049	1.05804	1.05489	1.06845	1.05313	1.06207	1.05313	1.07688	1.05652	1.0608	1.05804	1.05946	1.0608	1.0644	1.05652	1.0644	1.05652	1.05804	1.05652
147	TRINITY_DN170186_c0_g1_i1.p1	UniRef100_UPI00122EA354	autotransporter domain-containing protein n=1 Tax=Escherichia coli TaxID=562 RepID=UPI00122EA354	Escherichia coli	562	Escherichia, Enterobacteriaceae, Enterobacterales, Gammaproteobacteria, Pseudomonadota, Bacteria, cellular organisms	1.07688	1.07688	1.07751	1.07988	1.0644	1.07688	1.07623	1.05652	1.07343	1.03803	1.07343	1.05804	1.07023	1.05946	1.0644	1.06207	1.06207	1.06326	1.06207	1.05804	1.05652	1.05804	1.05652	1.05652	1.05123	1.05804	1.05489	1.06845	1.05313	1.06207	1.05313	1.07688	1.05652	1.0608	1.05804	1.05946	1.0608	1.0644	1.05652	1.0644	1.05652	1.05804	1.05652
148	TRINITY_DN170681_c0_g1_i1.p1	UniRef100_A0A4Q0I088	Uncharacterized protein n=3 Tax=Pseudomonas TaxID=286 RepID=A0A4Q0I088_PSEAZ	Pseudomonas	286	Pseudomonadaceae, Pseudomonadales, Gammaproteobacteria, Pseudomonadota, Bacteria, cellular organisms	1.07688	1.07688	1.07751	1.07988	1.0644	1.07688	1.07623	1.05652	1.07343	22.8367	1.07343	1.05804	1.07023	1.05946	1.0644	1.06207	1.06207	1.06326	1.06207	1.05804	1.05652	1.05804	1.05652	1.05652	1.05123	1.05804	1.05489	1.06845	1.05313	1.06207	1.05313	1.07688	1.05652	1.0608	1.05804	1.05946	1.0608	1.0644	1.05652	1.0644	1.05652	1.05804	1.05652
149	TRINITY_DN171350_c0_g1_i1.p1	UniRef100_UPI00050AF0CB	DUF3520 domain-containing protein n=1 Tax=Escherichia coli TaxID=562 RepID=UPI00050AF0CB	Escherichia coli	562	Escherichia, Enterobacteriaceae, Enterobacterales, Gammaproteobacteria, Pseudomonadota, Bacteria, cellular organisms	11.8457	1.07688	1.07751	10.7988	1.0644	1.07688	1.07623	1.05652	1.07343	1.03803	1.07343	1.05804	1.07023	1.05946	1.0644	1.06207	1.06207	1.06326	1.06207	1.05804	1.05652	1.05804	1.05652	1.05652	1.05123	1.05804	1.05489	1.06845	1.05313	1.06207	1.05313	1.07688	1.05652	1.0608	1.05804	1.05946	1.0608	1.0644	1.05652	1.0644	1.05652	1.05804	1.05652
150	TRINITY_DN17177_c2_g1_i2.p1	UniRef100_UPI000E3E9016	hypothetical protein n=1 Tax=Staphylococcus aureus TaxID=1280 RepID=UPI000E3E9016	Staphylococcus aureus	1280	Staphylococcus, Staphylococcaceae, Bacillales, Bacilli, Bacillota, Terrabacteria group, Bacteria, cellular organisms	1.07688	2.15376	1.07751	1.07988	1.0644	1.07688	5.38116	1.05652	1.07343	1.03803	9.66086	4.23216	1.07023	7.41624	1.0644	2.12413	4.24826	2.12653	1.06207	4.23216	5.2826	1.05804	1.05652	5.2826	3.15368	2.11608	2.10978	2.1369	13.6907	1.06207	3.1594	1.07688	5.2826	1.0608	3.17412	3.17839	2.1216	1.0644	2.11304	3.1932	2.11304	4.23216	8.45216
151	TRINITY_DN171790_c0_g1_i1.p2	UniRef100_A0A292D0A6	Conjugative coupling factor TraD, PFGI-1 class n=1 Tax=Pseudomonas sp. FDAARGOS_380 TaxID=2018067 RepID=A0A292D0A6_9PSED	Pseudomonas sp. FDAARGOS_380	2018067	unclassified Pseudomonas, Pseudomonas, Pseudomonadaceae, Pseudomonadales, Gammaproteobacteria, Pseudomonadota, Bacteria, cellular organisms	1.07688	1.07688	1.07751	1.07988	1.0644	1.07688	1.07623	1.05652	1.07343	13.4944	1.07343	1.05804	1.07023	1.05946	1.0644	1.06207	1.06207	1.06326	1.06207	1.05804	1.05652	1.05804	1.05652	1.05652	1.05123	1.05804	1.05489	1.06845	1.05313	1.06207	1.05313	1.07688	1.05652	1.0608	1.05804	1.05946	1.0608	1.0644	1.05652	1.0644	1.05652	1.05804	1.05652
152	TRINITY_DN172029_c0_g1_i1.p3	UniRef100_A0A0W0QZM6	1-deoxy-D-xylulose-5-phosphate synthase (Fragment) n=1 Tax=Pseudomonas fluorescens ABAC62 TaxID=1230466 RepID=A0A0W0QZM6_PSEFL	Pseudomonas fluorescens ABAC62	1230466	Pseudomonas fluorescens, Pseudomonas fluorescens group, Pseudomonas, Pseudomonadaceae, Pseudomonadales, Gammaproteobacteria, Pseudomonadota, Bacteria, cellular organisms	1.07688	1.07688	1.07751	1.07988	1.0644	1.07688	1.07623	1.05652	5.36715	1.03803	1.07343	1.05804	1.07023	1.05946	1.0644	1.06207	1.06207	1.06326	12.7448	1.05804	1.05652	1.05804	1.05652	1.05652	1.05123	1.05804	1.05489	1.06845	1.05313	1.06207	1.05313	3.23065	1.05652	1.0608	1.05804	1.05946	1.0608	1.0644	1.05652	1.0644	1.05652	1.05804	1.05652
153	TRINITY_DN172597_c0_g1_i1.p1	UniRef100_A0A4U9LDB7	CRISPR-associated helicase Cas3 n=1 Tax=Escherichia coli TaxID=562 RepID=A0A4U9LDB7_ECOLX	Escherichia coli	562	Escherichia, Enterobacteriaceae, Enterobacterales, Gammaproteobacteria, Pseudomonadota, Bacteria, cellular organisms	1.07688	1.07688	1.07751	1.07988	1.0644	1.07688	1.07623	1.05652	1.07343	1.03803	8.58743	1.05804	1.07023	1.05946	1.0644	1.06207	1.06207	1.06326	1.06207	1.05804	1.05652	1.05804	1.05652	1.05652	1.05123	1.05804	1.05489	1.06845	1.05313	1.06207	1.05313	1.07688	1.05652	1.0608	1.05804	1.05946	1.0608	1.0644	1.05652	1.0644	2.11304	1.05804	1.05652
154	TRINITY_DN17293_c0_g1_i1.p1	UniRef100_UPI000C25C3FA	hypothetical protein n=1 Tax=Mycobacteroides abscessus TaxID=36809 RepID=UPI000C25C3FA	Mycobacteroides abscessus	36809	Mycobacteroides, Mycobacteriaceae, Corynebacteriales, Actinomycetes, Actinomycetota, Terrabacteria group, Bacteria, cellular organisms	1.07688	1.07688	1.07751	1.07988	1.0644	2.15376	1.07623	1.05652	9.66086	1.03803	1.07343	1.05804	17.1237	1.05946	1.0644	1.06207	1.06207	1.06326	1.06207	1.05804	1.05652	1.05804	1.05652	1.05652	1.05123	1.05804	1.05489	1.06845	1.05313	1.06207	1.05313	1.07688	3.16956	1.0608	1.05804	1.05946	1.0608	1.0644	1.05652	1.0644	1.05652	1.05804	1.05652
155	TRINITY_DN173623_c0_g1_i1.p1	UniRef100_UPI00098F098A	hypothetical protein n=1 Tax=Staphylococcus TaxID=1279 RepID=UPI00098F098A	Staphylococcus	1279	Staphylococcaceae, Bacillales, Bacilli, Bacillota, Terrabacteria group, Bacteria, cellular organisms	1.07688	1.07688	1.07751	1.07988	1.0644	1.07688	1.07623	1.05652	1.07343	1.03803	1.07343	1.05804	1.07023	1.05946	1.0644	1.06207	1.06207	1.06326	1.06207	1.05804	1.05652	1.05804	1.05652	1.05652	5.25613	1.05804	1.05489	1.06845	1.05313	1.06207	1.05313	1.07688	1.05652	1.0608	1.05804	1.05946	1.0608	1.0644	1.05652	1.0644	1.05652	1.05804	1.05652
156	TRINITY_DN173737_c0_g1_i1.p1	UniRef100_UPI0011AE4890	hypothetical protein n=1 Tax=Klebsiella pneumoniae TaxID=573 RepID=UPI0011AE4890	Klebsiella pneumoniae	573	Klebsiella, Klebsiella/Raoultella group, Enterobacteriaceae, Enterobacterales, Gammaproteobacteria, Pseudomonadota, Bacteria, cellular organisms	2.15376	1.07688	1.07751	1.07988	6.3864	1.07688	1.07623	1.05652	1.07343	1.03803	1.07343	1.05804	1.07023	1.05946	1.0644	1.06207	1.06207	1.06326	1.06207	1.05804	1.05652	1.05804	1.05652	1.05652	1.05123	5.2902	1.05489	1.06845	1.05313	1.06207	1.05313	1.07688	1.05652	1.0608	1.05804	1.05946	1.0608	1.0644	1.05652	1.0644	1.05652	1.05804	1.05652
157	TRINITY_DN17417_c1_g1_i1.p1	UniRef100_UPI000A27B3D8	hypothetical protein n=3 Tax=Chlamydia abortus TaxID=83555 RepID=UPI000A27B3D8	Chlamydia abortus	83555	Chlamydia, Chlamydia/Chlamydophila group, Chlamydiaceae, Chlamydiales, Chlamydiia, Chlamydiae, PVC group, Bacteria, cellular organisms	1.07688	1.07688	4.31006	1.07988	1.0644	1.07688	1.07623	1.05652	4.29372	1.03803	1.07343	1.05804	1.07023	1.05946	2.1288	1.06207	1.06207	1.06326	1.06207	2.11608	2.11304	5.2902	7.39564	4.22608	6.30735	1.05804	4.21956	1.06845	5.26566	4.24826	2.10626	1.07688	1.05652	1.0608	3.17412	2.11893	5.30401	2.1288	4.22608	1.0644	1.05652	1.05804	1.05652
158	TRINITY_DN176065_c0_g1_i1.p1	UniRef100_A0A109KQP9	Uncharacterized protein n=2 Tax=Pseudomonas TaxID=286 RepID=A0A109KQP9_PSEFL	Pseudomonas	286	Pseudomonadaceae, Pseudomonadales, Gammaproteobacteria, Pseudomonadota, Bacteria, cellular organisms	1.07688	1.07688	1.07751	1.07988	1.0644	1.07688	1.07623	1.05652	1.07343	10.3803	1.07343	1.05804	1.07023	1.05946	1.0644	1.06207	1.06207	1.06326	1.06207	1.05804	1.05652	1.05804	1.05652	1.05652	1.05123	1.05804	1.05489	1.06845	1.05313	1.06207	1.05313	1.07688	1.05652	1.0608	1.05804	1.05946	1.0608	1.0644	1.05652	1.0644	1.05652	1.05804	1.05652
159	TRINITY_DN176689_c0_g1_i1.p1	UniRef100_UPI0008B4B125	surfactin non-ribosomal peptide synthetase SrfAA n=1 Tax=Bacillus subtilis TaxID=1423 RepID=UPI0008B4B125	Bacillus subtilis	1423	Bacillus subtilis group, Bacillus, Bacillaceae, Bacillales, Bacilli, Bacillota, Terrabacteria group, Bacteria, cellular organisms	1.07688	1.07688	1.07751	1.07988	1.0644	1.07688	1.07623	1.05652	1.07343	1.03803	1.07343	1.05804	1.07023	1.05946	1.0644	1.06207	1.06207	1.06326	1.06207	1.05804	1.05652	1.05804	1.05652	1.05652	14.7172	1.05804	1.05489	1.06845	1.05313	1.06207	1.05313	1.07688	1.05652	1.0608	1.05804	1.05946	1.0608	1.0644	1.05652	1.0644	1.05652	1.05804	1.05652
160	TRINITY_DN176707_c0_g1_i1.p1	UniRef100_A0A2R3H9R0	Uncharacterized protein n=2 Tax=Pseudomonas TaxID=286 RepID=A0A2R3H9R0_9PSED	Pseudomonas	286	Pseudomonadaceae, Pseudomonadales, Gammaproteobacteria, Pseudomonadota, Bacteria, cellular organisms	1.07688	1.07688	1.07751	1.07988	1.0644	1.07688	1.07623	1.05652	1.07343	16.6085	1.07343	1.05804	1.07023	1.05946	1.0644	1.06207	1.06207	1.06326	1.06207	1.05804	1.05652	1.05804	1.05652	1.05652	1.05123	1.05804	1.05489	1.06845	1.05313	1.06207	1.05313	1.07688	1.05652	1.0608	1.05804	1.05946	1.0608	1.0644	1.05652	1.0644	1.05652	1.05804	1.05652
161	TRINITY_DN177009_c0_g1_i1.p1	UniRef100_A0A1B3PT84	Enolase n=1 Tax=Lactobacillus johnsonii TaxID=33959 RepID=A0A1B3PT84_LACJH	Lactobacillus johnsonii	33959	Lactobacillus, Lactobacillaceae, Lactobacillales, Bacilli, Bacillota, Terrabacteria group, Bacteria, cellular organisms	1.07688	1.07688	1.07751	1.07988	1.0644	1.07688	1.07623	1.05652	1.07343	1.03803	1.07343	1.05804	1.07023	1.05946	1.0644	1.06207	1.06207	1.06326	1.06207	1.05804	1.05652	1.05804	1.05652	1.05652	7.35858	1.05804	1.05489	1.06845	1.05313	1.06207	1.05313	1.07688	1.05652	1.0608	1.05804	1.05946	1.0608	1.0644	1.05652	1.0644	1.05652	1.05804	1.05652
162	TRINITY_DN177498_c0_g1_i1.p2	UniRef100_A0A0A0F566	Phosphate transport system permease protein n=1 Tax=Lysobacter arseniciresistens ZS79 TaxID=913325 RepID=A0A0A0F566_9GAMM	Lysobacter arseniciresistens ZS79	913325	Lysobacter arseniciresistens, Lysobacter, Xanthomonadaceae, Xanthomonadales, Gammaproteobacteria, Pseudomonadota, Bacteria, cellular organisms	1.07688	1.07688	1.07751	1.07988	1.0644	1.07688	1.07623	21.1304	1.07343	1.03803	1.07343	1.05804	1.07023	1.05946	1.0644	1.06207	1.06207	1.06326	1.06207	1.05804	1.05652	1.05804	1.05652	1.05652	1.05123	1.05804	1.05489	1.06845	1.05313	1.06207	1.05313	1.07688	1.05652	1.0608	1.05804	1.05946	1.0608	1.0644	1.05652	1.0644	1.05652	1.05804	1.05652
163	TRINITY_DN1777_c1_g2_i1.p1	UniRef100_UPI00024CEE8A	hypothetical protein n=1 Tax=Escherichia coli TaxID=562 RepID=UPI00024CEE8A	Escherichia coli	562	Escherichia, Enterobacteriaceae, Enterobacterales, Gammaproteobacteria, Pseudomonadota, Bacteria, cellular organisms	1.07688	2.15376	6.46508	1.07988	2.1288	1.07688	1.07623	20.0739	6.44057	1.03803	1.07343	1.05804	1.07023	1.05946	2.1288	1.06207	6.3724	1.06326	1.06207	1.05804	1.05652	1.05804	2.11304	1.05652	9.46103	1.05804	1.05489	1.06845	1.05313	1.06207	1.05313	1.07688	1.05652	1.0608	1.05804	1.05946	1.0608	1.0644	2.11304	1.0644	1.05652	1.05804	1.05652
164	TRINITY_DN178019_c0_g1_i1.p1	UniRef100_UPI0006A91795	flotillin lipid rafts scaffold protein FloT n=1 Tax=Bacillus subtilis TaxID=1423 RepID=UPI0006A91795	Bacillus subtilis	1423	Bacillus subtilis group, Bacillus, Bacillaceae, Bacillales, Bacilli, Bacillota, Terrabacteria group, Bacteria, cellular organisms	1.07688	1.07688	1.07751	1.07988	1.0644	1.07688	1.07623	1.05652	1.07343	1.03803	1.07343	1.05804	1.07023	1.05946	1.0644	1.06207	1.06207	1.06326	1.06207	1.05804	1.05652	1.05804	1.05652	1.05652	5.25613	1.05804	1.05489	1.06845	1.05313	1.06207	1.05313	1.07688	1.05652	1.0608	1.05804	1.05946	1.0608	1.0644	1.05652	1.0644	1.05652	1.05804	1.05652
165	TRINITY_DN178734_c0_g1_i1.p2	UniRef100_A0A3F3JG16	Phage baseplate protein n=1 Tax=Pseudomonas synxantha TaxID=47883 RepID=A0A3F3JG16_9PSED	Pseudomonas synxantha	47883	Pseudomonas fluorescens group, Pseudomonas, Pseudomonadaceae, Pseudomonadales, Gammaproteobacteria, Pseudomonadota, Bacteria, cellular organisms	1.07688	1.07688	1.07751	1.07988	1.0644	1.07688	1.07623	1.05652	1.07343	12.4564	1.07343	1.05804	1.07023	1.05946	1.0644	1.06207	1.06207	1.06326	1.06207	1.05804	1.05652	1.05804	1.05652	1.05652	1.05123	1.05804	1.05489	1.06845	1.05313	1.06207	1.05313	1.07688	1.05652	1.0608	1.05804	1.05946	1.0608	1.0644	1.05652	1.0644	1.05652	1.05804	1.05652
166	TRINITY_DN179134_c0_g1_i1.p1	UniRef100_UPI00077C97B7	glycosyltransferase family 4 protein n=1 Tax=Serratia grimesii TaxID=82995 RepID=UPI00077C97B7	Serratia grimesii	82995	Serratia, Yersiniaceae, Enterobacterales, Gammaproteobacteria, Pseudomonadota, Bacteria, cellular organisms	1.07688	1.07688	1.07751	1.07988	1.0644	1.07688	4.30493	1.05652	1.07343	1.03803	1.07343	1.05804	1.07023	1.05946	1.0644	1.06207	1.06207	1.06326	1.06207	1.05804	1.05652	1.05804	1.05652	1.05652	1.05123	1.05804	1.05489	1.06845	1.05313	1.06207	1.05313	1.07688	1.05652	1.0608	1.05804	1.05946	1.0608	1.0644	1.05652	1.0644	1.05652	1.05804	1.05652
167	TRINITY_DN1793_c15_g1_i2.p1	UniRef100_UPI000E348F20	hypothetical protein n=1 Tax=Klebsiella pneumoniae TaxID=573 RepID=UPI000E348F20	Klebsiella pneumoniae	573	Klebsiella, Klebsiella/Raoultella group, Enterobacteriaceae, Enterobacterales, Gammaproteobacteria, Pseudomonadota, Bacteria, cellular organisms	1.07688	1.07688	1.07751	1.07988	1.0644	1.07688	1.07623	1.05652	1.07343	2.07607	1.07343	3.17412	2.14047	7.41624	1.0644	1.06207	1.06207	4.25305	1.06207	2.11608	2.11304	5.2902	4.22608	2.11304	2.10245	3.17412	1.05489	1.06845	3.1594	1.06207	1.05313	1.07688	16.9043	2.1216	4.23216	1.05946	1.0608	2.1288	3.16956	3.1932	4.22608	4.23216	3.16956
168	TRINITY_DN179549_c0_g1_i1.p1	UniRef100_UPI0005EBD247	multidrug transporter n=2 Tax=Staphylococcus aureus TaxID=1280 RepID=UPI0005EBD247	Staphylococcus aureus	1280	Staphylococcus, Staphylococcaceae, Bacillales, Bacilli, Bacillota, Terrabacteria group, Bacteria, cellular organisms	3.23065	1.07688	1.07751	1.07988	1.0644	1.07688	1.07623	1.05652	1.07343	1.03803	1.07343	1.05804	1.07023	1.05946	1.0644	4.24826	1.06207	2.12653	1.06207	2.11608	1.05652	1.05804	1.05652	1.05652	1.05123	1.05804	1.05489	1.06845	1.05313	1.06207	1.05313	1.07688	1.05652	1.0608	1.05804	1.05946	1.0608	1.0644	1.05652	1.0644	1.05652	1.05804	1.05652
169	TRINITY_DN17974_c0_g1_i1.p1	UniRef100_UPI0005086792	hypothetical protein n=1 Tax=Pectobacterium carotovorum TaxID=554 RepID=UPI0005086792	Pectobacterium carotovorum	554	Pectobacterium, Pectobacteriaceae, Enterobacterales, Gammaproteobacteria, Pseudomonadota, Bacteria, cellular organisms	1.07688	1.07688	1.07751	1.07988	1.0644	1.07688	1.07623	12.6782	1.07343	1.03803	1.07343	1.05804	1.07023	1.05946	1.0644	1.06207	1.06207	1.06326	1.06207	1.05804	1.05652	1.05804	1.05652	1.05652	1.05123	1.05804	1.05489	1.06845	1.05313	1.06207	1.05313	1.07688	1.05652	1.0608	1.05804	1.05946	1.0608	1.0644	1.05652	1.0644	1.05652	1.05804	1.05652
170	TRINITY_DN180633_c0_g1_i1.p2	UniRef100_A0A367N0Q3	Lipopolysaccharide heptosyltransferase II (Fragment) n=1 Tax=Pseudomonas sp. SST3 TaxID=2267882 RepID=A0A367N0Q3_9PSED	Pseudomonas sp. SST3	2267882	unclassified Pseudomonas, Pseudomonas, Pseudomonadaceae, Pseudomonadales, Gammaproteobacteria, Pseudomonadota, Bacteria, cellular organisms	1.07688	1.07688	1.07751	1.07988	1.0644	1.07688	1.07623	1.05652	1.07343	1.03803	1.07343	1.05804	1.07023	1.05946	1.0644	1.06207	4.24826	1.06326	1.06207	1.05804	1.05652	1.05804	1.05652	1.05652	1.05123	1.05804	1.05489	1.06845	1.05313	1.06207	1.05313	1.07688	1.05652	1.0608	1.05804	1.05946	1.0608	1.0644	1.05652	1.0644	1.05652	1.05804	1.05652
171	TRINITY_DN184027_c0_g1_i1.p1	UniRef100_A0A367N0B0	Phosphoenolpyruvate--protein phosphotransferase (Fragment) n=1 Tax=Pseudomonas sp. SST3 TaxID=2267882 RepID=A0A367N0B0_9PSED	Pseudomonas sp. SST3	2267882	unclassified Pseudomonas, Pseudomonas, Pseudomonadaceae, Pseudomonadales, Gammaproteobacteria, Pseudomonadota, Bacteria, cellular organisms	1.07688	1.07688	1.07751	1.07988	1.0644	1.07688	1.07623	1.05652	1.07343	35.2931	1.07343	1.05804	1.07023	1.05946	1.0644	1.06207	1.06207	1.06326	1.06207	1.05804	1.05652	1.05804	1.05652	1.05652	1.05123	1.05804	1.05489	1.06845	1.05313	1.06207	1.05313	1.07688	1.05652	1.0608	1.05804	1.05946	1.0608	1.0644	1.05652	1.0644	1.05652	1.05804	1.05652
172	TRINITY_DN18469_c0_g1_i1.p1	UniRef100_UPI000AF598D0	reverse transcriptase family protein n=1 Tax=Enterococcus faecium TaxID=1352 RepID=UPI000AF598D0	Enterococcus faecium	1352	Enterococcus, Enterococcaceae, Lactobacillales, Bacilli, Bacillota, Terrabacteria group, Bacteria, cellular organisms	1.07688	1.07688	2.15503	1.07988	9.5796	1.07688	1.07623	6.33912	1.07343	41.5214	1.07343	1.05804	1.07023	7.41624	1.0644	1.06207	1.06207	1.06326	1.06207	1.05804	1.05652	1.05804	1.05652	1.05652	1.05123	1.05804	1.05489	1.06845	1.05313	1.06207	1.05313	1.07688	1.05652	1.0608	1.05804	1.05946	1.0608	2.1288	1.05652	1.0644	1.05652	1.05804	1.05652
173	TRINITY_DN18469_c0_g1_i4.p1	UniRef100_N6VUI3	RNA-directed DNA polymerase n=1 Tax=Pseudoalteromonas agarivorans S816 TaxID=1307437 RepID=N6VUI3_9GAMM	Pseudoalteromonas agarivorans S816	1307437	Pseudoalteromonas agarivorans, Pseudoalteromonas, Pseudoalteromonadaceae, Alteromonadales, Gammaproteobacteria, Pseudomonadota, Bacteria, cellular organisms	1.07688	1.07688	1.07751	1.07988	1.0644	1.07688	1.07623	12.6782	1.07343	8.30427	1.07343	1.05804	1.07023	7.41624	1.0644	1.06207	1.06207	3.18979	1.06207	1.05804	1.05652	1.05804	1.05652	1.05652	2.10245	1.05804	1.05489	1.06845	1.05313	1.06207	1.05313	1.07688	1.05652	1.0608	1.05804	1.05946	1.0608	1.0644	2.11304	1.0644	1.05652	1.05804	1.05652
174	TRINITY_DN184760_c0_g1_i1.p1	UniRef100_A0A3M4QPE2	Aamy domain-containing protein (Fragment) n=1 Tax=Pseudomonas salomonii TaxID=191391 RepID=A0A3M4QPE2_9PSED	Pseudomonas salomonii	191391	Pseudomonas, Pseudomonadaceae, Pseudomonadales, Gammaproteobacteria, Pseudomonadota, Bacteria, cellular organisms	1.07688	1.07688	1.07751	1.07988	1.0644	1.07688	1.07623	1.05652	1.07343	17.6466	1.07343	1.05804	1.07023	1.05946	1.0644	1.06207	1.06207	1.06326	1.06207	1.05804	1.05652	1.05804	1.05652	1.05652	1.05123	1.05804	1.05489	1.06845	1.05313	1.06207	1.05313	1.07688	1.05652	1.0608	1.05804	1.05946	1.0608	1.0644	1.05652	1.0644	1.05652	1.05804	1.05652
175	TRINITY_DN185530_c0_g1_i1.p1	UniRef100_A0A3B8KE24	Aromatic amino acid transporter AroP (Fragment) n=1 Tax=Pseudomonas sp. TaxID=306 RepID=A0A3B8KE24_PSESP	Pseudomonas sp.	306	unclassified Pseudomonas, Pseudomonas, Pseudomonadaceae, Pseudomonadales, Gammaproteobacteria, Pseudomonadota, Bacteria, cellular organisms	1.07688	1.07688	1.07751	1.07988	1.0644	1.07688	1.07623	1.05652	1.07343	16.6085	1.07343	1.05804	1.07023	1.05946	1.0644	1.06207	1.06207	1.06326	1.06207	1.05804	1.05652	1.05804	1.05652	1.05652	1.05123	1.05804	1.05489	1.06845	1.05313	1.06207	1.05313	1.07688	1.05652	1.0608	1.05804	1.05946	1.0608	1.0644	1.05652	1.0644	1.05652	1.05804	1.05652
176	TRINITY_DN185646_c0_g1_i1.p1	UniRef100_A0A3M5D4Z1	Glutamine synthetase, type III n=1 Tax=Pseudomonas amygdali pv. photiniae TaxID=251724 RepID=A0A3M5D4Z1_PSEA0	Pseudomonas amygdali pv. photiniae	251724	Pseudomonas amygdali, Pseudomonas syringae group genomosp. 2, Pseudomonas syringae group, Pseudomonas, Pseudomonadaceae, Pseudomonadales, Gammaproteobacteria, Pseudomonadota, Bacteria, cellular organisms	1.07688	1.07688	1.07751	1.07988	1.0644	1.07688	1.07623	1.05652	1.07343	47.7496	1.07343	1.05804	1.07023	1.05946	1.0644	1.06207	1.06207	1.06326	1.06207	1.05804	1.05652	1.05804	1.05652	1.05652	1.05123	1.05804	1.05489	1.06845	1.05313	1.06207	1.05313	1.07688	1.05652	1.0608	1.05804	1.05946	1.0608	1.0644	1.05652	1.0644	1.05652	1.05804	1.05652
177	TRINITY_DN186566_c0_g1_i1.p2	UniRef100_A0A367MXT5	Sugar kinase (Fragment) n=1 Tax=Pseudomonas sp. SST3 TaxID=2267882 RepID=A0A367MXT5_9PSED	Pseudomonas sp. SST3	2267882	unclassified Pseudomonas, Pseudomonas, Pseudomonadaceae, Pseudomonadales, Gammaproteobacteria, Pseudomonadota, Bacteria, cellular organisms	1.07688	1.07688	1.07751	1.07988	1.0644	1.07688	1.07623	6.33912	1.07343	13.4944	1.07343	1.05804	1.07023	1.05946	1.0644	1.06207	1.06207	1.06326	1.06207	1.05804	1.05652	1.05804	1.05652	1.05652	1.05123	1.05804	1.05489	1.06845	1.05313	1.06207	1.05313	1.07688	1.05652	1.0608	1.05804	1.05946	1.0608	1.0644	1.05652	1.0644	1.05652	1.05804	1.05652
178	TRINITY_DN18707_c0_g1_i1.p1	UniRef100_UPI001159B1B4	hypothetical protein n=1 Tax=Staphylococcus aureus TaxID=1280 RepID=UPI001159B1B4	Staphylococcus aureus	1280	Staphylococcus, Staphylococcaceae, Bacillales, Bacilli, Bacillota, Terrabacteria group, Bacteria, cellular organisms	1.07688	1.07688	1.07751	1.07988	1.0644	1.07688	1.07623	1.05652	1.07343	1.03803	1.07343	5.2902	1.07023	3.17839	2.1288	1.06207	1.06207	2.12653	1.06207	2.11608	3.16956	1.05804	1.05652	2.11304	1.05123	1.05804	2.10978	2.1369	1.05313	1.06207	1.05313	1.07688	1.05652	2.1216	1.05804	1.05946	1.0608	1.0644	3.16956	2.1288	1.05652	1.05804	3.16956
179	TRINITY_DN18707_c0_g1_i2.p1	UniRef100_UPI000EC6EB46	hypothetical protein n=1 Tax=Staphylococcus aureus TaxID=1280 RepID=UPI000EC6EB46	Staphylococcus aureus	1280	Staphylococcus, Staphylococcaceae, Bacillales, Bacilli, Bacillota, Terrabacteria group, Bacteria, cellular organisms	1.07688	1.07688	1.07751	1.07988	1.0644	1.07688	1.07623	1.05652	1.07343	1.03803	1.07343	1.05804	1.07023	1.05946	1.0644	1.06207	2.12413	1.06326	1.06207	1.05804	2.11304	1.05804	2.11304	2.11304	1.05123	1.05804	2.10978	1.06845	1.05313	1.06207	1.05313	1.07688	4.22608	1.0608	1.05804	1.05946	2.1216	1.0644	1.05652	1.0644	1.05652	2.11608	1.05652
180	TRINITY_DN18707_c1_g1_i4.p1	UniRef100_UPI000EC6EB46	hypothetical protein n=1 Tax=Staphylococcus aureus TaxID=1280 RepID=UPI000EC6EB46	Staphylococcus aureus	1280	Staphylococcus, Staphylococcaceae, Bacillales, Bacilli, Bacillota, Terrabacteria group, Bacteria, cellular organisms	1.07688	1.07688	1.07751	1.07988	1.0644	1.07688	1.07623	1.05652	1.07343	1.03803	1.07343	1.05804	1.07023	1.05946	1.0644	1.06207	1.06207	1.06326	1.06207	1.05804	1.05652	4.23216	1.05652	2.11304	1.05123	1.05804	1.05489	1.06845	1.05313	1.06207	1.05313	2.15376	2.11304	1.0608	1.05804	1.05946	1.0608	1.0644	1.05652	1.0644	1.05652	1.05804	1.05652
181	TRINITY_DN188212_c0_g1_i1.p1	UniRef100_UPI0006D41F21	hypothetical protein n=1 Tax=Pseudomonas TaxID=286 RepID=UPI0006D41F21	Pseudomonas	286	Pseudomonadaceae, Pseudomonadales, Gammaproteobacteria, Pseudomonadota, Bacteria, cellular organisms	1.07688	1.07688	1.07751	1.07988	1.0644	1.07688	1.07623	1.05652	1.07343	10.3803	1.07343	1.05804	1.07023	1.05946	1.0644	1.06207	1.06207	1.06326	1.06207	1.05804	1.05652	1.05804	1.05652	1.05652	1.05123	1.05804	1.05489	1.06845	1.05313	1.06207	1.05313	1.07688	1.05652	1.0608	1.05804	1.05946	1.0608	1.0644	1.05652	1.0644	1.05652	1.05804	1.05652
182	TRINITY_DN189634_c0_g1_i1.p1	UniRef100_A0A1Z1N5P3	Phosphoglycerate kinase n=1 Tax=Lactobacillus johnsonii TaxID=33959 RepID=A0A1Z1N5P3_LACJH	Lactobacillus johnsonii	33959	Lactobacillus, Lactobacillaceae, Lactobacillales, Bacilli, Bacillota, Terrabacteria group, Bacteria, cellular organisms	1.07688	1.07688	1.07751	1.07988	1.0644	1.07688	1.07623	1.05652	1.07343	1.03803	1.07343	1.05804	1.07023	1.05946	1.0644	1.06207	1.06207	1.06326	1.06207	1.05804	1.05652	1.05804	1.05652	1.05652	8.4098	1.05804	1.05489	1.06845	1.05313	1.06207	1.05313	1.07688	1.05652	1.0608	1.05804	1.05946	1.0608	1.0644	1.05652	1.0644	2.11304	1.05804	1.05652
183	TRINITY_DN190001_c0_g1_i1.p1	UniRef100_W4TN13	Oxidoreductase n=1 Tax=Cutibacterium acnes JCM 18909 TaxID=1302241 RepID=W4TN13_CUTAC	Cutibacterium acnes JCM 18909	1302241	Cutibacterium acnes, Cutibacterium, Propionibacteriaceae, Propionibacteriales, Actinomycetes, Actinomycetota, Terrabacteria group, Bacteria, cellular organisms	1.07688	1.07688	1.07751	1.07988	1.0644	1.07688	1.07623	1.05652	1.07343	1.03803	1.07343	1.05804	1.07023	1.05946	1.0644	1.06207	1.06207	1.06326	1.06207	1.05804	1.05652	1.05804	1.05652	1.05652	1.05123	1.05804	1.05489	4.2738	1.05313	1.06207	1.05313	1.07688	1.05652	1.0608	1.05804	1.05946	1.0608	1.0644	1.05652	1.0644	1.05652	1.05804	1.05652
184	TRINITY_DN192161_c0_g1_i1.p1	UniRef100_A0A143GPU9	Oxidoreductase aldo/keto reductase family n=1 Tax=Pseudomonas yamanorum TaxID=515393 RepID=A0A143GPU9_9PSED	Pseudomonas yamanorum	515393	Pseudomonas, Pseudomonadaceae, Pseudomonadales, Gammaproteobacteria, Pseudomonadota, Bacteria, cellular organisms	1.07688	18.307	1.07751	1.07988	1.0644	1.07688	1.07623	1.05652	1.07343	10.3803	1.07343	1.05804	1.07023	1.05946	1.0644	1.06207	1.06207	1.06326	1.06207	1.05804	1.05652	1.05804	1.05652	1.05652	1.05123	1.05804	1.05489	1.06845	1.05313	1.06207	1.05313	1.07688	1.05652	1.0608	1.05804	1.05946	1.0608	1.0644	1.05652	1.0644	1.05652	1.05804	1.05652
185	TRINITY_DN19280_c0_g1_i1.p1	UniRef100_UPI000B30520F	hypothetical protein n=1 Tax=Acinetobacter baumannii TaxID=470 RepID=UPI000B30520F	Acinetobacter baumannii	470	Acinetobacter calcoaceticus/baumannii complex, Acinetobacter, Moraxellaceae, Moraxellales, Gammaproteobacteria, Pseudomonadota, Bacteria, cellular organisms	1.07688	6.46129	1.07751	8.63905	1.0644	1.07688	1.07623	1.05652	1.07343	1.03803	4.29372	1.05804	1.07023	1.05946	1.0644	1.06207	1.06207	1.06326	1.06207	2.11608	1.05652	1.05804	1.05652	1.05652	1.05123	1.05804	1.05489	1.06845	1.05313	1.06207	1.05313	1.07688	1.05652	1.0608	1.05804	1.05946	1.0608	1.0644	1.05652	1.0644	2.11304	1.05804	1.05652
186	TRINITY_DN19335_c0_g1_i1.p3	UniRef100_UPI00115C1F18	hypothetical protein n=1 Tax=Klebsiella pneumoniae TaxID=573 RepID=UPI00115C1F18	Klebsiella pneumoniae	573	Klebsiella, Klebsiella/Raoultella group, Enterobacteriaceae, Enterobacterales, Gammaproteobacteria, Pseudomonadota, Bacteria, cellular organisms	1.07688	1.07688	1.07751	1.07988	24.4812	1.07688	11.8385	123.613	1.07343	96.5371	1.07343	1.05804	17.1237	1.05946	1.0644	1.06207	1.06207	1.06326	1.06207	1.05804	1.05652	1.05804	1.05652	1.05652	2.10245	3.17412	1.05489	1.06845	1.05313	1.06207	1.05313	1.07688	1.05652	1.0608	1.05804	1.05946	1.0608	1.0644	1.05652	1.0644	1.05652	1.05804	1.05652
187	TRINITY_DN19335_c0_g1_i3.p2	UniRef100_UPI0011590587	hypothetical protein n=1 Tax=Staphylococcus aureus TaxID=1280 RepID=UPI0011590587	Staphylococcus aureus	1280	Staphylococcus, Staphylococcaceae, Bacillales, Bacilli, Bacillota, Terrabacteria group, Bacteria, cellular organisms	1.07688	1.07688	1.07751	1.07988	37.254	1.07688	7.53362	47.5434	1.07343	68.5102	1.07343	1.05804	1.07023	1.05946	1.0644	5.31033	1.06207	1.06326	1.06207	1.05804	1.05652	1.05804	1.05652	1.05652	1.05123	1.05804	1.05489	1.06845	1.05313	1.06207	1.05313	1.07688	1.05652	1.0608	5.2902	1.05946	1.0608	1.0644	1.05652	1.0644	1.05652	1.05804	1.05652
188	TRINITY_DN193709_c0_g1_i1.p1	UniRef100_UPI000F58EEA8	amidohydrolase family protein n=1 Tax=Pseudomonas sp. R1-43-08 TaxID=1173270 RepID=UPI000F58EEA8	Pseudomonas sp. R1-43-08	1173270	unclassified Pseudomonas, Pseudomonas, Pseudomonadaceae, Pseudomonadales, Gammaproteobacteria, Pseudomonadota, Bacteria, cellular organisms	1.07688	1.07688	1.07751	1.07988	1.0644	1.07688	1.07623	8.45216	1.07343	1.03803	1.07343	1.05804	1.07023	1.05946	1.0644	1.06207	1.06207	1.06326	1.06207	1.05804	1.05652	1.05804	1.05652	1.05652	1.05123	1.05804	1.05489	1.06845	1.05313	1.06207	1.05313	1.07688	1.05652	1.0608	1.05804	1.05946	1.0608	1.0644	1.05652	1.0644	1.05652	1.05804	1.05652
189	TRINITY_DN19370_c0_g1_i1.p1	UniRef100_A0A0F0D951	GTPase (Fragment) n=1 Tax=Pseudomonas sp. 5 TaxID=1619949 RepID=A0A0F0D951_9PSED	Pseudomonas sp. 5	1619949	unclassified Pseudomonas, Pseudomonas, Pseudomonadaceae, Pseudomonadales, Gammaproteobacteria, Pseudomonadota, Bacteria, cellular organisms	1.07688	1.07688	1.07751	1.07988	1.0644	1.07688	1.07623	8.45216	1.07343	1.03803	1.07343	1.05804	1.07023	1.05946	1.0644	1.06207	1.06207	1.06326	1.06207	1.05804	1.05652	1.05804	10.5652	4.22608	1.05123	1.05804	1.05489	1.06845	1.05313	8.49653	9.47819	1.07688	1.05652	1.0608	1.05804	1.05946	1.0608	1.0644	28.526	1.0644	1.05652	1.05804	1.05652
190	TRINITY_DN194859_c0_g1_i1.p1	UniRef100_UPI0009E57F04	DNA-directed RNA polymerase subunit alpha n=1 Tax=Burkholderiaceae bacterium 16 TaxID=1619952 RepID=UPI0009E57F04	Burkholderiaceae bacterium 16	1619952	unclassified Burkholderiaceae, Burkholderiaceae, Burkholderiales, Betaproteobacteria, Pseudomonadota, Bacteria, cellular organisms	1.07688	1.07688	1.07751	1.07988	1.0644	1.07688	1.07623	1.05652	1.07343	1.03803	1.07343	1.05804	1.07023	1.05946	1.0644	1.06207	1.06207	1.06326	1.06207	1.05804	1.05652	1.05804	1.05652	2.11304	2.10245	1.05804	1.05489	1.06845	1.05313	1.06207	1.05313	1.07688	1.05652	1.0608	1.05804	1.05946	1.0608	1.0644	5.2826	1.0644	1.05652	1.05804	1.05652
191	TRINITY_DN197157_c0_g1_i1.p3	UniRef100_A0A509CEH1	Uncharacterized protein n=1 Tax=Salmonella sp. NCTC 7297 TaxID=2583578 RepID=A0A509CEH1_9ENTR	Salmonella sp. NCTC 7297	2583578	unclassified Salmonella, Salmonella, Enterobacteriaceae, Enterobacterales, Gammaproteobacteria, Pseudomonadota, Bacteria, cellular organisms	1.07688	1.07688	1.07751	1.07988	1.0644	1.07688	1.07623	1.05652	1.07343	7.26624	1.07343	1.05804	1.07023	1.05946	1.0644	1.06207	1.06207	1.06326	1.06207	1.05804	1.05652	1.05804	1.05652	1.05652	2.10245	1.05804	1.05489	1.06845	1.05313	1.06207	1.05313	1.07688	1.05652	1.0608	1.05804	1.05946	1.0608	1.0644	1.05652	1.0644	1.05652	1.05804	1.05652
192	TRINITY_DN197244_c0_g1_i1.p1	UniRef100_A0A5E7I7H5	Manganese catalase n=1 Tax=Pseudomonas fluorescens TaxID=294 RepID=A0A5E7I7H5_PSEFL	Pseudomonas fluorescens	294	Pseudomonas fluorescens group, Pseudomonas, Pseudomonadaceae, Pseudomonadales, Gammaproteobacteria, Pseudomonadota, Bacteria, cellular organisms	1.07688	1.07688	1.07751	1.07988	1.0644	1.07688	1.07623	1.05652	1.07343	11.4184	1.07343	1.05804	1.07023	1.05946	1.0644	1.06207	1.06207	1.06326	1.06207	1.05804	1.05652	1.05804	1.05652	1.05652	1.05123	1.05804	1.05489	1.06845	1.05313	1.06207	1.05313	1.07688	1.05652	1.0608	1.05804	1.05946	1.0608	1.0644	1.05652	1.0644	1.05652	1.05804	1.05652
193	TRINITY_DN197745_c0_g1_i1.p1	UniRef100_A0A3D4SPY1	Peptidase M23 (Fragment) n=1 Tax=Pseudomonas sp. TaxID=306 RepID=A0A3D4SPY1_PSESP	Pseudomonas sp.	306	unclassified Pseudomonas, Pseudomonas, Pseudomonadaceae, Pseudomonadales, Gammaproteobacteria, Pseudomonadota, Bacteria, cellular organisms	1.07688	1.07688	1.07751	1.07988	1.0644	1.07688	1.07623	10.5652	1.07343	1.03803	1.07343	1.05804	1.07023	1.05946	1.0644	1.06207	1.06207	1.06326	1.06207	1.05804	1.05652	1.05804	1.05652	1.05652	1.05123	5.2902	1.05489	1.06845	1.05313	1.06207	1.05313	1.07688	1.05652	1.0608	1.05804	1.05946	1.0608	1.0644	1.05652	1.0644	1.05652	1.05804	1.05652
194	TRINITY_DN200715_c0_g1_i1.p2	UniRef100_UPI00045091FC	ribosome-associated translation inhibitor RaiA n=1 Tax=Enterobacteriaceae TaxID=543 RepID=UPI00045091FC	Enterobacteriaceae	543	Enterobacterales, Gammaproteobacteria, Pseudomonadota, Bacteria, cellular organisms	1.07688	1.07688	1.07751	1.07988	1.0644	1.07688	1.07623	1.05652	1.07343	1.03803	1.07343	1.05804	1.07023	1.05946	1.0644	1.06207	1.06207	1.06326	1.06207	1.05804	1.05652	1.05804	1.05652	1.05652	4.2049	1.05804	1.05489	1.06845	1.05313	1.06207	1.05313	1.07688	1.05652	1.0608	1.05804	1.05946	1.0608	1.0644	1.05652	1.0644	1.05652	1.05804	1.05652
195	TRINITY_DN200737_c0_g1_i1.p1	UniRef100_UPI0011573BAF	Ni(II)/Co(II)-binding transcriptional repressor RcnR n=1 Tax=Escherichia coli TaxID=562 RepID=UPI0011573BAF	Escherichia coli	562	Escherichia, Enterobacteriaceae, Enterobacterales, Gammaproteobacteria, Pseudomonadota, Bacteria, cellular organisms	1.07688	1.07688	1.07751	1.07988	1.0644	1.07688	1.07623	1.05652	1.07343	1.03803	1.07343	1.05804	1.07023	1.05946	1.0644	1.06207	1.06207	1.06326	1.06207	1.05804	1.05652	1.05804	1.05652	1.05652	2.10245	1.05804	1.05489	1.06845	1.05313	1.06207	1.05313	1.07688	4.22608	1.0608	1.05804	1.05946	1.0608	1.0644	1.05652	1.0644	1.05652	1.05804	1.05652
196	TRINITY_DN201651_c0_g1_i1.p1	UniRef100_A0A292D1R1	Uncharacterized protein n=1 Tax=Pseudomonas sp. FDAARGOS_380 TaxID=2018067 RepID=A0A292D1R1_9PSED	Pseudomonas sp. FDAARGOS_380	2018067	unclassified Pseudomonas, Pseudomonas, Pseudomonadaceae, Pseudomonadales, Gammaproteobacteria, Pseudomonadota, Bacteria, cellular organisms	1.07688	1.07688	1.07751	1.07988	1.0644	1.07688	1.07623	1.05652	1.07343	10.3803	1.07343	1.05804	1.07023	1.05946	1.0644	1.06207	1.06207	1.06326	1.06207	1.05804	1.05652	1.05804	1.05652	1.05652	1.05123	1.05804	1.05489	1.06845	1.05313	1.06207	1.05313	1.07688	1.05652	1.0608	1.05804	1.05946	1.0608	1.0644	1.05652	1.0644	1.05652	1.05804	1.05652
197	TRINITY_DN201764_c0_g1_i1.p1	UniRef100_A0A4Z0AXI2	Metal-binding protein n=1 Tax=Pseudomonas kairouanensis TaxID=2293832 RepID=A0A4Z0AXI2_9PSED	Pseudomonas kairouanensis	2293832	Pseudomonas, Pseudomonadaceae, Pseudomonadales, Gammaproteobacteria, Pseudomonadota, Bacteria, cellular organisms	1.07688	1.07688	1.07751	1.07988	1.0644	1.07688	1.07623	1.05652	1.07343	20.7607	1.07343	1.05804	1.07023	1.05946	1.0644	1.06207	1.06207	1.06326	1.06207	1.05804	1.05652	1.05804	1.05652	1.05652	1.05123	1.05804	1.05489	1.06845	1.05313	1.06207	1.05313	1.07688	1.05652	1.0608	1.05804	1.05946	1.0608	1.0644	1.05652	1.0644	1.05652	1.05804	1.05652
198	TRINITY_DN202453_c0_g1_i1.p1	UniRef100_UPI000B985F7F	chaperonin GroEL n=1 Tax=Lactobacillus taiwanensis TaxID=508451 RepID=UPI000B985F7F	Lactobacillus taiwanensis	508451	Lactobacillus, Lactobacillaceae, Lactobacillales, Bacilli, Bacillota, Terrabacteria group, Bacteria, cellular organisms	1.07688	1.07688	1.07751	1.07988	1.0644	1.07688	1.07623	1.05652	1.07343	1.03803	1.07343	1.05804	1.07023	1.05946	1.0644	1.06207	1.06207	1.06326	1.06207	1.05804	1.05652	1.05804	1.05652	1.05652	11.5635	1.05804	1.05489	1.06845	1.05313	1.06207	1.05313	1.07688	1.05652	1.0608	1.05804	1.05946	1.0608	1.0644	1.05652	1.0644	1.05652	1.05804	1.05652
199	TRINITY_DN2025_c0_g1_i28.p1	UniRef100_UPI001158929D	hypothetical protein n=1 Tax=Staphylococcus aureus TaxID=1280 RepID=UPI001158929D	Staphylococcus aureus	1280	Staphylococcus, Staphylococcaceae, Bacillales, Bacilli, Bacillota, Terrabacteria group, Bacteria, cellular organisms	1.07688	1.07688	1.07751	1.07988	1.0644	1.07688	1.07623	1.05652	1.07343	1.03803	1.07343	14.8126	1.07023	11.6541	3.1932	1.06207	6.3724	2.12653	2.12413	5.2902	5.2826	4.23216	4.22608	2.11304	1.05123	1.05804	1.05489	2.1369	5.26566	2.12413	6.31879	1.07688	11.6217	1.0608	1.05804	3.17839	1.0608	2.1288	3.16956	2.1288	4.22608	2.11608	6.33912
200	TRINITY_DN2025_c0_g1_i5.p1	UniRef100_UPI0007E4E65D	hypothetical protein n=1 Tax=Anaplasma phagocytophilum TaxID=948 RepID=UPI0007E4E65D	Anaplasma phagocytophilum	948	phagocytophilum group, Anaplasma, Anaplasmataceae, Rickettsiales, Alphaproteobacteria, Pseudomonadota, Bacteria, cellular organisms	1.07688	1.07688	1.07751	1.07988	1.0644	1.07688	1.07623	1.05652	1.07343	1.03803	1.07343	1.05804	1.07023	1.05946	1.0644	1.06207	1.06207	1.06326	1.06207	1.05804	1.05652	3.17412	1.05652	1.05652	1.05123	1.05804	2.10978	1.06845	3.1594	2.12413	2.10626	1.07688	5.2826	1.0608	1.05804	1.05946	1.0608	1.0644	1.05652	1.0644	1.05652	1.05804	1.05652
201	TRINITY_DN2025_c34_g1_i1.p1	UniRef100_UPI001158929D	hypothetical protein n=1 Tax=Staphylococcus aureus TaxID=1280 RepID=UPI001158929D	Staphylococcus aureus	1280	Staphylococcus, Staphylococcaceae, Bacillales, Bacilli, Bacillota, Terrabacteria group, Bacteria, cellular organisms	1.07688	1.07688	1.07751	1.07988	1.0644	1.07688	1.07623	1.05652	1.07343	1.03803	1.07343	1.05804	1.07023	2.11893	5.322	1.06207	5.31033	1.06326	1.06207	2.11608	3.16956	1.05804	2.11304	6.33912	1.05123	1.05804	3.16467	2.1369	10.5313	2.12413	8.42506	1.07688	6.33912	5.30401	1.05804	2.11893	5.30401	1.0644	3.16956	3.1932	3.16956	7.40628	10.5652
202	TRINITY_DN203584_c0_g1_i1.p3	UniRef100_A0A3G7UDI4	Inner membrane protein YfiN n=1 Tax=Pseudomonas synxantha TaxID=47883 RepID=A0A3G7UDI4_9PSED	Pseudomonas synxantha	47883	Pseudomonas fluorescens group, Pseudomonas, Pseudomonadaceae, Pseudomonadales, Gammaproteobacteria, Pseudomonadota, Bacteria, cellular organisms	1.07688	1.07688	1.07751	1.07988	1.0644	1.07688	1.07623	1.05652	1.07343	11.4184	1.07343	1.05804	1.07023	1.05946	1.0644	1.06207	1.06207	1.06326	1.06207	1.05804	1.05652	1.05804	1.05652	1.05652	1.05123	1.05804	1.05489	1.06845	1.05313	1.06207	1.05313	1.07688	1.05652	1.0608	1.05804	1.05946	1.0608	1.0644	1.05652	1.0644	1.05652	1.05804	1.05652
203	TRINITY_DN2035_c0_g1_i16.p1	UniRef100_UPI0007BC0A21	hypothetical protein n=1 Tax=Pseudoalteromonas luteoviolacea TaxID=43657 RepID=UPI0007BC0A21	Pseudoalteromonas luteoviolacea	43657	Pseudoalteromonas, Pseudoalteromonadaceae, Alteromonadales, Gammaproteobacteria, Pseudomonadota, Bacteria, cellular organisms	1.07688	1.07688	1.07751	1.07988	1.0644	1.07688	1.07623	4.22608	1.07343	1.03803	1.07343	1.05804	1.07023	1.05946	1.0644	1.06207	1.06207	1.06326	1.06207	1.05804	1.05652	1.05804	1.05652	1.05652	1.05123	1.05804	1.05489	1.06845	1.05313	1.06207	1.05313	1.07688	1.05652	1.0608	1.05804	1.05946	1.0608	1.0644	1.05652	1.0644	1.05652	1.05804	1.05652
204	TRINITY_DN2035_c0_g1_i17.p1	UniRef100_UPI001240F6E5	hypothetical protein n=1 Tax=Streptococcus pneumoniae TaxID=1313 RepID=UPI001240F6E5	Streptococcus pneumoniae	1313	Streptococcus, Streptococcaceae, Lactobacillales, Bacilli, Bacillota, Terrabacteria group, Bacteria, cellular organisms	1.07688	1.07688	1.07751	1.07988	18.0948	1.07688	1.07623	42.2608	1.07343	69.5483	1.07343	1.05804	1.07023	3.17839	1.0644	1.06207	1.06207	1.06326	1.06207	1.05804	1.05652	1.05804	1.05652	1.05652	2.10245	1.05804	1.05489	1.06845	1.05313	1.06207	1.05313	1.07688	1.05652	1.0608	1.05804	1.05946	1.0608	1.0644	1.05652	1.0644	2.11304	1.05804	1.05652
205	TRINITY_DN2035_c0_g1_i23.p1	UniRef100_UPI001243349E	hypothetical protein n=1 Tax=Streptococcus pneumoniae TaxID=1313 RepID=UPI001243349E	Streptococcus pneumoniae	1313	Streptococcus, Streptococcaceae, Lactobacillales, Bacilli, Bacillota, Terrabacteria group, Bacteria, cellular organisms	4.30753	5.38441	1.07751	1.07988	23.4168	1.07688	3.2287	208.134	1.07343	271.965	1.07343	1.05804	1.07023	3.17839	1.0644	19.1172	1.06207	1.06326	3.1862	1.05804	1.05652	1.05804	1.05652	1.05652	11.5635	1.05804	1.05489	1.06845	1.05313	1.06207	1.05313	1.07688	19.0174	1.0608	1.05804	1.05946	1.0608	1.0644	1.05652	1.0644	1.05652	1.05804	1.05652
206	TRINITY_DN2035_c0_g1_i39.p1	UniRef100_UPI0011C4CE64	hypothetical protein n=1 Tax=Acinetobacter baumannii TaxID=470 RepID=UPI0011C4CE64	Acinetobacter baumannii	470	Acinetobacter calcoaceticus/baumannii complex, Acinetobacter, Moraxellaceae, Moraxellales, Gammaproteobacteria, Pseudomonadota, Bacteria, cellular organisms	1.07688	1.07688	1.07751	1.07988	1.0644	1.07688	1.07623	8.45216	1.07343	10.3803	1.07343	1.05804	1.07023	1.05946	1.0644	1.06207	1.06207	1.06326	1.06207	1.05804	1.05652	1.05804	1.05652	1.05652	1.05123	1.05804	1.05489	1.06845	1.05313	1.06207	1.05313	1.07688	1.05652	1.0608	1.05804	1.05946	1.0608	1.0644	1.05652	1.0644	1.05652	1.05804	1.05652
207	TRINITY_DN2035_c0_g1_i8.p1	UniRef100_UPI0007BC0A21	hypothetical protein n=1 Tax=Pseudoalteromonas luteoviolacea TaxID=43657 RepID=UPI0007BC0A21	Pseudoalteromonas luteoviolacea	43657	Pseudoalteromonas, Pseudoalteromonadaceae, Alteromonadales, Gammaproteobacteria, Pseudomonadota, Bacteria, cellular organisms	1.07688	1.07688	19.3953	1.07988	1.0644	1.07688	1.07623	1.05652	1.07343	1.03803	1.07343	1.05804	1.07023	1.05946	1.0644	1.06207	1.06207	1.06326	1.06207	1.05804	1.05652	1.05804	1.05652	1.05652	1.05123	1.05804	1.05489	1.06845	1.05313	1.06207	1.05313	1.07688	1.05652	1.0608	1.05804	1.05946	1.0608	1.0644	1.05652	1.0644	1.05652	1.05804	1.05652
208	TRINITY_DN20361_c0_g1_i1.p1	UniRef100_A0A2B1JYT5	Endonuclease (Fragment) n=2 Tax=Bacillus cereus TaxID=1396 RepID=A0A2B1JYT5_BACCE	Bacillus cereus	1396	Bacillus cereus group, Bacillus, Bacillaceae, Bacillales, Bacilli, Bacillota, Terrabacteria group, Bacteria, cellular organisms	1.07688	1.07688	1.07751	1.07988	4.2576	1.07688	1.07623	8.45216	1.07343	16.6085	1.07343	1.05804	1.07023	1.05946	1.0644	1.06207	1.06207	1.06326	1.06207	1.05804	1.05652	1.05804	1.05652	1.05652	1.05123	1.05804	1.05489	1.06845	1.05313	1.06207	1.05313	1.07688	1.05652	1.0608	1.05804	1.05946	1.0608	1.0644	1.05652	1.0644	1.05652	1.05804	1.05652
209	TRINITY_DN205623_c0_g1_i1.p1	UniRef100_A0A410QXS6	General stress protein n=1 Tax=Bacillus sp. WR11 TaxID=2448811 RepID=A0A410QXS6_9BACI	Bacillus sp. WR11	2448811	unclassified Bacillus (in: firmicutes), Bacillus, Bacillaceae, Bacillales, Bacilli, Bacillota, Terrabacteria group, Bacteria, cellular organisms	1.07688	1.07688	1.07751	1.07988	1.0644	1.07688	1.07623	1.05652	1.07343	1.03803	1.07343	1.05804	1.07023	1.05946	1.0644	1.06207	1.06207	1.06326	1.06207	1.05804	1.05652	1.05804	1.05652	1.05652	5.25613	1.05804	1.05489	1.06845	1.05313	1.06207	1.05313	1.07688	1.05652	1.0608	1.05804	1.05946	1.0608	1.0644	1.05652	1.0644	1.05652	1.05804	1.05652
210	TRINITY_DN20575_c1_g1_i2.p1	UniRef100_A0A1X3K7C5	Uncharacterized protein (Fragment) n=1 Tax=Escherichia coli H605 TaxID=656410 RepID=A0A1X3K7C5_ECOLX	Escherichia coli H605	656410	Escherichia coli, Escherichia, Enterobacteriaceae, Enterobacterales, Gammaproteobacteria, Pseudomonadota, Bacteria, cellular organisms	1.07688	1.07688	1.07751	1.07988	1.0644	1.07688	1.07623	7.39564	1.07343	1.03803	1.07343	1.05804	1.07023	1.05946	1.0644	1.06207	1.06207	1.06326	1.06207	1.05804	1.05652	1.05804	1.05652	1.05652	4.2049	1.05804	1.05489	1.06845	1.05313	1.06207	1.05313	1.07688	1.05652	1.0608	1.05804	1.05946	1.0608	1.0644	1.05652	1.0644	3.16956	1.05804	1.05652
211	TRINITY_DN205784_c0_g1_i1.p1	UniRef100_UPI000E25BB4E	aspartate-semialdehyde dehydrogenase n=1 Tax=Cutibacterium acnes TaxID=1747 RepID=UPI000E25BB4E	Cutibacterium acnes	1747	Cutibacterium, Propionibacteriaceae, Propionibacteriales, Actinomycetes, Actinomycetota, Terrabacteria group, Bacteria, cellular organisms	1.07688	1.07688	1.07751	1.07988	1.0644	1.07688	1.07623	1.05652	1.07343	1.03803	1.07343	1.05804	1.07023	1.05946	1.0644	1.06207	1.06207	1.06326	1.06207	1.05804	1.05652	1.05804	1.05652	1.05652	1.05123	1.05804	1.05489	1.06845	1.05313	1.06207	1.05313	1.07688	1.05652	1.0608	1.05804	1.05946	1.0608	1.0644	1.05652	1.0644	1.05652	1.05804	1.05652
212	TRINITY_DN206006_c0_g1_i1.p1	UniRef100_A0A4Q0HCV9	Pilus assembly protein PilZ n=2 Tax=Pseudomonas TaxID=286 RepID=A0A4Q0HCV9_PSEAZ	Pseudomonas	286	Pseudomonadaceae, Pseudomonadales, Gammaproteobacteria, Pseudomonadota, Bacteria, cellular organisms	1.07688	1.07688	1.07751	1.07988	1.0644	1.07688	1.07623	1.05652	1.07343	7.26624	1.07343	1.05804	1.07023	1.05946	1.0644	1.06207	1.06207	1.06326	1.06207	1.05804	1.05652	1.05804	1.05652	1.05652	1.05123	1.05804	1.05489	1.06845	1.05313	1.06207	1.05313	1.07688	1.05652	1.0608	1.05804	1.05946	1.0608	1.0644	1.05652	1.0644	1.05652	1.05804	1.05652
213	TRINITY_DN206043_c0_g1_i1.p1	UniRef100_A0A1E4WJJ6	DUF2384 domain-containing protein n=12 Tax=Pseudomonas TaxID=286 RepID=A0A1E4WJJ6_9PSED	Pseudomonas	286	Pseudomonadaceae, Pseudomonadales, Gammaproteobacteria, Pseudomonadota, Bacteria, cellular organisms	1.07688	1.07688	1.07751	1.07988	1.0644	1.07688	1.07623	1.05652	1.07343	8.30427	1.07343	1.05804	1.07023	1.05946	1.0644	1.06207	1.06207	1.06326	1.06207	1.05804	1.05652	1.05804	1.05652	1.05652	1.05123	1.05804	1.05489	1.06845	1.05313	1.06207	1.05313	1.07688	1.05652	1.0608	1.05804	1.05946	1.0608	1.0644	1.05652	1.0644	1.05652	1.05804	1.05652
214	TRINITY_DN206468_c0_g1_i1.p1	UniRef100_A0A354Y8W2	DNA topoisomerase IV subunit B (Fragment) n=1 Tax=Xanthomonadaceae bacterium TaxID=1926873 RepID=A0A354Y8W2_9GAMM	Xanthomonadaceae bacterium	1926873	unclassified Xanthomonadaceae, Xanthomonadaceae, Xanthomonadales, Gammaproteobacteria, Pseudomonadota, Bacteria, cellular organisms	1.07688	1.07688	1.07751	1.07988	1.0644	1.07688	1.07623	1.05652	1.07343	11.4184	1.07343	1.05804	1.07023	1.05946	1.0644	1.06207	1.06207	1.06326	1.06207	1.05804	1.05652	1.05804	1.05652	1.05652	1.05123	1.05804	1.05489	1.06845	1.05313	1.06207	1.05313	1.07688	1.05652	1.0608	1.05804	1.05946	1.0608	1.0644	1.05652	1.0644	1.05652	1.05804	1.05652
215	TRINITY_DN209293_c0_g1_i1.p2	UniRef100_UPI0006D3B54E	heavy metal sensor histidine kinase n=1 Tax=Pseudomonas sp. NBRC 111138 TaxID=1661053 RepID=UPI0006D3B54E	Pseudomonas sp. NBRC 111138	1661053	unclassified Pseudomonas, Pseudomonas, Pseudomonadaceae, Pseudomonadales, Gammaproteobacteria, Pseudomonadota, Bacteria, cellular organisms	1.07688	1.07688	1.07751	1.07988	1.0644	1.07688	1.07623	1.05652	1.07343	7.26624	1.07343	1.05804	1.07023	1.05946	1.0644	1.06207	1.06207	1.06326	1.06207	1.05804	1.05652	1.05804	1.05652	1.05652	1.05123	1.05804	1.05489	1.06845	1.05313	1.06207	1.05313	1.07688	1.05652	1.0608	1.05804	1.05946	1.0608	1.0644	1.05652	1.0644	1.05652	1.05804	1.05652
216	TRINITY_DN21034_c0_g1_i2.p3	UniRef100_UPI000C1A2522	hypothetical protein n=1 Tax=Enterococcus faecium TaxID=1352 RepID=UPI000C1A2522	Enterococcus faecium	1352	Enterococcus, Enterococcaceae, Lactobacillales, Bacilli, Bacillota, Terrabacteria group, Bacteria, cellular organisms	1.07688	1.07688	1.07751	1.07988	1.0644	1.07688	1.07623	1.05652	1.07343	1.03803	1.07343	1.05804	1.07023	10.5946	1.0644	1.06207	3.1862	1.06326	1.06207	1.05804	1.05652	2.11608	1.05652	1.05652	2.10245	1.05804	1.05489	1.06845	2.10626	1.06207	3.1594	1.07688	1.05652	1.0608	1.05804	1.05946	1.0608	1.0644	1.05652	1.0644	1.05652	2.11608	1.05652
217	TRINITY_DN210696_c0_g1_i1.p1	UniRef100_A0A5F1HID3	Phosphopyruvate hydratase (Fragment) n=1 Tax=Salmonella enteritidis TaxID=149539 RepID=A0A5F1HID3_SALEN	Salmonella enteritidis	149539	Salmonella enterica I, Salmonella enterica, Salmonella, Enterobacteriaceae, Enterobacterales, Gammaproteobacteria, Pseudomonadota, Bacteria, cellular organisms	8.61506	1.07688	1.07751	1.07988	1.0644	5.38441	1.07623	1.05652	1.07343	1.03803	1.07343	1.05804	1.07023	1.05946	1.0644	1.06207	1.06207	1.06326	1.06207	1.05804	1.05652	1.05804	1.05652	1.05652	1.05123	1.05804	1.05489	1.06845	1.05313	1.06207	1.05313	1.07688	1.05652	1.0608	1.05804	1.05946	1.0608	1.0644	1.05652	1.0644	1.05652	1.05804	1.05652
218	TRINITY_DN211738_c0_g1_i1.p1	UniRef100_A0A4Y9IEY6	YSIRK-type signal peptide-containing protein n=2 Tax=Lactobacillus johnsonii TaxID=33959 RepID=A0A4Y9IEY6_LACJH	Lactobacillus johnsonii	33959	Lactobacillus, Lactobacillaceae, Lactobacillales, Bacilli, Bacillota, Terrabacteria group, Bacteria, cellular organisms	1.07688	1.07688	1.07751	1.07988	1.0644	1.07688	1.07623	1.05652	1.07343	1.03803	1.07343	1.05804	1.07023	1.05946	1.0644	1.06207	1.06207	1.06326	1.06207	1.05804	1.05652	1.05804	1.05652	1.05652	4.2049	1.05804	1.05489	1.06845	1.05313	1.06207	1.05313	1.07688	1.05652	1.0608	1.05804	1.05946	1.0608	1.0644	1.05652	1.0644	1.05652	1.05804	1.05652
219	TRINITY_DN211882_c0_g1_i1.p1	UniRef100_A0A377A1A6	Superoxide dismutase n=1 Tax=Escherichia coli TaxID=562 RepID=A0A377A1A6_ECOLX	Escherichia coli	562	Escherichia, Enterobacteriaceae, Enterobacterales, Gammaproteobacteria, Pseudomonadota, Bacteria, cellular organisms	1.07688	1.07688	1.07751	1.07988	1.0644	1.07688	1.07623	1.05652	1.07343	1.03803	1.07343	1.05804	1.07023	1.05946	1.0644	1.06207	1.06207	1.06326	1.06207	1.05804	1.05652	1.05804	1.05652	1.05652	5.25613	1.05804	1.05489	1.06845	1.05313	1.06207	1.05313	1.07688	1.05652	1.0608	1.05804	1.05946	1.0608	1.0644	1.05652	1.0644	1.05652	1.05804	1.05652
220	TRINITY_DN212559_c0_g1_i1.p1	UniRef100_A0A3N7E612	Phosphotransferase n=1 Tax=Pseudomonas sp. KBW05 TaxID=2153360 RepID=A0A3N7E612_9PSED	Pseudomonas sp. KBW05	2153360	unclassified Pseudomonas, Pseudomonas, Pseudomonadaceae, Pseudomonadales, Gammaproteobacteria, Pseudomonadota, Bacteria, cellular organisms	1.07688	1.07688	1.07751	1.07988	1.0644	1.07688	1.07623	1.05652	1.07343	7.26624	1.07343	1.05804	1.07023	1.05946	1.0644	1.06207	1.06207	1.06326	1.06207	1.05804	1.05652	1.05804	1.05652	1.05652	1.05123	1.05804	1.05489	1.06845	1.05313	1.06207	1.05313	1.07688	1.05652	1.0608	1.05804	1.05946	1.0608	1.0644	1.05652	1.0644	1.05652	1.05804	1.05652
221	TRINITY_DN212873_c0_g1_i1.p1	UniRef100_I7JUD6	50S ribosomal protein L16 n=1 Tax=Lactobacillus hominis DSM 23910 = CRBIP 24.179 TaxID=1423758 RepID=I7JUD6_9LACO	Lactobacillus hominis DSM 23910 = CRBIP 24.179	1423758	Lactobacillus hominis, Lactobacillus, Lactobacillaceae, Lactobacillales, Bacilli, Bacillota, Terrabacteria group, Bacteria, cellular organisms	1.07688	1.07688	1.07751	1.07988	1.0644	1.07688	1.07623	1.05652	1.07343	1.03803	1.07343	1.05804	1.07023	1.05946	1.0644	1.06207	1.06207	1.06326	1.06207	1.05804	1.05652	1.05804	1.05652	1.05652	6.30735	1.05804	1.05489	1.06845	1.05313	1.06207	1.05313	1.07688	1.05652	1.0608	1.05804	1.05946	1.0608	1.0644	1.05652	1.0644	1.05652	1.05804	1.05652
222	TRINITY_DN213154_c0_g1_i1.p1	UniRef100_A0A376MQF6	Chaperone protein DnaK (Heat shock protein 70) (Heat shock 70 kDaprotein) (HSP70) n=1 Tax=Escherichia coli TaxID=562 RepID=A0A376MQF6_ECOLX	Escherichia coli	562	Escherichia, Enterobacteriaceae, Enterobacterales, Gammaproteobacteria, Pseudomonadota, Bacteria, cellular organisms	1.07688	1.07688	1.07751	1.07988	1.0644	1.07688	1.07623	1.05652	1.07343	1.03803	1.07343	1.05804	1.07023	1.05946	1.0644	1.06207	1.06207	1.06326	1.06207	1.05804	1.05652	1.05804	1.05652	1.05652	4.2049	1.05804	1.05489	1.06845	1.05313	1.06207	1.05313	1.07688	1.05652	1.0608	1.05804	1.05946	1.0608	1.0644	1.05652	1.0644	1.05652	1.05804	1.05652
223	TRINITY_DN214187_c0_g1_i1.p1	UniRef100_A0A1B3PVY1	Dipeptidase n=1 Tax=Lactobacillus johnsonii TaxID=33959 RepID=A0A1B3PVY1_LACJH	Lactobacillus johnsonii	33959	Lactobacillus, Lactobacillaceae, Lactobacillales, Bacilli, Bacillota, Terrabacteria group, Bacteria, cellular organisms	1.07688	1.07688	1.07751	1.07988	1.0644	1.07688	1.07623	1.05652	1.07343	1.03803	1.07343	1.05804	1.07023	1.05946	1.0644	1.06207	1.06207	1.06326	1.06207	1.05804	1.05652	1.05804	1.05652	1.05652	4.2049	1.05804	1.05489	1.06845	1.05313	1.06207	1.05313	1.07688	1.05652	1.0608	1.05804	1.05946	1.0608	1.0644	1.05652	1.0644	1.05652	1.05804	1.05652
224	TRINITY_DN214363_c0_g1_i1.p3	UniRef100_A0A3N7BRD1	Site-specific integrase n=1 Tax=Pseudomonas sp. KBW05 TaxID=2153360 RepID=A0A3N7BRD1_9PSED	Pseudomonas sp. KBW05	2153360	unclassified Pseudomonas, Pseudomonas, Pseudomonadaceae, Pseudomonadales, Gammaproteobacteria, Pseudomonadota, Bacteria, cellular organisms	1.07688	1.07688	1.07751	1.07988	1.0644	1.07688	1.07623	1.05652	1.07343	9.3423	1.07343	1.05804	1.07023	1.05946	1.0644	1.06207	1.06207	1.06326	1.06207	1.05804	1.05652	1.05804	1.05652	1.05652	1.05123	1.05804	1.05489	1.06845	1.05313	1.06207	1.05313	1.07688	1.05652	1.0608	1.05804	1.05946	1.0608	1.0644	1.05652	1.0644	1.05652	1.05804	1.05652
225	TRINITY_DN217612_c0_g1_i1.p1	UniRef100_A0A2T0HPX7	Ammonium transporter n=3 Tax=Pseudomonas TaxID=286 RepID=A0A2T0HPX7_PSEFL	Pseudomonas	286	Pseudomonadaceae, Pseudomonadales, Gammaproteobacteria, Pseudomonadota, Bacteria, cellular organisms	1.07688	1.07688	1.07751	1.07988	1.0644	1.07688	1.07623	1.05652	1.07343	48.7876	1.07343	1.05804	1.07023	1.05946	1.0644	1.06207	1.06207	1.06326	1.06207	1.05804	1.05652	1.05804	1.05652	1.05652	1.05123	1.05804	1.05489	1.06845	1.05313	1.06207	1.05313	1.07688	1.05652	1.0608	1.05804	1.05946	1.0608	1.0644	1.05652	1.0644	1.05652	1.05804	1.05652
226	TRINITY_DN2177_c0_g1_i12.p1	UniRef100_A0A2T4D208	Uncharacterized protein n=1 Tax=cyanobacterium G8-9 TaxID=2137193 RepID=A0A2T4D208_9CYAN	cyanobacterium G8-9	2137193	unclassified Cyanobacteria, Cyanobacteria, Cyanobacteria/Melainabacteria group, Terrabacteria group, Bacteria, cellular organisms	7.53817	1.07688	42.0231	1.07988	15.966	5.38441	1.07623	34.8652	4.29372	18.6846	1.07343	1.05804	1.07023	1.05946	1.0644	1.06207	4.24826	1.06326	1.06207	2.11608	1.05652	1.05804	1.05652	1.05652	1.05123	1.05804	1.05489	1.06845	1.05313	1.06207	1.05313	1.07688	1.05652	1.0608	1.05804	1.05946	1.0608	1.0644	1.05652	1.0644	2.11304	1.05804	1.05652
227	TRINITY_DN2177_c1_g1_i1.p4	UniRef100_A0A2R9SKZ2	Uncharacterized protein n=1 Tax=Mycobacterium tuberculosis TaxID=1773 RepID=A0A2R9SKZ2_MYCTX	Mycobacterium tuberculosis	1773	Mycobacterium tuberculosis complex, Mycobacterium, Mycobacteriaceae, Corynebacteriales, Actinomycetes, Actinomycetota, Terrabacteria group, Bacteria, cellular organisms	1.07688	1.07688	1.07751	4.31953	1.0644	1.07688	1.07623	1.05652	1.07343	20.7607	1.07343	1.05804	1.07023	1.05946	1.0644	1.06207	1.06207	1.06326	1.06207	1.05804	1.05652	1.05804	1.05652	1.05652	1.05123	1.05804	1.05489	1.06845	1.05313	1.06207	1.05313	1.07688	1.05652	1.0608	1.05804	1.05946	1.0608	1.0644	1.05652	1.0644	1.05652	1.05804	1.05652
228	TRINITY_DN2177_c20_g1_i1.p2	UniRef100_UPI0011C4E45C	hypothetical protein n=1 Tax=Acinetobacter baumannii TaxID=470 RepID=UPI0011C4E45C	Acinetobacter baumannii	470	Acinetobacter calcoaceticus/baumannii complex, Acinetobacter, Moraxellaceae, Moraxellales, Gammaproteobacteria, Pseudomonadota, Bacteria, cellular organisms	1.07688	1.07688	1.07751	1.07988	1.0644	1.07688	1.07623	1.05652	1.07343	18.6846	1.07343	1.05804	1.07023	1.05946	1.0644	1.06207	1.06207	1.06326	1.06207	1.05804	1.05652	1.05804	1.05652	1.05652	1.05123	1.05804	1.05489	1.06845	1.05313	1.06207	1.05313	1.07688	1.05652	1.0608	1.05804	1.05946	1.0608	1.0644	1.05652	1.0644	1.05652	1.05804	1.05652
229	TRINITY_DN2183_c1_g1_i10.p1	UniRef100_A0A2B1JYT5	Endonuclease (Fragment) n=2 Tax=Bacillus cereus TaxID=1396 RepID=A0A2B1JYT5_BACCE	Bacillus cereus	1396	Bacillus cereus group, Bacillus, Bacillaceae, Bacillales, Bacilli, Bacillota, Terrabacteria group, Bacteria, cellular organisms	1.07688	1.07688	16.1627	1.07988	18.0948	1.07688	6.45739	115.161	1.07343	215.911	1.07343	1.05804	1.07023	4.23785	1.0644	1.06207	1.06207	1.06326	15.931	2.11608	2.11304	1.05804	1.05652	1.05652	3.15368	1.05804	1.05489	1.06845	1.05313	1.06207	3.1594	1.07688	1.05652	1.0608	1.05804	1.05946	1.0608	2.1288	2.11304	1.0644	1.05652	1.05804	1.05652
230	TRINITY_DN2183_c5_g1_i2.p1	UniRef100_UPI000D394C13	DUF1725 domain-containing protein n=1 Tax=Mycobacterium tuberculosis TaxID=1773 RepID=UPI000D394C13	Mycobacterium tuberculosis	1773	Mycobacterium tuberculosis complex, Mycobacterium, Mycobacteriaceae, Corynebacteriales, Actinomycetes, Actinomycetota, Terrabacteria group, Bacteria, cellular organisms	1.07688	1.07688	1.07751	1.07988	1.0644	1.07688	1.07623	1.05652	1.07343	1.03803	1.07343	1.05804	1.07023	1.05946	1.0644	1.06207	1.06207	1.06326	1.06207	1.05804	1.05652	1.05804	1.05652	1.05652	1.05123	1.05804	1.05489	1.06845	1.05313	1.06207	1.05313	1.07688	1.05652	1.0608	1.05804	1.05946	1.0608	1.0644	1.05652	1.0644	1.05652	1.05804	1.05652
231	TRINITY_DN218657_c0_g1_i1.p1	UniRef100_A0A550J2P1	Photosystem II protein Y (Fragment) n=1 Tax=Glycocaulis sp. ZYF765 TaxID=2518983 RepID=A0A550J2P1_9RHOB	Glycocaulis sp. ZYF765	2518983	Glycocaulis, Maricaulaceae, Maricaulales, Alphaproteobacteria, Pseudomonadota, Bacteria, cellular organisms	3.23065	1.07688	1.07751	1.07988	1.0644	1.07688	1.07623	1.05652	1.07343	1.03803	1.07343	1.05804	1.07023	1.05946	1.0644	1.06207	1.06207	1.06326	1.06207	1.05804	1.05652	1.05804	1.05652	1.05652	1.05123	5.2902	1.05489	1.06845	1.05313	1.06207	1.05313	1.07688	1.05652	1.0608	1.05804	1.05946	1.0608	1.0644	1.05652	1.0644	1.05652	1.05804	1.05652
232	TRINITY_DN219638_c0_g1_i1.p1	UniRef100_A0A3N7BDH6	Aldehyde dehydrogenase n=1 Tax=Pseudomonas sp. KBW05 TaxID=2153360 RepID=A0A3N7BDH6_9PSED	Pseudomonas sp. KBW05	2153360	unclassified Pseudomonas, Pseudomonas, Pseudomonadaceae, Pseudomonadales, Gammaproteobacteria, Pseudomonadota, Bacteria, cellular organisms	1.07688	1.07688	1.07751	1.07988	1.0644	1.07688	1.07623	1.05652	1.07343	36.3312	1.07343	1.05804	1.07023	1.05946	1.0644	1.06207	1.06207	1.06326	1.06207	1.05804	1.05652	1.05804	1.05652	1.05652	1.05123	1.05804	1.05489	1.06845	1.05313	1.06207	1.05313	1.07688	1.05652	1.0608	1.05804	1.05946	1.0608	1.0644	1.05652	1.0644	1.05652	1.05804	1.05652
233	TRINITY_DN220835_c0_g1_i1.p1	UniRef100_G4SZ62	Particulate methane monooxygenase, C subunit n=1 Tax=Methylomicrobium alcaliphilum (strain DSM 19304 / NCIMB 14124 / VKM B-2133 / 20Z) TaxID=1091494 RepID=G4SZ62_META2	Methylomicrobium alcaliphilum (strain DSM 19304 / NCIMB 14124 / VKM B-2133 / 20Z)	1091494	Methylotuvimicrobium alcaliphilum, Methylotuvimicrobium, Methylococcaceae, Methylococcales, Gammaproteobacteria, Pseudomonadota, Bacteria, cellular organisms	1.07688	1.07688	1.07751	1.07988	1.0644	1.07688	1.07623	1.05652	1.07343	1.03803	1.07343	1.05804	1.07023	1.05946	1.0644	1.06207	1.06207	1.06326	1.06207	1.05804	1.05652	1.05804	1.05652	1.05652	14.7172	1.05804	1.05489	1.06845	1.05313	1.06207	1.05313	1.07688	1.05652	1.0608	1.05804	1.05946	1.0608	1.0644	1.05652	1.0644	1.05652	1.05804	1.05652
234	TRINITY_DN221066_c0_g1_i1.p1	UniRef100_UPI001199A1A7	surfactin non-ribosomal peptide synthetase SrfAB n=1 Tax=Bacillus subtilis TaxID=1423 RepID=UPI001199A1A7	Bacillus subtilis	1423	Bacillus subtilis group, Bacillus, Bacillaceae, Bacillales, Bacilli, Bacillota, Terrabacteria group, Bacteria, cellular organisms	1.07688	1.07688	1.07751	1.07988	1.0644	1.07688	1.07623	1.05652	1.07343	1.03803	1.07343	1.05804	1.07023	1.05946	1.0644	1.06207	1.06207	1.06326	1.06207	1.05804	1.05652	1.05804	1.05652	1.05652	43.1002	1.05804	1.05489	1.06845	1.05313	1.06207	1.05313	1.07688	1.05652	1.0608	1.05804	1.05946	1.0608	1.0644	1.05652	1.0644	1.05652	1.05804	1.05652
235	TRINITY_DN221185_c0_g1_i1.p2	UniRef100_W4U8M3	Uncharacterized protein n=1 Tax=Cutibacterium acnes JCM 18918 TaxID=1302243 RepID=W4U8M3_CUTAC	Cutibacterium acnes JCM 18918	1302243	Cutibacterium acnes, Cutibacterium, Propionibacteriaceae, Propionibacteriales, Actinomycetes, Actinomycetota, Terrabacteria group, Bacteria, cellular organisms	1.07688	1.07688	1.07751	1.07988	1.0644	1.07688	1.07623	1.05652	1.07343	1.03803	1.07343	1.05804	1.07023	1.05946	1.0644	4.24826	1.06207	1.06326	1.06207	1.05804	1.05652	1.05804	1.05652	1.05652	1.05123	1.05804	1.05489	1.06845	1.05313	1.06207	1.05313	1.07688	1.05652	1.0608	1.05804	1.05946	1.0608	1.0644	1.05652	1.0644	1.05652	1.05804	1.05652
236	TRINITY_DN221636_c0_g1_i1.p2	UniRef100_UPI000D5909AD	50S ribosomal protein L5 n=1 Tax=Escherichia coli TaxID=562 RepID=UPI000D5909AD	Escherichia coli	562	Escherichia, Enterobacteriaceae, Enterobacterales, Gammaproteobacteria, Pseudomonadota, Bacteria, cellular organisms	1.07688	2.15376	11.8527	12.9586	1.0644	1.07688	1.07623	1.05652	1.07343	1.03803	2.14686	1.05804	1.07023	1.05946	1.0644	1.06207	1.06207	1.06326	1.06207	3.17412	1.05652	2.11608	1.05652	3.16956	4.2049	1.05804	4.21956	1.06845	1.05313	1.06207	2.10626	1.07688	1.05652	1.0608	1.05804	3.17839	3.18241	2.1288	2.11304	1.0644	2.11304	2.11608	1.05652
237	TRINITY_DN221_c8_g1_i3.p1	UniRef100_UPI000E348F20	hypothetical protein n=1 Tax=Klebsiella pneumoniae TaxID=573 RepID=UPI000E348F20	Klebsiella pneumoniae	573	Klebsiella, Klebsiella/Raoultella group, Enterobacteriaceae, Enterobacterales, Gammaproteobacteria, Pseudomonadota, Bacteria, cellular organisms	1.07688	1.07688	1.07751	1.07988	1.0644	1.07688	1.07623	1.05652	1.07343	1.03803	1.07343	3.17412	1.07023	1.05946	2.1288	1.06207	7.43446	3.18979	7.43446	8.46432	6.33912	3.17412	3.16956	3.16956	4.2049	7.40628	7.38423	3.20535	6.31879	3.1862	8.42506	1.07688	7.39564	2.1216	3.17412	3.17839	4.24321	2.1288	4.22608	3.1932	6.33912	9.52236	4.22608
238	TRINITY_DN22269_c0_g1_i4.p1	UniRef100_A0A1F1N3Q1	Uncharacterized protein n=1 Tax=Streptococcus sp. HMSC072D03 TaxID=1739381 RepID=A0A1F1N3Q1_9STRE	Streptococcus sp. HMSC072D03	1739381	unclassified Streptococcus, Streptococcus, Streptococcaceae, Lactobacillales, Bacilli, Bacillota, Terrabacteria group, Bacteria, cellular organisms	6.46129	1.07688	7.5426	1.07988	3.1932	1.07688	11.8385	14.7913	1.07343	13.4944	1.07343	1.05804	1.07023	1.05946	1.0644	1.06207	1.06207	3.18979	1.06207	1.05804	1.05652	1.05804	4.22608	1.05652	1.05123	1.05804	1.05489	1.06845	1.05313	1.06207	1.05313	1.07688	5.2826	1.0608	1.05804	1.05946	1.0608	2.1288	1.05652	1.0644	1.05652	1.05804	1.05652
239	TRINITY_DN22269_c1_g1_i1.p1	UniRef100_UPI0011C4CB2B	hypothetical protein n=1 Tax=Acinetobacter baumannii TaxID=470 RepID=UPI0011C4CB2B	Acinetobacter baumannii	470	Acinetobacter calcoaceticus/baumannii complex, Acinetobacter, Moraxellaceae, Moraxellales, Gammaproteobacteria, Pseudomonadota, Bacteria, cellular organisms	1.07688	1.07688	7.5426	2.15976	17.0304	2.15376	1.07623	182.778	1.07343	164.009	2.14686	1.05804	2.14047	1.05946	1.0644	1.06207	1.06207	1.06326	1.06207	1.05804	1.05652	1.05804	1.05652	1.05652	8.4098	1.05804	1.05489	1.06845	1.05313	1.06207	1.05313	1.07688	1.05652	1.0608	1.05804	1.05946	1.0608	1.0644	1.05652	1.0644	1.05652	1.05804	1.05652
240	TRINITY_DN223916_c0_g1_i1.p1	UniRef100_A0A3N9PQY8	Fructose-bisphosphate aldolase n=1 Tax=Rhodobacteraceae bacterium CH30 TaxID=2490538 RepID=A0A3N9PQY8_9RHOB	Rhodobacteraceae bacterium CH30	2490538	unclassified Paracoccaceae, Paracoccaceae, Rhodobacterales, Alphaproteobacteria, Pseudomonadota, Bacteria, cellular organisms	7.53817	1.07688	1.07751	1.07988	1.0644	1.07688	1.07623	1.05652	1.07343	1.03803	1.07343	1.05804	1.07023	1.05946	1.0644	1.06207	1.06207	1.06326	1.06207	1.05804	1.05652	1.05804	1.05652	1.05652	1.05123	10.5804	1.05489	1.06845	1.05313	1.06207	1.05313	1.07688	1.05652	1.0608	1.05804	1.05946	1.0608	1.0644	1.05652	1.0644	1.05652	1.05804	1.05652
241	TRINITY_DN224256_c0_g1_i1.p1	UniRef100_UPI000BA4393E	elongation factor G n=1 Tax=Lactobacillus johnsonii TaxID=33959 RepID=UPI000BA4393E	Lactobacillus johnsonii	33959	Lactobacillus, Lactobacillaceae, Lactobacillales, Bacilli, Bacillota, Terrabacteria group, Bacteria, cellular organisms	1.07688	1.07688	1.07751	1.07988	1.0644	1.07688	1.07623	1.05652	1.07343	1.03803	1.07343	1.05804	1.07023	1.05946	1.0644	1.06207	1.06207	1.06326	1.06207	1.05804	1.05652	1.05804	1.05652	1.05652	6.30735	1.05804	1.05489	1.06845	1.05313	1.06207	1.05313	1.07688	1.05652	1.0608	1.05804	1.05946	1.0608	1.0644	1.05652	1.0644	1.05652	1.05804	1.05652
242	TRINITY_DN226507_c0_g1_i1.p1	UniRef100_Q045V5	50S ribosomal protein L7/L12 n=15 Tax=Lactobacillus TaxID=1578 RepID=RL7_LACGA	Lactobacillus	1578	Lactobacillaceae, Lactobacillales, Bacilli, Bacillota, Terrabacteria group, Bacteria, cellular organisms	1.07688	1.07688	1.07751	1.07988	1.0644	1.07688	1.07623	1.05652	1.07343	1.03803	1.07343	1.05804	1.07023	1.05946	1.0644	1.06207	1.06207	1.06326	1.06207	1.05804	1.05652	1.05804	1.05652	1.05652	8.4098	1.05804	1.05489	1.06845	1.05313	1.06207	1.05313	1.07688	1.05652	1.0608	1.05804	1.05946	1.0608	1.0644	1.05652	1.0644	1.05652	1.05804	1.05652
243	TRINITY_DN2270_c49_g1_i1.p1	UniRef100_UPI000E3C3652	endonuclease/exonuclease/phosphatase family protein n=2 Tax=Staphylococcus aureus TaxID=1280 RepID=UPI000E3C3652	Staphylococcus aureus	1280	Staphylococcus, Staphylococcaceae, Bacillales, Bacilli, Bacillota, Terrabacteria group, Bacteria, cellular organisms	1.07688	1.07688	1.07751	1.07988	1.0644	1.07688	1.07623	1.05652	1.07343	1.03803	1.07343	1.05804	1.07023	1.05946	1.0644	1.06207	1.06207	1.06326	6.3724	3.17412	4.22608	1.05804	1.05652	1.05652	1.05123	6.34824	1.05489	1.06845	2.10626	1.06207	1.05313	1.07688	1.05652	1.0608	7.40628	1.05946	1.0608	1.0644	1.05652	1.0644	1.05652	4.23216	2.11304
244	TRINITY_DN227645_c0_g1_i1.p2	UniRef100_UPI000F566D1E	DNA starvation/stationary phase protection protein Dps n=1 Tax=Enterobacteriaceae TaxID=543 RepID=UPI000F566D1E	Enterobacteriaceae	543	Enterobacterales, Gammaproteobacteria, Pseudomonadota, Bacteria, cellular organisms	1.07688	1.07688	1.07751	1.07988	1.0644	1.07688	1.07623	1.05652	1.07343	1.03803	1.07343	1.05804	1.07023	1.05946	1.0644	1.06207	1.06207	1.06326	1.06207	1.05804	1.05652	1.05804	1.05652	1.05652	10.5123	1.05804	1.05489	1.06845	1.05313	1.06207	1.05313	1.07688	1.05652	1.0608	1.05804	1.05946	1.0608	1.0644	1.05652	1.0644	1.05652	1.05804	1.05652
245	TRINITY_DN227935_c0_g1_i1.p2	UniRef100_UPI0002E5DE27	energy transducer TonB n=1 Tax=Pseudomonas sp. PAMC 26793 TaxID=1240676 RepID=UPI0002E5DE27	Pseudomonas sp. PAMC 26793	1240676	unclassified Pseudomonas, Pseudomonas, Pseudomonadaceae, Pseudomonadales, Gammaproteobacteria, Pseudomonadota, Bacteria, cellular organisms	1.07688	1.07688	1.07751	1.07988	1.0644	1.07688	1.07623	7.39564	1.07343	1.03803	1.07343	1.05804	1.07023	1.05946	1.0644	1.06207	1.06207	1.06326	1.06207	1.05804	1.05652	1.05804	1.05652	1.05652	1.05123	1.05804	1.05489	1.06845	1.05313	1.06207	1.05313	1.07688	1.05652	1.0608	1.05804	1.05946	1.0608	1.0644	1.05652	1.0644	1.05652	1.05804	1.05652
246	TRINITY_DN230445_c0_g1_i1.p1	UniRef100_UPI000D590931	hypothetical protein n=1 Tax=Klebsiella pneumoniae TaxID=573 RepID=UPI000D590931	Klebsiella pneumoniae	573	Klebsiella, Klebsiella/Raoultella group, Enterobacteriaceae, Enterobacterales, Gammaproteobacteria, Pseudomonadota, Bacteria, cellular organisms	1.07688	1.07688	1.07751	1.07988	1.0644	1.07688	1.07623	1.05652	1.07343	1.03803	1.07343	1.05804	1.07023	1.05946	1.0644	1.06207	2.12413	1.06326	1.06207	1.05804	1.05652	1.05804	1.05652	1.05652	7.35858	1.05804	1.05489	1.06845	1.05313	1.06207	1.05313	1.07688	1.05652	1.0608	1.05804	1.05946	1.0608	1.0644	1.05652	1.0644	1.05652	1.05804	1.05652
247	TRINITY_DN23077_c0_g1_i2.p2	UniRef100_UPI000E3B6F33	endonuclease/exonuclease/phosphatase family protein n=1 Tax=Staphylococcus aureus TaxID=1280 RepID=UPI000E3B6F33	Staphylococcus aureus	1280	Staphylococcus, Staphylococcaceae, Bacillales, Bacilli, Bacillota, Terrabacteria group, Bacteria, cellular organisms	1.07688	1.07688	1.07751	1.07988	1.0644	1.07688	1.07623	1.05652	1.07343	1.03803	1.07343	1.05804	1.07023	5.29732	1.0644	1.06207	1.06207	1.06326	1.06207	1.05804	1.05652	1.05804	1.05652	1.05652	1.05123	1.05804	1.05489	1.06845	1.05313	1.06207	1.05313	1.07688	1.05652	1.0608	1.05804	1.05946	1.0608	1.0644	1.05652	1.0644	1.05652	1.05804	1.05652
248	TRINITY_DN2309_c0_g1_i1.p1	UniRef100_UPI00115C93E5	reverse transcriptase family protein n=1 Tax=Klebsiella pneumoniae TaxID=573 RepID=UPI00115C93E5	Klebsiella pneumoniae	573	Klebsiella, Klebsiella/Raoultella group, Enterobacteriaceae, Enterobacterales, Gammaproteobacteria, Pseudomonadota, Bacteria, cellular organisms	1.07688	1.07688	1.07751	1.07988	1.0644	1.07688	1.07623	1.05652	1.07343	1.03803	1.07343	1.05804	1.07023	1.05946	1.0644	1.06207	1.06207	1.06326	1.06207	4.23216	2.11304	2.11608	1.05652	1.05652	2.10245	1.05804	1.05489	1.06845	1.05313	1.06207	1.05313	1.07688	1.05652	3.18241	1.05804	1.05946	1.0608	1.0644	2.11304	1.0644	1.05652	1.05804	2.11304
249	TRINITY_DN231216_c0_g1_i1.p1	UniRef100_UPI0011AFAB83	hypothetical protein n=1 Tax=Pseudomonas protegens TaxID=380021 RepID=UPI0011AFAB83	Pseudomonas protegens	380021	Pseudomonas fluorescens group, Pseudomonas, Pseudomonadaceae, Pseudomonadales, Gammaproteobacteria, Pseudomonadota, Bacteria, cellular organisms	1.07688	1.07688	1.07751	1.07988	1.0644	1.07688	1.07623	1.05652	1.07343	17.6466	1.07343	1.05804	1.07023	1.05946	1.0644	1.06207	1.06207	1.06326	1.06207	1.05804	1.05652	1.05804	1.05652	1.05652	1.05123	1.05804	1.05489	1.06845	1.05313	1.06207	1.05313	1.07688	1.05652	1.0608	1.05804	1.05946	1.0608	1.0644	1.05652	1.0644	1.05652	1.05804	1.05652
250	TRINITY_DN231922_c0_g1_i1.p1	UniRef100_A0A367N0J6	Permease (Fragment) n=1 Tax=Pseudomonas sp. SST3 TaxID=2267882 RepID=A0A367N0J6_9PSED	Pseudomonas sp. SST3	2267882	unclassified Pseudomonas, Pseudomonas, Pseudomonadaceae, Pseudomonadales, Gammaproteobacteria, Pseudomonadota, Bacteria, cellular organisms	1.07688	1.07688	1.07751	1.07988	1.0644	1.07688	1.07623	1.05652	1.07343	4.15214	1.07343	1.05804	1.07023	1.05946	1.0644	1.06207	1.06207	1.06326	1.06207	1.05804	1.05652	1.05804	1.05652	1.05652	1.05123	1.05804	1.05489	1.06845	1.05313	1.06207	1.05313	1.07688	1.05652	1.0608	1.05804	1.05946	1.0608	1.0644	1.05652	1.0644	1.05652	1.05804	1.05652
251	TRINITY_DN233289_c1_g1_i1.p1	UniRef100_UPI000B4073CE	hypothetical protein n=1 Tax=Mycobacterium tuberculosis TaxID=1773 RepID=UPI000B4073CE	Mycobacterium tuberculosis	1773	Mycobacterium tuberculosis complex, Mycobacterium, Mycobacteriaceae, Corynebacteriales, Actinomycetes, Actinomycetota, Terrabacteria group, Bacteria, cellular organisms	1.07688	1.07688	1.07751	1.07988	1.0644	1.07688	1.07623	4.22608	1.07343	4.15214	1.07343	1.05804	1.07023	1.05946	1.0644	1.06207	1.06207	1.06326	1.06207	1.05804	1.05652	1.05804	1.05652	1.05652	1.05123	1.05804	1.05489	1.06845	1.05313	1.06207	1.05313	1.07688	1.05652	1.0608	1.05804	1.05946	1.0608	1.0644	1.05652	1.0644	1.05652	1.05804	1.05652
252	TRINITY_DN23346_c1_g1_i1.p1	UniRef100_UPI0011C4D495	hypothetical protein n=1 Tax=Acinetobacter baumannii TaxID=470 RepID=UPI0011C4D495	Acinetobacter baumannii	470	Acinetobacter calcoaceticus/baumannii complex, Acinetobacter, Moraxellaceae, Moraxellales, Gammaproteobacteria, Pseudomonadota, Bacteria, cellular organisms	1.07688	1.07688	1.07751	1.07988	6.3864	1.07688	1.07623	1.05652	1.07343	9.3423	1.07343	1.05804	1.07023	1.05946	1.0644	1.06207	1.06207	1.06326	1.06207	1.05804	1.05652	1.05804	1.05652	1.05652	1.05123	1.05804	1.05489	1.06845	1.05313	1.06207	1.05313	1.07688	1.05652	2.1216	1.05804	1.05946	1.0608	1.0644	1.05652	1.0644	1.05652	1.05804	1.05652
253	TRINITY_DN234302_c0_g1_i1.p4	UniRef100_UPI0006D41848	TetR/AcrR family transcriptional regulator n=1 Tax=Pseudomonas sp. NBRC 111138 TaxID=1661053 RepID=UPI0006D41848	Pseudomonas sp. NBRC 111138	1661053	unclassified Pseudomonas, Pseudomonas, Pseudomonadaceae, Pseudomonadales, Gammaproteobacteria, Pseudomonadota, Bacteria, cellular organisms	1.07688	1.07688	1.07751	1.07988	1.0644	1.07688	1.07623	1.05652	1.07343	1.03803	1.07343	1.05804	1.07023	1.05946	1.0644	1.06207	1.06207	1.06326	1.06207	1.05804	1.05652	1.05804	1.05652	1.05652	1.05123	1.05804	1.05489	1.06845	1.05313	1.06207	1.05313	1.07688	1.05652	1.0608	1.05804	1.05946	1.0608	1.0644	1.05652	1.0644	1.05652	1.05804	1.05652
254	TRINITY_DN234986_c0_g1_i1.p3	UniRef100_A0A109LBM3	Acetylornithine aminotransferase n=1 Tax=Pseudomonas fluorescens TaxID=294 RepID=A0A109LBM3_PSEFL	Pseudomonas fluorescens	294	Pseudomonas fluorescens group, Pseudomonas, Pseudomonadaceae, Pseudomonadales, Gammaproteobacteria, Pseudomonadota, Bacteria, cellular organisms	1.07688	1.07688	1.07751	1.07988	1.0644	1.07688	1.07623	1.05652	1.07343	14.5325	1.07343	1.05804	1.07023	1.05946	1.0644	1.06207	1.06207	1.06326	1.06207	1.05804	1.05652	1.05804	1.05652	1.05652	1.05123	1.05804	1.05489	1.06845	1.05313	1.06207	1.05313	1.07688	1.05652	1.0608	1.05804	1.05946	1.0608	1.0644	1.05652	1.0644	1.05652	1.05804	1.05652
255	TRINITY_DN235192_c0_g1_i1.p1	UniRef100_A0A0R3AMX0	Pilus assembly protein PapC n=1 Tax=Pseudomonas paralactis TaxID=1615673 RepID=A0A0R3AMX0_9PSED	Pseudomonas paralactis	1615673	Pseudomonas, Pseudomonadaceae, Pseudomonadales, Gammaproteobacteria, Pseudomonadota, Bacteria, cellular organisms	1.07688	1.07688	1.07751	1.07988	1.0644	1.07688	1.07623	1.05652	1.07343	22.8367	1.07343	1.05804	1.07023	1.05946	1.0644	1.06207	1.06207	1.06326	1.06207	1.05804	1.05652	1.05804	1.05652	1.05652	1.05123	1.05804	1.05489	1.06845	1.05313	1.06207	1.05313	1.07688	1.05652	1.0608	1.05804	1.05946	1.0608	1.0644	1.05652	1.0644	1.05652	1.05804	1.05652
256	TRINITY_DN235649_c0_g1_i1.p1	UniRef100_UPI000771CF2E	surfactin non-ribosomal peptide synthetase SrfAA n=1 Tax=Bacillus subtilis TaxID=1423 RepID=UPI000771CF2E	Bacillus subtilis	1423	Bacillus subtilis group, Bacillus, Bacillaceae, Bacillales, Bacilli, Bacillota, Terrabacteria group, Bacteria, cellular organisms	1.07688	1.07688	1.07751	1.07988	1.0644	1.07688	1.07623	1.05652	1.07343	1.03803	1.07343	1.05804	1.07023	1.05946	1.0644	1.06207	1.06207	1.06326	1.06207	1.05804	1.05652	1.05804	1.05652	1.05652	6.30735	1.05804	1.05489	1.06845	1.05313	1.06207	1.05313	1.07688	1.05652	1.0608	1.05804	1.05946	1.0608	1.0644	1.05652	1.0644	1.05652	1.05804	1.05652
257	TRINITY_DN235679_c0_g1_i1.p3	UniRef100_UPI0006D40F5D	xanthine dehydrogenase family protein molybdopterin-binding subunit n=1 Tax=Pseudomonas TaxID=286 RepID=UPI0006D40F5D	Pseudomonas	286	Pseudomonadaceae, Pseudomonadales, Gammaproteobacteria, Pseudomonadota, Bacteria, cellular organisms	1.07688	1.07688	1.07751	1.07988	1.0644	1.07688	1.07623	1.05652	1.07343	14.5325	1.07343	1.05804	1.07023	1.05946	1.0644	1.06207	1.06207	1.06326	1.06207	1.05804	1.05652	1.05804	1.05652	1.05652	1.05123	1.05804	1.05489	1.06845	1.05313	1.06207	1.05313	1.07688	1.05652	1.0608	1.05804	1.05946	1.0608	1.0644	1.05652	1.0644	1.05652	1.05804	1.05652
258	TRINITY_DN2356_c0_g1_i2.p1	UniRef100_UPI001141EF26	reverse transcriptase family protein n=1 Tax=Enterobacter hormaechei TaxID=158836 RepID=UPI001141EF26	Enterobacter hormaechei	158836	Enterobacter cloacae complex, Enterobacter, Enterobacteriaceae, Enterobacterales, Gammaproteobacteria, Pseudomonadota, Bacteria, cellular organisms	1.07688	1.07688	1.07751	1.07988	4.2576	1.07688	1.07623	17.9608	1.07343	42.5594	1.07343	1.05804	1.07023	1.05946	1.0644	1.06207	1.06207	1.06326	1.06207	1.05804	1.05652	1.05804	2.11304	1.05652	2.10245	1.05804	1.05489	1.06845	1.05313	1.06207	1.05313	1.07688	1.05652	1.0608	1.05804	1.05946	1.0608	1.0644	1.05652	1.0644	1.05652	1.05804	1.05652
259	TRINITY_DN236329_c0_g1_i1.p1	UniRef100_A0A0M4QFX4	DUF4297 domain-containing protein n=1 Tax=Pseudomonas versuta TaxID=1788301 RepID=A0A0M4QFX4_9PSED	Pseudomonas versuta	1788301	Pseudomonas, Pseudomonadaceae, Pseudomonadales, Gammaproteobacteria, Pseudomonadota, Bacteria, cellular organisms	1.07688	1.07688	1.07751	1.07988	1.0644	1.07688	1.07623	1.05652	1.07343	38.4072	1.07343	1.05804	1.07023	1.05946	1.0644	1.06207	1.06207	1.06326	1.06207	1.05804	1.05652	1.05804	1.05652	1.05652	1.05123	1.05804	1.05489	1.06845	1.05313	1.06207	1.05313	1.07688	1.05652	1.0608	1.05804	1.05946	1.0608	1.0644	1.05652	1.0644	1.05652	1.05804	1.05652
260	TRINITY_DN236635_c0_g1_i1.p1	UniRef100_UPI0006D46042	formyltetrahydrofolate deformylase n=1 Tax=Pseudomonas sp. NBRC 111137 TaxID=1661052 RepID=UPI0006D46042	Pseudomonas sp. NBRC 111137	1661052	unclassified Pseudomonas, Pseudomonas, Pseudomonadaceae, Pseudomonadales, Gammaproteobacteria, Pseudomonadota, Bacteria, cellular organisms	1.07688	1.07688	1.07751	1.07988	1.0644	1.07688	1.07623	1.05652	1.07343	20.7607	1.07343	1.05804	1.07023	1.05946	1.0644	1.06207	1.06207	1.06326	1.06207	1.05804	1.05652	1.05804	1.05652	1.05652	1.05123	1.05804	1.05489	1.06845	1.05313	1.06207	1.05313	1.07688	1.05652	1.0608	1.05804	1.05946	1.0608	1.0644	1.05652	1.0644	1.05652	1.05804	1.05652
261	TRINITY_DN237653_c0_g1_i1.p1	UniRef100_P62216	Protein RecA n=5 Tax=Lactobacillus johnsonii TaxID=33959 RepID=RECA_LACJO	Lactobacillus johnsonii	33959	Lactobacillus, Lactobacillaceae, Lactobacillales, Bacilli, Bacillota, Terrabacteria group, Bacteria, cellular organisms	1.07688	1.07688	1.07751	1.07988	1.0644	1.07688	1.07623	1.05652	1.07343	1.03803	1.07343	1.05804	1.07023	1.05946	1.0644	1.06207	1.06207	1.06326	1.06207	1.05804	1.05652	1.05804	1.05652	1.05652	4.2049	1.05804	1.05489	1.06845	1.05313	1.06207	1.05313	1.07688	1.05652	1.0608	1.05804	1.05946	1.0608	1.0644	1.05652	1.0644	1.05652	1.05804	1.05652
262	TRINITY_DN238363_c0_g1_i1.p1	UniRef100_A0A0M5LZ70	DNA helicase n=1 Tax=Pseudomonas versuta TaxID=1788301 RepID=A0A0M5LZ70_9PSED	Pseudomonas versuta	1788301	Pseudomonas, Pseudomonadaceae, Pseudomonadales, Gammaproteobacteria, Pseudomonadota, Bacteria, cellular organisms	1.07688	1.07688	1.07751	1.07988	1.0644	1.07688	1.07623	1.05652	1.07343	10.3803	1.07343	1.05804	1.07023	1.05946	1.0644	1.06207	1.06207	1.06326	1.06207	1.05804	1.05652	1.05804	1.05652	1.05652	1.05123	1.05804	1.05489	1.06845	1.05313	1.06207	1.05313	1.07688	1.05652	1.0608	1.05804	1.05946	1.0608	1.0644	1.05652	1.0644	1.05652	1.05804	1.05652
263	TRINITY_DN238384_c0_g1_i1.p1	UniRef100_E6D4I9	Low molecular weight phosphotyrosine protein phosphatase n=2 Tax=Cutibacterium acnes TaxID=1747 RepID=E6D4I9_CUTAC	Cutibacterium acnes	1747	Cutibacterium, Propionibacteriaceae, Propionibacteriales, Actinomycetes, Actinomycetota, Terrabacteria group, Bacteria, cellular organisms	1.07688	1.07688	1.07751	1.07988	1.0644	1.07688	1.07623	1.05652	1.07343	1.03803	5.36715	1.05804	1.07023	1.05946	1.0644	3.1862	1.06207	1.06326	1.06207	1.05804	1.05652	1.05804	1.05652	1.05652	1.05123	1.05804	1.05489	1.06845	1.05313	1.06207	1.05313	1.07688	1.05652	1.0608	1.05804	1.05946	1.0608	1.0644	1.05652	1.0644	1.05652	1.05804	1.05652
264	TRINITY_DN239169_c0_g1_i1.p1	UniRef100_A0A3M5D938	Glutathione-dependent formaldehyde dehydrogenase n=1 Tax=Pseudomonas amygdali pv. photiniae TaxID=251724 RepID=A0A3M5D938_PSEA0	Pseudomonas amygdali pv. photiniae	251724	Pseudomonas amygdali, Pseudomonas syringae group genomosp. 2, Pseudomonas syringae group, Pseudomonas, Pseudomonadaceae, Pseudomonadales, Gammaproteobacteria, Pseudomonadota, Bacteria, cellular organisms	1.07688	1.07688	1.07751	1.07988	1.0644	1.07688	1.07623	1.05652	1.07343	11.4184	1.07343	1.05804	1.07023	1.05946	1.0644	1.06207	1.06207	1.06326	1.06207	1.05804	1.05652	1.05804	1.05652	1.05652	1.05123	1.05804	1.05489	1.06845	1.05313	1.06207	1.05313	1.07688	1.05652	1.0608	1.05804	1.05946	1.0608	1.0644	1.05652	1.0644	1.05652	1.05804	1.05652
265	TRINITY_DN239336_c0_g1_i1.p1	UniRef100_A0A376S258	NAD(P)-binding Rossman fold n=5 Tax=Escherichia coli TaxID=562 RepID=A0A376S258_ECOLX	Escherichia coli	562	Escherichia, Enterobacteriaceae, Enterobacterales, Gammaproteobacteria, Pseudomonadota, Bacteria, cellular organisms	1.07688	1.07688	1.07751	16.1982	1.0644	1.07688	1.07623	1.05652	1.07343	1.03803	1.07343	1.05804	1.07023	1.05946	1.0644	1.06207	1.06207	1.06326	1.06207	1.05804	1.05652	1.05804	1.05652	1.05652	2.10245	1.05804	1.05489	1.06845	1.05313	1.06207	1.05313	1.07688	1.05652	1.0608	1.05804	1.05946	1.0608	1.0644	1.05652	1.0644	1.05652	1.05804	1.05652
266	TRINITY_DN240111_c0_g1_i1.p1	UniRef100_A0A376KL33	Glycine tRNA synthetase n=1 Tax=Escherichia coli TaxID=562 RepID=A0A376KL33_ECOLX	Escherichia coli	562	Escherichia, Enterobacteriaceae, Enterobacterales, Gammaproteobacteria, Pseudomonadota, Bacteria, cellular organisms	1.07688	1.07688	1.07751	1.07988	1.0644	1.07688	1.07623	12.6782	1.07343	1.03803	1.07343	1.05804	1.07023	1.05946	1.0644	1.06207	1.06207	1.06326	1.06207	1.05804	1.05652	1.05804	1.05652	1.05652	1.05123	1.05804	1.05489	1.06845	1.05313	1.06207	1.05313	1.07688	1.05652	1.0608	1.05804	1.05946	1.0608	1.0644	1.05652	1.0644	1.05652	1.05804	1.05652
267	TRINITY_DN24075_c0_g1_i1.p1	UniRef100_UPI000BFB03F4	hypothetical protein n=1 Tax=Bacillus cereus TaxID=1396 RepID=UPI000BFB03F4	Bacillus cereus	1396	Bacillus cereus group, Bacillus, Bacillaceae, Bacillales, Bacilli, Bacillota, Terrabacteria group, Bacteria, cellular organisms	1.07688	8.61506	1.07751	1.07988	1.0644	1.07688	1.07623	8.45216	1.07343	4.15214	1.07343	1.05804	1.07023	1.05946	1.0644	1.06207	1.06207	1.06326	1.06207	1.05804	1.05652	1.05804	1.05652	1.05652	1.05123	1.05804	1.05489	1.06845	1.05313	1.06207	1.05313	1.07688	1.05652	1.0608	1.05804	1.05946	1.0608	1.0644	1.05652	1.0644	1.05652	1.05804	1.05652
268	TRINITY_DN241522_c0_g1_i1.p2	UniRef100_UPI0006D40CB1	structural protein P5 n=1 Tax=Pseudomonas sp. NBRC 111138 TaxID=1661053 RepID=UPI0006D40CB1	Pseudomonas sp. NBRC 111138	1661053	unclassified Pseudomonas, Pseudomonas, Pseudomonadaceae, Pseudomonadales, Gammaproteobacteria, Pseudomonadota, Bacteria, cellular organisms	1.07688	1.07688	1.07751	1.07988	1.0644	1.07688	1.07623	1.05652	1.07343	15.5705	1.07343	1.05804	1.07023	1.05946	1.0644	1.06207	1.06207	1.06326	1.06207	1.05804	1.05652	1.05804	1.05652	1.05652	1.05123	1.05804	1.05489	1.06845	1.05313	1.06207	1.05313	1.07688	1.05652	1.0608	1.05804	1.05946	1.0608	1.0644	1.05652	1.0644	1.05652	1.05804	1.05652
269	TRINITY_DN242126_c0_g1_i1.p2	UniRef100_UPI00093721A3	DUF58 domain-containing protein n=1 Tax=Pseudomonas fluorescens TaxID=294 RepID=UPI00093721A3	Pseudomonas fluorescens	294	Pseudomonas fluorescens group, Pseudomonas, Pseudomonadaceae, Pseudomonadales, Gammaproteobacteria, Pseudomonadota, Bacteria, cellular organisms	1.07688	1.07688	1.07751	1.07988	1.0644	1.07688	1.07623	1.05652	1.07343	13.4944	1.07343	1.05804	1.07023	1.05946	1.0644	1.06207	1.06207	1.06326	1.06207	1.05804	1.05652	1.05804	1.05652	1.05652	1.05123	1.05804	1.05489	1.06845	1.05313	1.06207	1.05313	1.07688	1.05652	1.0608	1.05804	1.05946	1.0608	1.0644	1.05652	1.0644	1.05652	1.05804	1.05652
270	TRINITY_DN242479_c0_g1_i1.p3	UniRef100_UPI00107EBEC9	poly(3-hydroxyalkanoate) granule-associated protein PhaF n=2 Tax=Pseudomonadaceae TaxID=135621 RepID=UPI00107EBEC9	Pseudomonadaceae	135621	Pseudomonadales, Gammaproteobacteria, Pseudomonadota, Bacteria, cellular organisms	1.07688	1.07688	1.07751	1.07988	1.0644	1.07688	1.07623	1.05652	1.07343	1.03803	1.07343	1.05804	1.07023	1.05946	1.0644	1.06207	1.06207	1.06326	1.06207	1.05804	1.05652	1.05804	1.05652	1.05652	4.2049	1.05804	1.05489	1.06845	1.05313	1.06207	1.05313	1.07688	1.05652	1.0608	1.05804	1.05946	1.0608	1.0644	1.05652	1.0644	1.05652	1.05804	1.05652
271	TRINITY_DN244006_c0_g1_i1.p2	UniRef100_A0A143GHM8	Methylenomycin A resistance protein n=1 Tax=Pseudomonas yamanorum TaxID=515393 RepID=A0A143GHM8_9PSED	Pseudomonas yamanorum	515393	Pseudomonas, Pseudomonadaceae, Pseudomonadales, Gammaproteobacteria, Pseudomonadota, Bacteria, cellular organisms	1.07688	1.07688	1.07751	1.07988	1.0644	1.07688	1.07623	1.05652	6.44057	1.03803	1.07343	1.05804	1.07023	1.05946	1.0644	1.06207	1.06207	1.06326	1.06207	1.05804	1.05652	1.05804	1.05652	1.05652	1.05123	1.05804	1.05489	1.06845	1.05313	1.06207	1.05313	1.07688	1.05652	1.0608	1.05804	1.05946	1.0608	1.0644	1.05652	1.0644	1.05652	1.05804	1.05652
272	TRINITY_DN24518_c0_g1_i1.p1	UniRef100_UPI000F802E45	hypothetical protein n=1 Tax=Enterococcus faecalis TaxID=1351 RepID=UPI000F802E45	Enterococcus faecalis	1351	Enterococcus, Enterococcaceae, Lactobacillales, Bacilli, Bacillota, Terrabacteria group, Bacteria, cellular organisms	1.07688	1.07688	1.07751	1.07988	1.0644	1.07688	1.07623	43.3173	1.07343	73.7004	1.07343	1.05804	1.07023	9.53517	1.0644	1.06207	1.06207	1.06326	1.06207	1.05804	1.05652	1.05804	1.05652	1.05652	1.05123	1.05804	1.05489	1.06845	1.05313	1.06207	1.05313	1.07688	1.05652	1.0608	1.05804	1.05946	1.0608	1.0644	1.05652	1.0644	1.05652	1.05804	1.05652
273	TRINITY_DN245747_c0_g1_i1.p1	UniRef100_UPI000F5457B2	cell division protein FtsZ n=1 Tax=Bacillus subtilis TaxID=1423 RepID=UPI000F5457B2	Bacillus subtilis	1423	Bacillus subtilis group, Bacillus, Bacillaceae, Bacillales, Bacilli, Bacillota, Terrabacteria group, Bacteria, cellular organisms	1.07688	1.07688	1.07751	1.07988	1.0644	1.07688	1.07623	1.05652	1.07343	1.03803	1.07343	1.05804	1.07023	1.05946	1.0644	1.06207	1.06207	1.06326	1.06207	1.05804	1.05652	1.05804	1.05652	1.05652	4.2049	1.05804	1.05489	1.06845	1.05313	1.06207	1.05313	1.07688	1.05652	1.0608	1.05804	1.05946	1.0608	1.0644	1.05652	1.0644	1.05652	1.05804	1.05652
274	TRINITY_DN24574_c5_g1_i1.p1	UniRef100_A0A367GKR9	Uncharacterized protein (Fragment) n=1 Tax=Mucilaginibacter sp. ZR32 TaxID=2201324 RepID=A0A367GKR9_9SPHI	Mucilaginibacter sp. ZR32	2201324	Mucilaginibacter, Sphingobacteriaceae, Sphingobacteriales, Sphingobacteriia, Bacteroidota, Bacteroidetes/Chlorobi group, FCB group, Bacteria, cellular organisms	1.07688	1.07688	1.07751	1.07988	1.0644	1.07688	1.07623	1.05652	1.07343	1.03803	1.07343	1.05804	1.07023	1.05946	1.0644	1.06207	1.06207	1.06326	8.49653	1.05804	1.05652	1.05804	1.05652	1.05652	1.05123	1.05804	1.05489	1.06845	1.05313	1.06207	1.05313	1.07688	1.05652	1.0608	1.05804	1.05946	1.0608	1.0644	1.05652	1.0644	1.05652	1.05804	1.05652
275	TRINITY_DN246153_c0_g1_i1.p1	UniRef100_UPI0011B5C143	16S rRNA (cytosine(1402)-N(4))-methyltransferase RsmH n=1 Tax=Mycoplasma hyorhinis TaxID=2100 RepID=UPI0011B5C143	Mycoplasma hyorhinis	2100	Mesomycoplasma, Mycoplasmataceae, Mycoplasmatales, Mollicutes, Tenericutes, Terrabacteria group, Bacteria, cellular organisms	1.07688	1.07688	1.07751	1.07988	1.0644	1.07688	1.07623	1.05652	1.07343	1.03803	1.07343	1.05804	1.07023	1.05946	1.0644	1.06207	1.06207	1.06326	1.06207	1.05804	1.05652	1.05804	1.05652	1.05652	5.25613	1.05804	1.05489	1.06845	1.05313	1.06207	1.05313	1.07688	1.05652	1.0608	1.05804	1.05946	1.0608	1.0644	1.05652	1.0644	1.05652	1.05804	1.05652
276	TRINITY_DN249773_c0_g1_i1.p1	UniRef100_A0A2R3HCM2	LysR family transcriptional regulator n=2 Tax=Pseudomonas TaxID=286 RepID=A0A2R3HCM2_9PSED	Pseudomonas	286	Pseudomonadaceae, Pseudomonadales, Gammaproteobacteria, Pseudomonadota, Bacteria, cellular organisms	1.07688	1.07688	1.07751	1.07988	1.0644	1.07688	1.07623	1.05652	1.07343	16.6085	1.07343	1.05804	1.07023	1.05946	1.0644	1.06207	1.06207	1.06326	1.06207	1.05804	1.05652	1.05804	1.05652	1.05652	1.05123	1.05804	1.05489	1.06845	1.05313	1.06207	1.05313	1.07688	1.05652	1.0608	1.05804	1.05946	1.0608	1.0644	1.05652	1.0644	1.05652	1.05804	1.05652
277	TRINITY_DN250_c3_g1_i1.p1	UniRef100_UPI000E3DAB05	hypothetical protein n=1 Tax=Staphylococcus aureus TaxID=1280 RepID=UPI000E3DAB05	Staphylococcus aureus	1280	Staphylococcus, Staphylococcaceae, Bacillales, Bacilli, Bacillota, Terrabacteria group, Bacteria, cellular organisms	1.07688	1.07688	1.07751	1.07988	1.0644	1.07688	1.07623	1.05652	1.07343	1.03803	1.07343	6.34824	3.2107	1.05946	1.0644	1.06207	6.3724	1.06326	1.06207	1.05804	4.22608	1.05804	3.16956	1.05652	1.05123	1.05804	2.10978	1.06845	1.05313	1.06207	1.05313	1.07688	1.05652	1.0608	2.11608	1.05946	1.0608	1.0644	1.05652	1.0644	1.05652	1.05804	1.05652
278	TRINITY_DN251192_c0_g1_i1.p1	UniRef100_A0A1B3PSQ0	ATP-dependent 6-phosphofructokinase n=2 Tax=Lactobacillus johnsonii TaxID=33959 RepID=A0A1B3PSQ0_LACJH	Lactobacillus johnsonii	33959	Lactobacillus, Lactobacillaceae, Lactobacillales, Bacilli, Bacillota, Terrabacteria group, Bacteria, cellular organisms	1.07688	1.07688	1.07751	1.07988	1.0644	1.07688	1.07623	1.05652	1.07343	1.03803	1.07343	1.05804	1.07023	1.05946	1.0644	1.06207	1.06207	1.06326	1.06207	1.05804	1.05652	1.05804	1.05652	1.05652	5.25613	1.05804	1.05489	1.06845	1.05313	1.06207	1.05313	1.07688	1.05652	1.0608	1.05804	1.05946	1.0608	1.0644	1.05652	1.0644	1.05652	1.05804	1.05652
279	TRINITY_DN251441_c0_g1_i1.p2	UniRef100_UPI00112F5072	DUF496 family protein n=1 Tax=Escherichia coli TaxID=562 RepID=UPI00112F5072	Escherichia coli	562	Escherichia, Enterobacteriaceae, Enterobacterales, Gammaproteobacteria, Pseudomonadota, Bacteria, cellular organisms	1.07688	1.07688	1.07751	1.07988	1.0644	1.07688	1.07623	1.05652	1.07343	1.03803	1.07343	1.05804	1.07023	1.05946	1.0644	1.06207	1.06207	1.06326	1.06207	1.05804	1.05652	1.05804	1.05652	1.05652	2.10245	1.05804	1.05489	1.06845	1.05313	1.06207	1.05313	1.07688	1.05652	1.0608	1.05804	1.05946	1.0608	1.0644	1.05652	1.0644	1.05652	1.05804	1.05652
280	TRINITY_DN25274_c0_g1_i3.p1	UniRef100_UPI0009375F55	hypothetical protein n=1 Tax=Enterococcus faecalis TaxID=1351 RepID=UPI0009375F55	Enterococcus faecalis	1351	Enterococcus, Enterococcaceae, Lactobacillales, Bacilli, Bacillota, Terrabacteria group, Bacteria, cellular organisms	1.07688	1.07688	1.07751	1.07988	1.0644	1.07688	1.07623	1.05652	5.36715	1.03803	1.07343	1.05804	1.07023	2.11893	1.0644	1.06207	1.06207	1.06326	1.06207	1.05804	1.05652	1.05804	1.05652	1.05652	1.05123	6.34824	1.05489	2.1369	3.1594	1.06207	2.10626	1.07688	1.05652	1.0608	1.05804	1.05946	1.0608	1.0644	2.11304	1.0644	1.05652	1.05804	1.05652
281	TRINITY_DN252_c2_g1_i1.p1	UniRef100_UPI00099CC8AE	reverse transcriptase family protein n=1 Tax=Streptococcus pneumoniae TaxID=1313 RepID=UPI00099CC8AE	Streptococcus pneumoniae	1313	Streptococcus, Streptococcaceae, Lactobacillales, Bacilli, Bacillota, Terrabacteria group, Bacteria, cellular organisms	1.07688	1.07688	1.07751	1.07988	1.0644	1.07688	7.53362	1.05652	1.07343	1.03803	2.14686	3.17412	1.07023	4.23785	4.2576	4.24826	4.24826	13.8224	2.12413	4.23216	4.22608	6.34824	4.22608	3.16956	5.25613	2.11608	3.16467	1.06845	6.31879	5.31033	8.42506	3.23065	2.11304	3.18241	3.17412	4.23785	1.0608	3.1932	5.2826	2.1288	5.2826	6.34824	13.7348
282	TRINITY_DN252_c4_g1_i22.p2	UniRef100_UPI00099CC8AE	reverse transcriptase family protein n=1 Tax=Streptococcus pneumoniae TaxID=1313 RepID=UPI00099CC8AE	Streptococcus pneumoniae	1313	Streptococcus, Streptococcaceae, Lactobacillales, Bacilli, Bacillota, Terrabacteria group, Bacteria, cellular organisms	1.07688	1.07688	1.07751	1.07988	1.0644	1.07688	1.07623	1.05652	10.7343	1.03803	7.514	10.5804	1.07023	6.35678	7.4508	8.49653	4.24826	1.06326	2.12413	6.34824	8.45216	9.52236	3.16956	7.39564	5.25613	4.23216	9.49401	7.47915	22.1158	4.24826	29.4877	1.07688	12.6782	9.54722	5.2902	4.23785	6.36481	1.0644	5.2826	7.4508	10.5652	11.6384	12.6782
283	TRINITY_DN254232_c0_g1_i1.p1	UniRef100_A0A3N2FZG2	Uncharacterized protein n=1 Tax=Rathayibacter sp. PhB127 TaxID=2485176 RepID=A0A3N2FZG2_9MICO	Rathayibacter sp. PhB127	2485176	unclassified Rathayibacter, Rathayibacter, Microbacteriaceae, Micrococcales, Actinomycetes, Actinomycetota, Terrabacteria group, Bacteria, cellular organisms	1.07688	1.07688	1.07751	1.07988	1.0644	1.07688	1.07623	1.05652	1.07343	1.03803	1.07343	1.05804	1.07023	1.05946	1.0644	9.55859	1.06207	1.06326	1.06207	1.05804	1.05652	1.05804	1.05652	1.05652	1.05123	1.05804	1.05489	1.06845	1.05313	1.06207	1.05313	1.07688	1.05652	1.0608	1.05804	1.05946	1.0608	1.0644	1.05652	1.0644	1.05652	1.05804	1.05652
284	TRINITY_DN25543_c1_g1_i2.p1	UniRef100_UPI0011586654	hypothetical protein n=1 Tax=Staphylococcus aureus TaxID=1280 RepID=UPI0011586654	Staphylococcus aureus	1280	Staphylococcus, Staphylococcaceae, Bacillales, Bacilli, Bacillota, Terrabacteria group, Bacteria, cellular organisms	1.07688	1.07688	1.07751	1.07988	1.0644	1.07688	1.07623	1.05652	1.07343	1.03803	6.44057	5.2902	1.07023	1.05946	3.1932	3.1862	1.06207	1.06326	1.06207	1.05804	5.2826	1.05804	4.22608	4.22608	3.15368	4.23216	3.16467	2.1369	4.21253	1.06207	5.26566	1.07688	7.39564	3.18241	2.11608	2.11893	1.0608	1.0644	4.22608	1.0644	4.22608	2.11608	2.11304
285	TRINITY_DN25543_c1_g1_i7.p1	UniRef100_UPI000E3BA54F	hypothetical protein n=1 Tax=Staphylococcus aureus TaxID=1280 RepID=UPI000E3BA54F	Staphylococcus aureus	1280	Staphylococcus, Staphylococcaceae, Bacillales, Bacilli, Bacillota, Terrabacteria group, Bacteria, cellular organisms	1.07688	1.07688	1.07751	1.07988	1.0644	1.07688	1.07623	1.05652	1.07343	1.03803	1.07343	1.05804	1.07023	1.05946	1.0644	1.06207	1.06207	1.06326	1.06207	1.05804	1.05652	1.05804	1.05652	1.05652	1.05123	1.05804	2.10978	1.06845	1.05313	1.06207	2.10626	1.07688	1.05652	1.0608	1.05804	2.11893	1.0608	1.0644	4.22608	1.0644	1.05652	1.05804	1.05652
286	TRINITY_DN256197_c0_g1_i1.p4	UniRef100_A0A3M5PLP8	Uncharacterized protein n=1 Tax=Pseudomonas marginalis pv. marginalis TaxID=97473 RepID=A0A3M5PLP8_PSEMA	Pseudomonas marginalis pv. marginalis	97473	Pseudomonas marginalis, Pseudomonas fluorescens group, Pseudomonas, Pseudomonadaceae, Pseudomonadales, Gammaproteobacteria, Pseudomonadota, Bacteria, cellular organisms	1.07688	1.07688	1.07751	1.07988	1.0644	1.07688	1.07623	1.05652	1.07343	4.15214	1.07343	1.05804	1.07023	1.05946	1.0644	1.06207	1.06207	1.06326	1.06207	1.05804	1.05652	1.05804	1.05652	1.05652	1.05123	1.05804	1.05489	1.06845	1.05313	1.06207	1.05313	1.07688	1.05652	1.0608	1.05804	1.05946	1.0608	1.0644	1.05652	1.0644	1.05652	1.05804	1.05652
287	TRINITY_DN25645_c3_g2_i1.p1	UniRef100_C5EWZ0	Uncharacterized protein n=1 Tax=Clostridiales bacterium 1_7_47FAA TaxID=457421 RepID=C5EWZ0_9FIRM	Clostridiales bacterium 1_7_47FAA	457421	unclassified Eubacteriales, Eubacteriales, Clostridia, Bacillota, Terrabacteria group, Bacteria, cellular organisms	1.07688	1.07688	1.07751	1.07988	1.0644	1.07688	1.07623	1.05652	1.07343	1.03803	1.07343	1.05804	1.07023	1.05946	2.1288	1.06207	1.06207	1.06326	1.06207	1.05804	1.05652	6.34824	5.2826	4.22608	4.2049	1.05804	4.21956	4.2738	8.42506	2.12413	2.10626	1.07688	1.05652	6.36481	2.11608	4.23785	10.608	2.1288	1.05652	2.1288	2.11304	4.23216	2.11304
288	TRINITY_DN257243_c0_g1_i1.p1	UniRef100_UPI00124BBF05	keratin n=1 Tax=Klebsiella pneumoniae TaxID=573 RepID=UPI00124BBF05	Klebsiella pneumoniae	573	Klebsiella, Klebsiella/Raoultella group, Enterobacteriaceae, Enterobacterales, Gammaproteobacteria, Pseudomonadota, Bacteria, cellular organisms	1.07688	1.07688	1.07751	1.07988	1.0644	1.07688	1.07623	1.05652	1.07343	1.03803	1.07343	1.05804	1.07023	1.05946	1.0644	1.06207	1.06207	1.06326	1.06207	1.05804	1.05652	1.05804	1.05652	1.05652	6.30735	1.05804	1.05489	1.06845	1.05313	1.06207	1.05313	1.07688	1.05652	1.0608	1.05804	1.05946	1.0608	1.0644	1.05652	1.0644	1.05652	1.05804	1.05652
289	TRINITY_DN2573_c0_g1_i2.p1	UniRef100_UPI00067E2ED9	hypothetical protein n=1 Tax=Streptococcus pneumoniae TaxID=1313 RepID=UPI00067E2ED9	Streptococcus pneumoniae	1313	Streptococcus, Streptococcaceae, Lactobacillales, Bacilli, Bacillota, Terrabacteria group, Bacteria, cellular organisms	1.07688	1.07688	1.07751	1.07988	1.0644	1.07688	1.07623	36.9782	1.07343	24.9128	1.07343	1.05804	1.07023	1.05946	1.0644	3.1862	1.06207	1.06326	6.3724	1.05804	1.05652	1.05804	1.05652	1.05652	1.05123	2.11608	1.05489	1.06845	1.05313	1.06207	1.05313	1.07688	1.05652	1.0608	1.05804	1.05946	1.0608	1.0644	1.05652	1.0644	1.05652	1.05804	1.05652
290	TRINITY_DN2573_c0_g1_i2.p1	UniRef100_UPI00067E2ED9	hypothetical protein n=1 Tax=Streptococcus pneumoniae TaxID=1313 RepID=UPI00067E2ED9	Streptococcus pneumoniae	1313	Streptococcus, Streptococcaceae, Lactobacillales, Bacilli, Bacillota, Terrabacteria group, Bacteria, cellular organisms	1.07688	1.07688	1.07751	1.07988	1.0644	1.07688	1.07623	36.9782	1.07343	24.9128	1.07343	1.05804	1.07023	1.05946	1.0644	3.1862	1.06207	1.06326	6.3724	1.05804	1.05652	1.05804	1.05652	1.05652	1.05123	2.11608	1.05489	1.06845	1.05313	1.06207	1.05313	1.07688	1.05652	1.0608	1.05804	1.05946	1.0608	1.0644	1.05652	1.0644	1.05652	1.05804	1.05652
291	TRINITY_DN257809_c0_g1_i1.p1	UniRef100_A0A4Q0HTN3	Uncharacterized protein n=4 Tax=Pseudomonas TaxID=286 RepID=A0A4Q0HTN3_PSEAZ	Pseudomonas	286	Pseudomonadaceae, Pseudomonadales, Gammaproteobacteria, Pseudomonadota, Bacteria, cellular organisms	1.07688	1.07688	1.07751	1.07988	1.0644	1.07688	1.07623	1.05652	1.07343	34.2551	1.07343	1.05804	1.07023	1.05946	1.0644	1.06207	1.06207	1.06326	1.06207	1.05804	1.05652	1.05804	1.05652	1.05652	1.05123	1.05804	1.05489	1.06845	1.05313	1.06207	1.05313	1.07688	1.05652	1.0608	1.05804	1.05946	1.0608	1.0644	1.05652	1.0644	1.05652	1.05804	1.05652
292	TRINITY_DN25804_c0_g1_i1.p1	UniRef100_UPI0011C4D448	hypothetical protein n=1 Tax=Acinetobacter baumannii TaxID=470 RepID=UPI0011C4D448	Acinetobacter baumannii	470	Acinetobacter calcoaceticus/baumannii complex, Acinetobacter, Moraxellaceae, Moraxellales, Gammaproteobacteria, Pseudomonadota, Bacteria, cellular organisms	1.07688	1.07688	1.07751	1.07988	1.0644	1.07688	1.07623	8.45216	1.07343	1.03803	1.07343	1.05804	1.07023	1.05946	1.0644	1.06207	1.06207	1.06326	1.06207	1.05804	1.05652	1.05804	1.05652	1.05652	1.05123	1.05804	1.05489	1.06845	1.05313	1.06207	1.05313	1.07688	1.05652	1.0608	1.05804	1.05946	1.0608	1.0644	1.05652	1.0644	1.05652	1.05804	1.05652
293	TRINITY_DN26058_c0_g1_i1.p1	UniRef100_UPI00117DC0B5	hypothetical protein n=1 Tax=Paenibacillus odorifer TaxID=189426 RepID=UPI00117DC0B5	Paenibacillus odorifer	189426	Paenibacillus, Paenibacillaceae, Bacillales, Bacilli, Bacillota, Terrabacteria group, Bacteria, cellular organisms	1.07688	1.07688	1.07751	1.07988	1.0644	1.07688	1.07623	8.45216	1.07343	1.03803	1.07343	1.05804	1.07023	1.05946	1.0644	1.06207	1.06207	1.06326	1.06207	1.05804	1.05652	1.05804	1.05652	1.05652	1.05123	1.05804	1.05489	1.06845	1.05313	1.06207	1.05313	1.07688	1.05652	1.0608	1.05804	1.05946	1.0608	1.0644	1.05652	1.0644	1.05652	1.05804	1.05652
294	TRINITY_DN261161_c0_g1_i1.p1	UniRef100_UPI000F564680	DUF2158 domain-containing protein n=1 Tax=Pseudomonas sp. R2-60-08W TaxID=1173280 RepID=UPI000F564680	Pseudomonas sp. R2-60-08W	1173280	unclassified Pseudomonas, Pseudomonas, Pseudomonadaceae, Pseudomonadales, Gammaproteobacteria, Pseudomonadota, Bacteria, cellular organisms	1.07688	1.07688	1.07751	1.07988	1.0644	1.07688	1.07623	1.05652	1.07343	12.4564	1.07343	1.05804	1.07023	1.05946	1.0644	1.06207	1.06207	1.06326	1.06207	1.05804	1.05652	1.05804	1.05652	1.05652	1.05123	1.05804	1.05489	1.06845	1.05313	1.06207	1.05313	1.07688	1.05652	1.0608	1.05804	1.05946	1.0608	1.0644	1.05652	1.0644	1.05652	1.05804	1.05652
295	TRINITY_DN261205_c0_g1_i1.p1	UniRef100_UPI00110C8772	nucleoid-associated protein YejK n=1 Tax=Pseudomonas lactis TaxID=1615674 RepID=UPI00110C8772	Pseudomonas lactis	1615674	Pseudomonas, Pseudomonadaceae, Pseudomonadales, Gammaproteobacteria, Pseudomonadota, Bacteria, cellular organisms	1.07688	1.07688	1.07751	1.07988	1.0644	1.07688	1.07623	1.05652	1.07343	10.3803	1.07343	1.05804	1.07023	1.05946	1.0644	1.06207	1.06207	1.06326	1.06207	1.05804	1.05652	1.05804	1.05652	1.05652	1.05123	1.05804	1.05489	1.06845	1.05313	1.06207	1.05313	1.07688	1.05652	1.0608	1.05804	1.05946	1.0608	1.0644	1.05652	1.0644	1.05652	1.05804	1.05652
296	TRINITY_DN262716_c0_g1_i1.p1	UniRef100_A0A3N9QKE0	Transketolase n=1 Tax=Rhodobacteraceae bacterium CH30 TaxID=2490538 RepID=A0A3N9QKE0_9RHOB	Rhodobacteraceae bacterium CH30	2490538	unclassified Paracoccaceae, Paracoccaceae, Rhodobacterales, Alphaproteobacteria, Pseudomonadota, Bacteria, cellular organisms	6.46129	1.07688	1.07751	1.07988	1.0644	1.07688	1.07623	1.05652	1.07343	1.03803	1.07343	1.05804	1.07023	1.05946	1.0644	1.06207	1.06207	1.06326	1.06207	1.05804	1.05652	1.05804	1.05652	1.05652	1.05123	4.23216	1.05489	1.06845	1.05313	1.06207	1.05313	1.07688	1.05652	1.0608	1.05804	1.05946	1.0608	1.0644	1.05652	1.0644	1.05652	1.05804	1.05652
297	TRINITY_DN262793_c0_g1_i1.p1	UniRef100_UPI000E6A5DD5	alanine dehydrogenase n=1 Tax=Inordinaticella fortuita TaxID=1274318 RepID=UPI000E6A5DD5	Inordinaticella fortuita	1274318	Haloplasmataceae, Haloplasmatales, Mollicutes, Tenericutes, Terrabacteria group, Bacteria, cellular organisms	1.07688	1.07688	1.07751	1.07988	1.0644	1.07688	1.07623	1.05652	1.07343	1.03803	1.07343	1.05804	1.07023	1.05946	1.0644	1.06207	1.06207	1.06326	1.06207	1.05804	1.05652	1.05804	1.05652	1.05652	5.25613	1.05804	1.05489	1.06845	1.05313	1.06207	1.05313	1.07688	1.05652	1.0608	1.05804	1.05946	1.0608	1.0644	1.05652	1.0644	1.05652	1.05804	1.05652
298	TRINITY_DN263354_c0_g1_i1.p1	UniRef100_A0A291ID69	Surfactin synthetase (Fragment) n=1 Tax=Bacillus amyloliquefaciens TaxID=1390 RepID=A0A291ID69_BACAM	Bacillus amyloliquefaciens	1390	Bacillus amyloliquefaciens group, Bacillus subtilis group, Bacillus, Bacillaceae, Bacillales, Bacilli, Bacillota, Terrabacteria group, Bacteria, cellular organisms	1.07688	1.07688	1.07751	1.07988	1.0644	1.07688	1.07623	1.05652	1.07343	1.03803	1.07343	1.05804	1.07023	1.05946	1.0644	1.06207	1.06207	1.06326	1.06207	1.05804	1.05652	1.05804	1.05652	1.05652	12.6147	1.05804	1.05489	1.06845	1.05313	1.06207	1.05313	1.07688	1.05652	1.0608	1.05804	1.05946	1.0608	1.0644	1.05652	1.0644	1.05652	1.05804	1.05652
299	TRINITY_DN263917_c0_g1_i1.p1	UniRef100_UPI001057F4D2	hypothetical protein n=1 Tax=Staphylococcus aureus TaxID=1280 RepID=UPI001057F4D2	Staphylococcus aureus	1280	Staphylococcus, Staphylococcaceae, Bacillales, Bacilli, Bacillota, Terrabacteria group, Bacteria, cellular organisms	1.07688	1.07688	1.07751	1.07988	1.0644	1.07688	1.07623	9.50868	1.07343	4.15214	1.07343	1.05804	1.07023	1.05946	1.0644	1.06207	1.06207	1.06326	1.06207	1.05804	1.05652	1.05804	1.05652	1.05652	1.05123	1.05804	1.05489	1.06845	1.05313	1.06207	1.05313	1.07688	2.11304	1.0608	1.05804	1.05946	1.0608	1.0644	1.05652	1.0644	1.05652	1.05804	1.05652
300	TRINITY_DN264816_c0_g1_i1.p1	UniRef100_A0A1Z1N9P7	ATP-dependent Clp protease ATP-binding subunit n=1 Tax=Lactobacillus johnsonii TaxID=33959 RepID=A0A1Z1N9P7_LACJH	Lactobacillus johnsonii	33959	Lactobacillus, Lactobacillaceae, Lactobacillales, Bacilli, Bacillota, Terrabacteria group, Bacteria, cellular organisms	1.07688	1.07688	1.07751	1.07988	1.0644	1.07688	1.07623	1.05652	1.07343	1.03803	1.07343	1.05804	1.07023	1.05946	1.0644	1.06207	1.06207	1.06326	1.06207	1.05804	1.05652	1.05804	1.05652	1.05652	9.46103	1.05804	1.05489	1.06845	1.05313	1.06207	1.05313	1.07688	1.05652	1.0608	1.05804	1.05946	1.0608	1.0644	1.05652	1.0644	1.05652	1.05804	1.05652
301	TRINITY_DN264_c4_g1_i2.p1	UniRef100_A0A4T1YHJ4	Uncharacterized protein (Fragment) n=1 Tax=Legionella pneumophila TaxID=446 RepID=A0A4T1YHJ4_LEGPN	Legionella pneumophila	446	Legionella, Legionellaceae, Legionellales, Gammaproteobacteria, Pseudomonadota, Bacteria, cellular organisms	1.07688	20.4608	5.38757	1.07988	10.644	1.07688	20.4484	192.287	1.07343	225.253	1.07343	7.40628	1.07023	1.05946	1.0644	3.1862	1.06207	1.06326	1.06207	1.05804	1.05652	1.05804	1.05652	1.05652	11.5635	1.05804	1.05489	1.06845	1.05313	3.1862	1.05313	1.07688	3.16956	1.0608	1.05804	2.11893	1.0608	1.0644	2.11304	1.0644	1.05652	1.05804	2.11304
302	TRINITY_DN26569_c0_g1_i1.p2	UniRef100_UPI000B5B5BFF	lipid IV(A) 4-amino-4-deoxy-L-arabinosyltransferase n=1 Tax=Pseudomonas fluorescens TaxID=294 RepID=UPI000B5B5BFF	Pseudomonas fluorescens	294	Pseudomonas fluorescens group, Pseudomonas, Pseudomonadaceae, Pseudomonadales, Gammaproteobacteria, Pseudomonadota, Bacteria, cellular organisms	1.07688	1.07688	1.07751	1.07988	1.0644	1.07688	1.07623	1.05652	1.07343	18.6846	1.07343	1.05804	1.07023	1.05946	1.0644	1.06207	1.06207	1.06326	1.06207	1.05804	1.05652	1.05804	1.05652	1.05652	1.05123	1.05804	1.05489	1.06845	1.05313	1.06207	1.05313	1.07688	1.05652	1.0608	1.05804	1.05946	1.0608	1.0644	1.05652	1.0644	1.05652	1.05804	1.05652
303	TRINITY_DN265786_c0_g1_i1.p1	UniRef100_A0A3D4SNB8	Leucyl aminopeptidase (Fragment) n=1 Tax=Pseudomonas sp. TaxID=306 RepID=A0A3D4SNB8_PSESP	Pseudomonas sp.	306	unclassified Pseudomonas, Pseudomonas, Pseudomonadaceae, Pseudomonadales, Gammaproteobacteria, Pseudomonadota, Bacteria, cellular organisms	1.07688	1.07688	1.07751	1.07988	1.0644	1.07688	1.07623	1.05652	1.07343	12.4564	1.07343	1.05804	1.07023	1.05946	1.0644	1.06207	1.06207	1.06326	2.12413	1.05804	1.05652	1.05804	1.05652	1.05652	1.05123	1.05804	1.05489	1.06845	1.05313	1.06207	1.05313	1.07688	1.05652	1.0608	1.05804	1.05946	1.0608	1.0644	1.05652	1.0644	1.05652	1.05804	1.05652
304	TRINITY_DN267312_c0_g1_i1.p1	UniRef100_UPI000B3A880D	F0F1 ATP synthase subunit delta n=1 Tax=Lactobacillus johnsonii TaxID=33959 RepID=UPI000B3A880D	Lactobacillus johnsonii	33959	Lactobacillus, Lactobacillaceae, Lactobacillales, Bacilli, Bacillota, Terrabacteria group, Bacteria, cellular organisms	1.07688	1.07688	1.07751	1.07988	1.0644	1.07688	1.07623	1.05652	1.07343	1.03803	1.07343	1.05804	1.07023	1.05946	1.0644	1.06207	1.06207	1.06326	1.06207	1.05804	1.05652	1.05804	1.05652	1.05652	5.25613	1.05804	1.05489	1.06845	1.05313	1.06207	1.05313	1.07688	1.05652	1.0608	1.05804	1.05946	1.0608	1.0644	1.05652	1.0644	1.05652	1.05804	1.05652
305	TRINITY_DN267556_c0_g1_i1.p1	UniRef100_UPI000B38263E	ATP-dependent Clp protease ATP-binding subunit n=1 Tax=Lactobacillus johnsonii TaxID=33959 RepID=UPI000B38263E	Lactobacillus johnsonii	33959	Lactobacillus, Lactobacillaceae, Lactobacillales, Bacilli, Bacillota, Terrabacteria group, Bacteria, cellular organisms	1.07688	1.07688	1.07751	1.07988	1.0644	1.07688	1.07623	1.05652	1.07343	1.03803	1.07343	1.05804	1.07023	1.05946	1.0644	1.06207	1.06207	1.06326	1.06207	1.05804	1.05652	1.05804	1.05652	1.05652	4.2049	1.05804	1.05489	1.06845	1.05313	1.06207	1.05313	1.07688	1.05652	1.0608	1.05804	1.05946	1.0608	1.0644	1.05652	1.0644	1.05652	1.05804	1.05652
306	TRINITY_DN2675_c7_g1_i1.p2	UniRef100_UPI0009375F55	hypothetical protein n=1 Tax=Enterococcus faecalis TaxID=1351 RepID=UPI0009375F55	Enterococcus faecalis	1351	Enterococcus, Enterococcaceae, Lactobacillales, Bacilli, Bacillota, Terrabacteria group, Bacteria, cellular organisms	1.07688	1.07688	1.07751	1.07988	1.0644	1.07688	1.07623	1.05652	2.14686	1.03803	1.07343	2.11608	1.07023	1.05946	3.1932	1.06207	1.06207	1.06326	1.06207	2.11608	1.05652	2.11608	3.16956	4.22608	1.05123	1.05804	3.16467	3.20535	1.05313	3.1862	2.10626	1.07688	1.05652	1.0608	2.11608	2.11893	2.1216	5.322	1.05652	6.3864	1.05652	1.05804	4.22608
307	TRINITY_DN269002_c0_g1_i1.p1	UniRef100_UPI0011C4C72F	hypothetical protein n=1 Tax=Acinetobacter baumannii TaxID=470 RepID=UPI0011C4C72F	Acinetobacter baumannii	470	Acinetobacter calcoaceticus/baumannii complex, Acinetobacter, Moraxellaceae, Moraxellales, Gammaproteobacteria, Pseudomonadota, Bacteria, cellular organisms	1.07688	1.07688	1.07751	1.07988	1.0644	1.07688	1.07623	1.05652	1.07343	8.30427	1.07343	1.05804	1.07023	1.05946	1.0644	1.06207	1.06207	1.06326	1.06207	1.05804	1.05652	1.05804	1.05652	1.05652	1.05123	1.05804	1.05489	1.06845	1.05313	1.06207	1.05313	1.07688	1.05652	1.0608	1.05804	1.05946	1.0608	1.0644	1.05652	1.0644	1.05652	1.05804	1.05652
308	TRINITY_DN270516_c0_g1_i1.p1	UniRef100_F3WPU4	Low affinity tryptophan permease n=1 Tax=Shigella boydii 5216-82 TaxID=766141 RepID=F3WPU4_9ENTR	Shigella boydii 5216-82	766141	Shigella genomosp. SF-2015, unclassified Shigella, Shigella, Enterobacteriaceae, Enterobacterales, Gammaproteobacteria, Pseudomonadota, Bacteria, cellular organisms	1.07688	1.07688	1.07751	1.07988	1.0644	1.07688	1.07623	1.05652	1.07343	15.5705	1.07343	1.05804	1.07023	1.05946	1.0644	1.06207	1.06207	1.06326	1.06207	1.05804	1.05652	1.05804	1.05652	1.05652	6.30735	1.05804	1.05489	1.06845	1.05313	1.06207	1.05313	1.07688	1.05652	1.0608	1.05804	1.05946	1.0608	1.0644	1.05652	1.0644	1.05652	1.05804	1.05652
309	TRINITY_DN270582_c0_g1_i1.p2	UniRef100_W4UDS1	Dihydroorotase n=1 Tax=Cutibacterium acnes JCM 18920 TaxID=1302244 RepID=W4UDS1_CUTAC	Cutibacterium acnes JCM 18920	1302244	Cutibacterium acnes, Cutibacterium, Propionibacteriaceae, Propionibacteriales, Actinomycetes, Actinomycetota, Terrabacteria group, Bacteria, cellular organisms	1.07688	1.07688	1.07751	1.07988	1.0644	1.07688	1.07623	1.05652	1.07343	5.19017	1.07343	1.05804	1.07023	1.05946	1.0644	2.12413	1.06207	1.06326	1.06207	1.05804	1.05652	1.05804	1.05652	1.05652	1.05123	1.05804	1.05489	1.06845	1.05313	1.06207	1.05313	1.07688	1.05652	1.0608	1.05804	1.05946	1.0608	1.0644	1.05652	1.0644	1.05652	1.05804	1.05652
310	TRINITY_DN270662_c0_g1_i1.p3	UniRef100_UPI000BD18F37	LacI family DNA-binding transcriptional regulator n=1 Tax=Brucella melitensis TaxID=29459 RepID=UPI000BD18F37	Brucella melitensis	29459	Brucella, Brucella/Ochrobactrum group, Brucellaceae, Hyphomicrobiales, Alphaproteobacteria, Pseudomonadota, Bacteria, cellular organisms	1.07688	1.07688	1.07751	1.07988	1.0644	1.07688	1.07623	1.05652	5.36715	1.03803	1.07343	1.05804	1.07023	3.17839	1.0644	1.06207	5.31033	1.06326	1.06207	1.05804	1.05652	1.05804	1.05652	1.05652	1.05123	1.05804	1.05489	1.06845	1.05313	1.06207	1.05313	1.07688	1.05652	1.0608	1.05804	1.05946	1.0608	1.0644	1.05652	1.0644	1.05652	1.05804	1.05652
311	TRINITY_DN271083_c0_g1_i1.p1	UniRef100_A0A263SHB2	Ribonuclease n=1 Tax=Pseudomonas fluorescens TaxID=294 RepID=A0A263SHB2_PSEFL	Pseudomonas fluorescens	294	Pseudomonas fluorescens group, Pseudomonas, Pseudomonadaceae, Pseudomonadales, Gammaproteobacteria, Pseudomonadota, Bacteria, cellular organisms	1.07688	1.07688	1.07751	1.07988	1.0644	1.07688	1.07623	1.05652	1.07343	1.03803	1.07343	1.05804	1.07023	1.05946	1.0644	1.06207	1.06207	1.06326	1.06207	1.05804	1.05652	1.05804	1.05652	1.05652	1.05123	4.23216	1.05489	1.06845	1.05313	1.06207	1.05313	1.07688	1.05652	1.0608	1.05804	1.05946	1.0608	1.0644	1.05652	1.0644	1.05652	1.05804	1.05652
312	TRINITY_DN271454_c0_g1_i1.p1	UniRef100_A0A2R9VYF0	Alpha-1,4 glucan phosphorylase (Fragment) n=2 Tax=Escherichia coli TaxID=562 RepID=A0A2R9VYF0_ECOLX	Escherichia coli	562	Escherichia, Enterobacteriaceae, Enterobacterales, Gammaproteobacteria, Pseudomonadota, Bacteria, cellular organisms	1.07688	1.07688	1.07751	1.07988	1.0644	1.07688	1.07623	1.05652	1.07343	5.19017	1.07343	1.05804	1.07023	1.05946	1.0644	1.06207	1.06207	1.06326	1.06207	1.05804	1.05652	1.05804	1.05652	1.05652	4.2049	1.05804	1.05489	1.06845	1.05313	1.06207	1.05313	1.07688	1.05652	1.0608	1.05804	1.05946	1.0608	1.0644	1.05652	1.0644	1.05652	1.05804	1.05652
313	TRINITY_DN272793_c0_g1_i1.p1	UniRef100_A0A256MK12	Peptidase C1 n=1 Tax=Lactobacillus johnsonii TaxID=33959 RepID=A0A256MK12_LACJH	Lactobacillus johnsonii	33959	Lactobacillus, Lactobacillaceae, Lactobacillales, Bacilli, Bacillota, Terrabacteria group, Bacteria, cellular organisms	1.07688	1.07688	1.07751	1.07988	1.0644	1.07688	1.07623	1.05652	1.07343	1.03803	1.07343	1.05804	1.07023	1.05946	1.0644	1.06207	1.06207	1.06326	1.06207	1.05804	1.05652	1.05804	1.05652	1.05652	13.6659	1.05804	1.05489	1.06845	1.05313	1.06207	1.05313	1.07688	1.05652	1.0608	1.05804	1.05946	1.0608	1.0644	1.05652	1.0644	1.05652	1.05804	1.05652
314	TRINITY_DN272851_c0_g1_i1.p2	UniRef100_A0A2R7R8Y5	OsmC domain/YcaO domain-containing protein (Fragment) n=1 Tax=Pseudomonas sp. HMWF007 TaxID=2056844 RepID=A0A2R7R8Y5_9PSED	Pseudomonas sp. HMWF007	2056844	unclassified Pseudomonas, Pseudomonas, Pseudomonadaceae, Pseudomonadales, Gammaproteobacteria, Pseudomonadota, Bacteria, cellular organisms	1.07688	1.07688	1.07751	1.07988	1.0644	1.07688	1.07623	1.05652	1.07343	12.4564	1.07343	1.05804	1.07023	1.05946	1.0644	1.06207	1.06207	1.06326	1.06207	1.05804	1.05652	1.05804	1.05652	1.05652	1.05123	1.05804	1.05489	1.06845	1.05313	1.06207	1.05313	1.07688	1.05652	1.0608	1.05804	1.05946	1.0608	1.0644	1.05652	1.0644	1.05652	1.05804	1.05652
315	TRINITY_DN272968_c0_g1_i1.p1	UniRef100_A0A244CH30	Thioredoxin reductase n=1 Tax=Lactobacillus johnsonii TaxID=33959 RepID=A0A244CH30_LACJH	Lactobacillus johnsonii	33959	Lactobacillus, Lactobacillaceae, Lactobacillales, Bacilli, Bacillota, Terrabacteria group, Bacteria, cellular organisms	1.07688	1.07688	1.07751	1.07988	1.0644	1.07688	1.07623	1.05652	1.07343	1.03803	1.07343	1.05804	1.07023	1.05946	1.0644	1.06207	1.06207	1.06326	1.06207	1.05804	1.05652	1.05804	1.05652	1.05652	17.8708	1.05804	1.05489	1.06845	1.05313	1.06207	1.05313	1.07688	1.05652	1.0608	1.05804	1.05946	1.0608	1.0644	1.05652	1.0644	3.16956	1.05804	1.05652
316	TRINITY_DN273106_c0_g1_i1.p1	UniRef100_UPI000BA45AFE	TRAP transporter large permease n=1 Tax=Lactobacillus plantarum TaxID=1590 RepID=UPI000BA45AFE	Lactobacillus plantarum	1590	Lactiplantibacillus, Lactobacillaceae, Lactobacillales, Bacilli, Bacillota, Terrabacteria group, Bacteria, cellular organisms	1.07688	1.07688	1.07751	1.07988	1.0644	1.07688	1.07623	1.05652	1.07343	19.7226	1.07343	1.05804	1.07023	1.05946	1.0644	1.06207	1.06207	1.06326	1.06207	1.05804	1.05652	1.05804	1.05652	1.05652	1.05123	1.05804	1.05489	1.06845	1.05313	1.06207	1.05313	1.07688	1.05652	1.0608	1.05804	1.05946	1.0608	1.0644	1.05652	1.0644	1.05652	1.05804	1.05652
317	TRINITY_DN273794_c0_g1_i1.p1	UniRef100_UPI000F583652	hypothetical protein n=1 Tax=Pseudomonas sp. R2-7-07 TaxID=658641 RepID=UPI000F583652	Pseudomonas sp. R2-7-07	658641	unclassified Pseudomonas, Pseudomonas, Pseudomonadaceae, Pseudomonadales, Gammaproteobacteria, Pseudomonadota, Bacteria, cellular organisms	1.07688	1.07688	1.07751	1.07988	1.0644	1.07688	1.07623	1.05652	1.07343	13.4944	1.07343	1.05804	1.07023	1.05946	1.0644	1.06207	1.06207	1.06326	1.06207	1.05804	1.05652	1.05804	1.05652	1.05652	1.05123	1.05804	1.05489	1.06845	1.05313	1.06207	1.05313	1.07688	1.05652	1.0608	1.05804	1.05946	1.0608	1.0644	1.05652	1.0644	1.05652	1.05804	1.05652
318	TRINITY_DN274564_c0_g1_i1.p1	UniRef100_A0A0U5FCZ2	Ribulokinase n=1 Tax=Lactobacillus reuteri TaxID=1598 RepID=A0A0U5FCZ2_LACRE	Lactobacillus reuteri	1598	Limosilactobacillus, Lactobacillaceae, Lactobacillales, Bacilli, Bacillota, Terrabacteria group, Bacteria, cellular organisms	1.07688	1.07688	1.07751	1.07988	1.0644	1.07688	1.07623	1.05652	1.07343	1.03803	1.07343	1.05804	1.07023	1.05946	1.0644	1.06207	1.06207	1.06326	1.06207	1.05804	1.05652	1.05804	1.05652	1.05652	4.2049	1.05804	1.05489	1.06845	1.05313	1.06207	1.05313	1.07688	1.05652	1.0608	1.05804	1.05946	1.0608	1.0644	1.05652	1.0644	1.05652	1.05804	1.05652
319	TRINITY_DN275144_c0_g1_i1.p2	UniRef100_UPI00054BD3E6	GGDEF domain-containing protein n=1 Tax=Pseudomonas fluorescens TaxID=294 RepID=UPI00054BD3E6	Pseudomonas fluorescens	294	Pseudomonas fluorescens group, Pseudomonas, Pseudomonadaceae, Pseudomonadales, Gammaproteobacteria, Pseudomonadota, Bacteria, cellular organisms	1.07688	1.07688	1.07751	1.07988	1.0644	1.07688	1.07623	1.05652	1.07343	17.6466	1.07343	1.05804	1.07023	1.05946	1.0644	1.06207	1.06207	1.06326	1.06207	1.05804	1.05652	1.05804	1.05652	1.05652	1.05123	1.05804	1.05489	1.06845	1.05313	1.06207	1.05313	1.07688	1.05652	1.0608	1.05804	1.05946	1.0608	1.0644	1.05652	1.0644	1.05652	1.05804	1.05652
320	TRINITY_DN275547_c0_g1_i1.p3	UniRef100_A0A1H1XMA9	Ubiquinol-cytochrome c reductase cytochrome c1 subunit n=1 Tax=Pseudomonas sp. bs2935 TaxID=1761895 RepID=A0A1H1XMA9_9PSED	Pseudomonas sp. bs2935	1761895	unclassified Pseudomonas, Pseudomonas, Pseudomonadaceae, Pseudomonadales, Gammaproteobacteria, Pseudomonadota, Bacteria, cellular organisms	1.07688	1.07688	1.07751	1.07988	1.0644	1.07688	1.07623	12.6782	1.07343	1.03803	1.07343	1.05804	1.07023	1.05946	1.0644	1.06207	1.06207	1.06326	1.06207	1.05804	1.05652	1.05804	1.05652	1.05652	1.05123	1.05804	1.05489	1.06845	1.05313	1.06207	1.05313	1.07688	1.05652	1.0608	1.05804	1.05946	1.0608	1.0644	1.05652	1.0644	1.05652	1.05804	1.05652
321	TRINITY_DN275728_c0_g1_i1.p1	UniRef100_UPI0006D48EC1	hypothetical protein n=1 Tax=Pseudomonas sp. NBRC 111138 TaxID=1661053 RepID=UPI0006D48EC1	Pseudomonas sp. NBRC 111138	1661053	unclassified Pseudomonas, Pseudomonas, Pseudomonadaceae, Pseudomonadales, Gammaproteobacteria, Pseudomonadota, Bacteria, cellular organisms	1.07688	1.07688	1.07751	1.07988	1.0644	1.07688	1.07623	1.05652	1.07343	7.26624	1.07343	1.05804	1.07023	1.05946	1.0644	1.06207	1.06207	1.06326	1.06207	1.05804	1.05652	1.05804	1.05652	1.05652	1.05123	1.05804	1.05489	1.06845	1.05313	1.06207	1.05313	1.07688	1.05652	1.0608	1.05804	1.05946	1.0608	1.0644	1.05652	1.0644	1.05652	1.05804	1.05652
322	TRINITY_DN277470_c0_g1_i1.p1	UniRef100_A0A256M9T8	ATP-dependent Clp protease ATP-binding subunit n=2 Tax=Lactobacillus johnsonii TaxID=33959 RepID=A0A256M9T8_LACJH	Lactobacillus johnsonii	33959	Lactobacillus, Lactobacillaceae, Lactobacillales, Bacilli, Bacillota, Terrabacteria group, Bacteria, cellular organisms	1.07688	1.07688	1.07751	1.07988	1.0644	1.07688	1.07623	1.05652	1.07343	1.03803	1.07343	1.05804	1.07023	1.05946	1.0644	1.06207	1.06207	1.06326	1.06207	1.05804	1.05652	1.05804	1.05652	1.05652	4.2049	1.05804	1.05489	1.06845	1.05313	1.06207	1.05313	1.07688	1.05652	1.0608	1.05804	1.05946	1.0608	1.0644	1.05652	1.0644	1.05652	1.05804	1.05652
323	TRINITY_DN278048_c0_g1_i1.p2	UniRef100_A0A554TF53	Undecaprenyl-diphosphatase n=1 Tax=Pseudomonas sp. KBS0710 TaxID=1179667 RepID=A0A554TF53_9PSED	Pseudomonas sp. KBS0710	1179667	unclassified Pseudomonas, Pseudomonas, Pseudomonadaceae, Pseudomonadales, Gammaproteobacteria, Pseudomonadota, Bacteria, cellular organisms	1.07688	1.07688	1.07751	11.8787	1.0644	1.07688	1.07623	1.05652	1.07343	1.03803	1.07343	1.05804	1.07023	1.05946	1.0644	1.06207	1.06207	1.06326	1.06207	1.05804	1.05652	1.05804	1.05652	1.05652	1.05123	1.05804	1.05489	1.06845	1.05313	1.06207	1.05313	1.07688	1.05652	1.0608	1.05804	1.05946	1.0608	1.0644	1.05652	1.0644	1.05652	1.05804	1.05652
324	TRINITY_DN27917_c0_g1_i15.p2	UniRef100_UPI00061CC469	DUF1725 domain-containing protein n=2 Tax=Chlamydia TaxID=810 RepID=UPI00061CC469	Chlamydia	810	Chlamydia/Chlamydophila group, Chlamydiaceae, Chlamydiales, Chlamydiia, Chlamydiae, PVC group, Bacteria, cellular organisms	1.07688	1.07688	1.07751	1.07988	1.0644	1.07688	1.07623	1.05652	1.07343	1.03803	1.07343	1.05804	1.07023	1.05946	1.0644	1.06207	1.06207	1.06326	1.06207	1.05804	1.05652	3.17412	4.22608	3.16956	6.30735	5.2902	1.05489	3.20535	2.10626	1.06207	3.1594	1.07688	1.05652	1.0608	1.05804	5.29732	3.18241	4.2576	2.11304	3.1932	2.11304	1.05804	2.11304
325	TRINITY_DN283607_c0_g1_i1.p2	UniRef100_A0A3M4G3H7	Uncharacterized protein n=3 Tax=Pseudomonas fluorescens group TaxID=136843 RepID=A0A3M4G3H7_PSEFL	Pseudomonas fluorescens group	136843	Pseudomonas, Pseudomonadaceae, Pseudomonadales, Gammaproteobacteria, Pseudomonadota, Bacteria, cellular organisms	1.07688	1.07688	1.07751	1.07988	1.0644	1.07688	1.07623	1.05652	1.07343	4.15214	1.07343	1.05804	1.07023	1.05946	1.0644	1.06207	1.06207	1.06326	1.06207	1.05804	1.05652	1.05804	1.05652	1.05652	1.05123	1.05804	1.05489	1.06845	1.05313	1.06207	1.05313	1.07688	1.05652	1.0608	1.05804	1.05946	1.0608	1.0644	1.05652	1.0644	1.05652	1.05804	1.05652
326	TRINITY_DN284810_c0_g1_i1.p1	UniRef100_A0A249NKT4	ATP-dependent zinc metalloprotease FtsH n=1 Tax=Lactobacillus gasseri DSM 14869 TaxID=1380360 RepID=A0A249NKT4_LACGS	Lactobacillus gasseri DSM 14869	1380360	Lactobacillus gasseri, Lactobacillus, Lactobacillaceae, Lactobacillales, Bacilli, Bacillota, Terrabacteria group, Bacteria, cellular organisms	1.07688	1.07688	1.07751	1.07988	1.0644	1.07688	1.07623	1.05652	1.07343	1.03803	1.07343	1.05804	1.07023	1.05946	1.0644	1.06207	1.06207	1.06326	1.06207	1.05804	1.05652	1.05804	1.05652	1.05652	4.2049	1.05804	1.05489	1.06845	1.05313	1.06207	1.05313	1.07688	1.05652	1.0608	1.05804	1.05946	1.0608	1.0644	1.05652	1.0644	1.05652	1.05804	1.05652
327	TRINITY_DN28556_c0_g1_i1.p1	UniRef100_A0A0R2ZUR0	Uncharacterized protein (Fragment) n=1 Tax=Pseudomonas paralactis TaxID=1615673 RepID=A0A0R2ZUR0_9PSED	Pseudomonas paralactis	1615673	Pseudomonas, Pseudomonadaceae, Pseudomonadales, Gammaproteobacteria, Pseudomonadota, Bacteria, cellular organisms	1.07688	1.07688	1.07751	1.07988	1.0644	1.07688	1.07623	1.05652	1.07343	11.4184	1.07343	1.05804	1.07023	1.05946	1.0644	1.06207	1.06207	1.06326	1.06207	1.05804	1.05652	1.05804	1.05652	1.05652	1.05123	1.05804	1.05489	1.06845	1.05313	1.06207	1.05313	1.07688	1.05652	1.0608	1.05804	1.05946	1.0608	1.0644	1.05652	1.0644	1.05652	1.05804	1.05652
328	TRINITY_DN285652_c0_g1_i1.p1	UniRef100_C7VDQ1	Triosephosphate isomerase n=15 Tax=Bacilli TaxID=91061 RepID=C7VDQ1_ENTFL	Bacilli	91061	Bacillota, Terrabacteria group, Bacteria, cellular organisms	1.07688	1.07688	1.07751	1.07988	1.0644	1.07688	1.07623	1.05652	1.07343	1.03803	1.07343	1.05804	1.07023	1.05946	1.0644	1.06207	1.06207	1.06326	1.06207	1.05804	1.05652	1.05804	1.05652	1.05652	6.30735	1.05804	1.05489	1.06845	1.05313	1.06207	1.05313	1.07688	1.05652	1.0608	1.05804	1.05946	1.0608	1.0644	1.05652	1.0644	1.05652	1.05804	1.05652
329	TRINITY_DN286099_c0_g1_i1.p1	UniRef100_UPI000DF45E59	surfactin non-ribosomal peptide synthetase SrfAA n=1 Tax=Bacillus subtilis TaxID=1423 RepID=UPI000DF45E59	Bacillus subtilis	1423	Bacillus subtilis group, Bacillus, Bacillaceae, Bacillales, Bacilli, Bacillota, Terrabacteria group, Bacteria, cellular organisms	1.07688	1.07688	1.07751	1.07988	1.0644	1.07688	1.07623	1.05652	1.07343	1.03803	1.07343	1.05804	1.07023	1.05946	1.0644	1.06207	1.06207	1.06326	1.06207	1.05804	1.05652	1.05804	1.05652	1.05652	4.2049	1.05804	1.05489	1.06845	1.05313	1.06207	1.05313	1.07688	1.05652	1.0608	1.05804	1.05946	1.0608	1.0644	1.05652	1.0644	1.05652	1.05804	1.05652
330	TRINITY_DN286422_c0_g1_i1.p1	UniRef100_UPI000F648C13	FMN-binding protein n=1 Tax=Streptococcus pneumoniae TaxID=1313 RepID=UPI000F648C13	Streptococcus pneumoniae	1313	Streptococcus, Streptococcaceae, Lactobacillales, Bacilli, Bacillota, Terrabacteria group, Bacteria, cellular organisms	1.07688	1.07688	1.07751	1.07988	1.0644	1.07688	1.07623	1.05652	1.07343	1.03803	1.07343	1.05804	1.07023	1.05946	1.0644	1.06207	1.06207	1.06326	1.06207	1.05804	1.05652	1.05804	1.05652	1.05652	4.2049	1.05804	1.05489	1.06845	1.05313	1.06207	1.05313	1.07688	1.05652	1.0608	1.05804	1.05946	1.0608	1.0644	1.05652	1.0644	1.05652	1.05804	1.05652
331	TRINITY_DN288090_c0_g1_i1.p2	UniRef100_M9T017	Surfactin 2 n=1 Tax=Bacillus pumilus TaxID=1408 RepID=M9T017_BACPU	Bacillus pumilus	1408	Bacillus, Bacillaceae, Bacillales, Bacilli, Bacillota, Terrabacteria group, Bacteria, cellular organisms	1.07688	1.07688	1.07751	1.07988	1.0644	1.07688	1.07623	1.05652	1.07343	1.03803	1.07343	1.05804	1.07023	1.05946	1.0644	1.06207	1.06207	1.06326	1.06207	1.05804	1.05652	1.05804	1.05652	1.05652	50.4588	1.05804	1.05489	1.06845	1.05313	1.06207	1.05313	1.07688	1.05652	1.0608	1.05804	1.05946	1.0608	1.0644	1.05652	1.0644	1.05652	1.05804	1.05652
332	TRINITY_DN288470_c0_g1_i1.p1	UniRef100_UPI00093D7709	methyl-accepting chemotaxis protein n=1 Tax=Pseudomonas sp. BTN1 TaxID=1750647 RepID=UPI00093D7709	Pseudomonas sp. BTN1	1750647	unclassified Pseudomonas, Pseudomonas, Pseudomonadaceae, Pseudomonadales, Gammaproteobacteria, Pseudomonadota, Bacteria, cellular organisms	1.07688	1.07688	1.07751	1.07988	1.0644	1.07688	1.07623	1.05652	1.07343	20.7607	1.07343	1.05804	1.07023	1.05946	1.0644	1.06207	1.06207	1.06326	1.06207	1.05804	1.05652	1.05804	1.05652	1.05652	1.05123	1.05804	1.05489	1.06845	1.05313	1.06207	1.05313	1.07688	1.05652	1.0608	1.05804	1.05946	1.0608	1.0644	1.05652	1.0644	1.05652	1.05804	1.05652
333	TRINITY_DN288671_c0_g1_i1.p1	UniRef100_UPI000935B084	CoA transferase n=2 Tax=Pseudomonas fluorescens TaxID=294 RepID=UPI000935B084	Pseudomonas fluorescens	294	Pseudomonas fluorescens group, Pseudomonas, Pseudomonadaceae, Pseudomonadales, Gammaproteobacteria, Pseudomonadota, Bacteria, cellular organisms	1.07688	1.07688	1.07751	1.07988	1.0644	1.07688	1.07623	1.05652	1.07343	12.4564	1.07343	1.05804	1.07023	1.05946	1.0644	1.06207	1.06207	1.06326	1.06207	1.05804	1.05652	1.05804	1.05652	1.05652	1.05123	1.05804	1.05489	1.06845	1.05313	1.06207	1.05313	1.07688	1.05652	1.0608	1.05804	1.05946	1.0608	1.0644	1.05652	1.0644	1.05652	1.05804	1.05652
334	TRINITY_DN288883_c0_g1_i1.p1	UniRef100_A0A4T9WA68	Multiprotein bridging factor 1 (Fragment) n=1 Tax=Tissierella creatinini TaxID=43143 RepID=A0A4T9WA68_9FIRM	Tissierella creatinini	43143	Tissierella, Tissierellaceae, Tissierellales, Tissierellia, Bacillota, Terrabacteria group, Bacteria, cellular organisms	1.07688	1.07688	1.07751	1.07988	1.0644	1.07688	1.07623	1.05652	2.14686	1.03803	1.07343	1.05804	1.07023	1.05946	2.1288	1.06207	1.06207	1.06326	1.06207	2.11608	4.22608	10.5804	5.2826	9.50868	4.2049	1.05804	9.49401	3.20535	7.37193	8.49653	8.42506	3.23065	1.05652	3.18241	2.11608	7.41624	10.608	5.322	6.33912	1.0644	2.11304	2.11608	3.16956
335	TRINITY_DN289599_c0_g1_i1.p1	UniRef100_UPI001065AB28	surfactin non-ribosomal peptide synthetase SrfAA n=1 Tax=Bacillus subtilis TaxID=1423 RepID=UPI001065AB28	Bacillus subtilis	1423	Bacillus subtilis group, Bacillus, Bacillaceae, Bacillales, Bacilli, Bacillota, Terrabacteria group, Bacteria, cellular organisms	1.07688	1.07688	1.07751	1.07988	1.0644	1.07688	1.07623	1.05652	1.07343	1.03803	1.07343	1.05804	1.07023	1.05946	1.0644	1.06207	1.06207	1.06326	1.06207	1.05804	1.05652	1.05804	1.05652	1.05652	36.7929	1.05804	1.05489	1.06845	1.05313	1.06207	1.05313	1.07688	1.05652	1.0608	1.05804	1.05946	1.0608	1.0644	1.05652	1.0644	1.05652	1.05804	1.05652
336	TRINITY_DN29060_c0_g2_i1.p1	UniRef100_UPI00115A4976	hypothetical protein n=1 Tax=Staphylococcus aureus TaxID=1280 RepID=UPI00115A4976	Staphylococcus aureus	1280	Staphylococcus, Staphylococcaceae, Bacillales, Bacilli, Bacillota, Terrabacteria group, Bacteria, cellular organisms	1.07688	1.07688	1.07751	1.07988	1.0644	1.07688	1.07623	1.05652	1.07343	1.03803	1.07343	1.05804	1.07023	1.05946	1.0644	1.06207	2.12413	4.25305	2.12413	1.05804	1.05652	1.05804	1.05652	1.05652	1.05123	1.05804	3.16467	1.06845	1.05313	1.06207	3.1594	1.07688	1.05652	1.0608	1.05804	2.11893	2.1216	1.0644	2.11304	1.0644	1.05652	2.11608	3.16956
337	TRINITY_DN290787_c0_g1_i1.p2	UniRef100_A0A4P7ALV2	UPF0276 protein DCC84_06650 n=1 Tax=Pseudomonas sp. SXM-1 TaxID=2169583 RepID=A0A4P7ALV2_9PSED	Pseudomonas sp. SXM-1	2169583	unclassified Pseudomonas, Pseudomonas, Pseudomonadaceae, Pseudomonadales, Gammaproteobacteria, Pseudomonadota, Bacteria, cellular organisms	1.07688	1.07688	1.07751	1.07988	1.0644	1.07688	1.07623	7.39564	1.07343	12.4564	1.07343	1.05804	1.07023	1.05946	1.0644	1.06207	1.06207	1.06326	1.06207	1.05804	1.05652	1.05804	1.05652	1.05652	1.05123	1.05804	1.05489	1.06845	1.05313	1.06207	1.05313	1.07688	1.05652	1.0608	1.05804	1.05946	1.0608	1.0644	1.05652	1.0644	1.05652	1.05804	1.05652
338	TRINITY_DN291538_c0_g1_i1.p1	UniRef100_UPI0009ADAB23	AMP-binding protein n=1 Tax=Bacillus subtilis TaxID=1423 RepID=UPI0009ADAB23	Bacillus subtilis	1423	Bacillus subtilis group, Bacillus, Bacillaceae, Bacillales, Bacilli, Bacillota, Terrabacteria group, Bacteria, cellular organisms	1.07688	1.07688	1.07751	1.07988	1.0644	1.07688	1.07623	1.05652	1.07343	1.03803	1.07343	1.05804	1.07023	1.05946	1.0644	1.06207	1.06207	1.06326	1.06207	1.05804	1.05652	1.05804	1.05652	1.05652	21.0245	1.05804	1.05489	1.06845	1.05313	1.06207	1.05313	1.07688	1.05652	1.0608	1.05804	1.05946	1.0608	1.0644	1.05652	1.0644	1.05652	1.05804	1.05652
339	TRINITY_DN29209_c3_g1_i2.p2	UniRef100_UPI000ED7D670	hypothetical protein n=1 Tax=Staphylococcus aureus TaxID=1280 RepID=UPI000ED7D670	Staphylococcus aureus	1280	Staphylococcus, Staphylococcaceae, Bacillales, Bacilli, Bacillota, Terrabacteria group, Bacteria, cellular organisms	1.07688	1.07688	1.07751	1.07988	1.0644	1.07688	1.07623	1.05652	1.07343	8.30427	2.14686	1.05804	8.56187	9.53517	1.0644	2.12413	1.06207	1.06326	7.43446	1.05804	2.11304	6.34824	2.11304	2.11304	2.10245	1.05804	1.05489	1.06845	3.1594	1.06207	2.10626	1.07688	1.05652	1.0608	1.05804	1.05946	1.0608	3.1932	1.05652	1.0644	3.16956	2.11608	5.2826
340	TRINITY_DN294306_c0_g1_i2.p3	UniRef100_UPI000990A980	hypothetical protein n=1 Tax=Streptococcus pneumoniae TaxID=1313 RepID=UPI000990A980	Streptococcus pneumoniae	1313	Streptococcus, Streptococcaceae, Lactobacillales, Bacilli, Bacillota, Terrabacteria group, Bacteria, cellular organisms	9.69194	1.07688	1.07751	1.07988	38.3184	2.15376	3.2287	431.06	6.44057	418.328	1.07343	2.11608	11.7726	1.05946	1.0644	1.06207	1.06207	1.06326	1.06207	4.23216	1.05652	1.05804	1.05652	1.05652	9.46103	4.23216	1.05489	2.1369	1.05313	1.06207	1.05313	1.07688	6.33912	1.0608	1.05804	1.05946	1.0608	1.0644	1.05652	1.0644	1.05652	1.05804	1.05652
341	TRINITY_DN29447_c0_g1_i1.p2	UniRef100_UPI001157A3FB	hypothetical protein n=1 Tax=Staphylococcus aureus TaxID=1280 RepID=UPI001157A3FB	Staphylococcus aureus	1280	Staphylococcus, Staphylococcaceae, Bacillales, Bacilli, Bacillota, Terrabacteria group, Bacteria, cellular organisms	1.07688	1.07688	1.07751	1.07988	1.0644	1.07688	1.07623	1.05652	1.07343	1.03803	1.07343	1.05804	1.07023	1.05946	1.0644	1.06207	1.06207	1.06326	1.06207	1.05804	2.11304	1.05804	3.16956	1.05652	1.05123	2.11608	2.10978	1.06845	2.10626	2.12413	1.05313	1.07688	1.05652	1.0608	3.17412	1.05946	1.0608	1.0644	3.16956	1.0644	1.05652	4.23216	2.11304
342	TRINITY_DN29447_c0_g1_i1.p2	UniRef100_UPI001157A3FB	hypothetical protein n=1 Tax=Staphylococcus aureus TaxID=1280 RepID=UPI001157A3FB	Staphylococcus aureus	1280	Staphylococcus, Staphylococcaceae, Bacillales, Bacilli, Bacillota, Terrabacteria group, Bacteria, cellular organisms	1.07688	1.07688	1.07751	1.07988	1.0644	1.07688	1.07623	1.05652	1.07343	1.03803	1.07343	1.05804	1.07023	1.05946	1.0644	1.06207	1.06207	1.06326	1.06207	1.05804	2.11304	1.05804	3.16956	1.05652	1.05123	2.11608	2.10978	1.06845	2.10626	2.12413	1.05313	1.07688	1.05652	1.0608	3.17412	1.05946	1.0608	1.0644	3.16956	1.0644	1.05652	4.23216	2.11304
343	TRINITY_DN294533_c0_g1_i1.p1	UniRef100_UPI001071DD8A	non-ribosomal peptide synthetase n=1 Tax=Bacillus subtilis TaxID=1423 RepID=UPI001071DD8A	Bacillus subtilis	1423	Bacillus subtilis group, Bacillus, Bacillaceae, Bacillales, Bacilli, Bacillota, Terrabacteria group, Bacteria, cellular organisms	1.07688	1.07688	1.07751	1.07988	1.0644	1.07688	1.07623	1.05652	1.07343	1.03803	1.07343	1.05804	1.07023	1.05946	1.0644	1.06207	1.06207	1.06326	1.06207	1.05804	1.05652	1.05804	1.05652	1.05652	13.6659	1.05804	1.05489	1.06845	1.05313	1.06207	1.05313	1.07688	1.05652	1.0608	1.05804	1.05946	1.0608	1.0644	1.05652	1.0644	1.05652	1.05804	1.05652
344	TRINITY_DN29749_c2_g1_i1.p1	UniRef100_UPI000C011EEC	hypothetical protein n=1 Tax=Bacillus cereus TaxID=1396 RepID=UPI000C011EEC	Bacillus cereus	1396	Bacillus cereus group, Bacillus, Bacillaceae, Bacillales, Bacilli, Bacillota, Terrabacteria group, Bacteria, cellular organisms	1.07688	1.07688	1.07751	1.07988	1.0644	1.07688	1.07623	14.7913	1.07343	19.7226	1.07343	1.05804	1.07023	1.05946	1.0644	1.06207	1.06207	1.06326	1.06207	1.05804	1.05652	1.05804	1.05652	1.05652	3.15368	1.05804	1.05489	1.06845	1.05313	1.06207	1.05313	1.07688	1.05652	1.0608	1.05804	1.05946	1.0608	1.0644	1.05652	1.0644	1.05652	1.05804	1.05652
345	TRINITY_DN298322_c0_g1_i1.p1	UniRef100_A0A0Q0IJA0	Uncharacterized protein n=1 Tax=Pseudomonas syringae pv. aptata TaxID=83167 RepID=A0A0Q0IJA0_PSEAP	Pseudomonas syringae pv. aptata	83167	Pseudomonas syringae, Pseudomonas syringae group genomosp. 1, Pseudomonas syringae group, Pseudomonas, Pseudomonadaceae, Pseudomonadales, Gammaproteobacteria, Pseudomonadota, Bacteria, cellular organisms	1.07688	1.07688	1.07751	1.07988	2.1288	1.07688	1.07623	1.05652	1.07343	18.6846	1.07343	1.05804	1.07023	1.05946	1.0644	1.06207	1.06207	1.06326	1.06207	1.05804	1.05652	1.05804	1.05652	1.05652	1.05123	1.05804	1.05489	1.06845	1.05313	1.06207	1.05313	1.07688	1.05652	1.0608	1.05804	1.05946	1.0608	1.0644	1.05652	1.0644	1.05652	1.05804	1.05652
346	TRINITY_DN2985_c16_g1_i2.p1	UniRef100_UPI00115943A6	reverse transcriptase family protein n=1 Tax=Staphylococcus aureus TaxID=1280 RepID=UPI00115943A6	Staphylococcus aureus	1280	Staphylococcus, Staphylococcaceae, Bacillales, Bacilli, Bacillota, Terrabacteria group, Bacteria, cellular organisms	1.07688	1.07688	1.07751	1.07988	4.2576	1.07688	1.07623	1.05652	1.07343	7.26624	2.14686	28.5671	6.4214	13.773	9.5796	8.49653	7.43446	13.8224	11.6827	8.46432	15.8478	8.46432	6.33912	19.0174	3.15368	30.6831	15.8233	4.2738	25.2752	3.1862	24.222	6.46129	27.4695	11.6688	13.7545	12.7136	6.36481	5.322	21.1304	6.3864	15.8478	15.8706	15.8478
347	TRINITY_DN298_c7_g1_i2.p2	UniRef100_UPI000E3D5E5E	hypothetical protein n=1 Tax=Klebsiella pneumoniae TaxID=573 RepID=UPI000E3D5E5E	Klebsiella pneumoniae	573	Klebsiella, Klebsiella/Raoultella group, Enterobacteriaceae, Enterobacterales, Gammaproteobacteria, Pseudomonadota, Bacteria, cellular organisms	1.07688	1.07688	1.07751	1.07988	1.0644	1.07688	1.07623	1.05652	1.07343	1.03803	1.07343	5.2902	1.07023	1.05946	1.0644	1.06207	1.06207	1.06326	5.31033	2.11608	2.11304	1.05804	1.05652	2.11304	1.05123	1.05804	1.05489	1.06845	2.10626	1.06207	1.05313	1.07688	5.2826	1.0608	1.05804	2.11893	1.0608	1.0644	1.05652	1.0644	1.05652	1.05804	2.11304
348	TRINITY_DN2_c0_g1_i29.p1	UniRef100_UPI001156E9BB	hypothetical protein n=2 Tax=Staphylococcus aureus TaxID=1280 RepID=UPI001156E9BB	Staphylococcus aureus	1280	Staphylococcus, Staphylococcaceae, Bacillales, Bacilli, Bacillota, Terrabacteria group, Bacteria, cellular organisms	225.068	216.453	316.789	289.408	459.821	438.291	240	77.126	670.893	431.822	440.106	2782.64	943.946	2566.02	1159.13	1036.58	1472.02	1150.45	1218.19	1488.66	1705.22	1378.63	1655.57	2539.87	1191.04	1947.85	1703.65	661.371	2581.23	1387.06	2170.51	512.596	3661.9	1391.77	1703.44	1137.86	1167.94	848.327	1577.38	1043.11	2147.9	1868.5	2826.19
349	TRINITY_DN2_c0_g2_i3.p1	UniRef100_UPI000E348F20	hypothetical protein n=1 Tax=Klebsiella pneumoniae TaxID=573 RepID=UPI000E348F20	Klebsiella pneumoniae	573	Klebsiella, Klebsiella/Raoultella group, Enterobacteriaceae, Enterobacterales, Gammaproteobacteria, Pseudomonadota, Bacteria, cellular organisms	1.07688	2.15376	7.5426	1.07988	1.0644	5.38441	1.07623	1.05652	2.14686	1.03803	1.07343	9.52236	8.56187	8.4757	5.322	2.12413	6.3724	5.31631	3.1862	5.2902	7.39564	11.6384	8.45216	4.22608	1.05123	2.11608	10.5489	3.20535	7.37193	6.3724	11.5845	2.15376	20.0739	5.30401	8.46432	2.11893	10.608	3.1932	4.22608	6.3864	8.45216	12.6965	5.2826
350	TRINITY_DN2_c0_g3_i3.p1	UniRef100_UPI000E3E9016	hypothetical protein n=1 Tax=Staphylococcus aureus TaxID=1280 RepID=UPI000E3E9016	Staphylococcus aureus	1280	Staphylococcus, Staphylococcaceae, Bacillales, Bacilli, Bacillota, Terrabacteria group, Bacteria, cellular organisms	450.137	474.905	584.013	479.468	719.534	864.736	443.407	309.56	1114.22	810.704	934.957	3264.05	1365.62	4230.44	1396.49	1436.98	2211.22	2157.36	2080.59	1954.2	1618.59	1708.73	1693.6	3036.44	1063.84	3470.37	1464.19	594.058	2262.13	1489.02	2485.39	828.122	4178.54	1419.35	1887.54	1266.06	1050.19	1475.26	1482.3	1333.69	2688.84	2016.62	2837.81
351	TRINITY_DN2_c10_g1_i35.p1	UniRef100_UPI0011570AD1	reverse transcriptase family protein n=3 Tax=Staphylococcus aureus TaxID=1280 RepID=UPI0011570AD1	Staphylococcus aureus	1280	Staphylococcus, Staphylococcaceae, Bacillales, Bacilli, Bacillota, Terrabacteria group, Bacteria, cellular organisms	1.07688	1.07688	1.07751	1.07988	2.1288	1.07688	1.07623	1.05652	1.07343	1.03803	1.07343	1.05804	1.07023	1.05946	2.1288	5.31033	1.06207	2.12653	1.06207	4.23216	4.22608	2.11608	2.11304	1.05652	1.05123	1.05804	5.27445	2.1369	1.05313	1.06207	2.10626	4.30753	4.22608	1.0608	1.05804	1.05946	4.24321	1.0644	1.05652	1.0644	1.05652	7.40628	1.05652
352	TRINITY_DN2_c1129_g1_i1.p1	UniRef100_UPI00115C93E5	reverse transcriptase family protein n=1 Tax=Klebsiella pneumoniae TaxID=573 RepID=UPI00115C93E5	Klebsiella pneumoniae	573	Klebsiella, Klebsiella/Raoultella group, Enterobacteriaceae, Enterobacterales, Gammaproteobacteria, Pseudomonadota, Bacteria, cellular organisms	1.07688	1.07688	1.07751	1.07988	1.0644	1.07688	1.07623	1.05652	1.07343	1.03803	1.07343	1.05804	1.07023	1.05946	1.0644	1.06207	1.06207	3.18979	2.12413	1.05804	1.05652	1.05804	2.11304	1.05652	1.05123	2.11608	2.10978	1.06845	3.1594	1.06207	1.05313	1.07688	3.16956	1.0608	1.05804	1.05946	3.18241	1.0644	3.16956	1.0644	1.05652	4.23216	1.05652
353	TRINITY_DN2_c1150_g1_i1.p2	UniRef100_UPI000E348F20	hypothetical protein n=1 Tax=Klebsiella pneumoniae TaxID=573 RepID=UPI000E348F20	Klebsiella pneumoniae	573	Klebsiella, Klebsiella/Raoultella group, Enterobacteriaceae, Enterobacterales, Gammaproteobacteria, Pseudomonadota, Bacteria, cellular organisms	1.07688	1.07688	1.07751	1.07988	1.0644	1.07688	1.07623	5.2826	2.14686	6.2282	12.8811	5.2902	1.07023	7.41624	2.1288	1.06207	5.31033	2.12653	1.06207	4.23216	3.16956	3.17412	5.2826	6.33912	1.05123	8.46432	4.21956	1.06845	3.1594	1.06207	4.21253	1.07688	5.2826	8.48642	2.11608	2.11893	3.18241	1.0644	3.16956	4.2576	9.50868	2.11608	9.50868
354	TRINITY_DN2_c1209_g1_i1.p1	UniRef100_UPI000E3C3652	endonuclease/exonuclease/phosphatase family protein n=2 Tax=Staphylococcus aureus TaxID=1280 RepID=UPI000E3C3652	Staphylococcus aureus	1280	Staphylococcus, Staphylococcaceae, Bacillales, Bacilli, Bacillota, Terrabacteria group, Bacteria, cellular organisms	1.07688	1.07688	1.07751	1.07988	1.0644	1.07688	1.07623	1.05652	1.07343	1.03803	1.07343	1.05804	1.07023	1.05946	1.0644	1.06207	1.06207	1.06326	1.06207	1.05804	1.05652	1.05804	1.05652	1.05652	1.05123	1.05804	2.10978	1.06845	2.10626	1.06207	4.21253	1.07688	6.33912	1.0608	1.05804	1.05946	2.1216	1.0644	1.05652	1.0644	1.05652	1.05804	1.05652
355	TRINITY_DN2_c15_g1_i1.p1	UniRef100_UPI00099CC8AE	reverse transcriptase family protein n=1 Tax=Streptococcus pneumoniae TaxID=1313 RepID=UPI00099CC8AE	Streptococcus pneumoniae	1313	Streptococcus, Streptococcaceae, Lactobacillales, Bacilli, Bacillota, Terrabacteria group, Bacteria, cellular organisms	1.07688	1.07688	1.07751	1.07988	1.0644	1.07688	1.07623	1.05652	1.07343	1.03803	1.07343	3.17412	1.07023	1.05946	1.0644	1.06207	1.06207	1.06326	1.06207	1.05804	1.05652	4.23216	1.05652	3.16956	1.05123	1.05804	3.16467	1.06845	1.05313	1.06207	1.05313	1.07688	1.05652	1.0608	1.05804	1.05946	1.0608	1.0644	1.05652	1.0644	2.11304	1.05804	1.05652
356	TRINITY_DN2_c166_g1_i7.p1	UniRef100_UPI00099CC8AE	reverse transcriptase family protein n=1 Tax=Streptococcus pneumoniae TaxID=1313 RepID=UPI00099CC8AE	Streptococcus pneumoniae	1313	Streptococcus, Streptococcaceae, Lactobacillales, Bacilli, Bacillota, Terrabacteria group, Bacteria, cellular organisms	6.46129	2.15376	1.07751	1.07988	1.0644	6.46129	1.07623	1.05652	5.36715	5.19017	1.07343	6.34824	1.07023	4.23785	1.0644	4.24826	7.43446	8.5061	1.06207	3.17412	4.22608	1.05804	1.05652	2.11304	1.05123	5.2902	2.10978	3.20535	3.1594	5.31033	8.42506	1.07688	15.8478	3.18241	2.11608	3.17839	7.42561	3.1932	4.22608	3.1932	4.22608	4.23216	3.16956
357	TRINITY_DN2_c214_g1_i1.p1	UniRef100_UPI000E3E9016	hypothetical protein n=1 Tax=Staphylococcus aureus TaxID=1280 RepID=UPI000E3E9016	Staphylococcus aureus	1280	Staphylococcus, Staphylococcaceae, Bacillales, Bacilli, Bacillota, Terrabacteria group, Bacteria, cellular organisms	1.07688	1.07688	1.07751	1.07988	3.1932	1.07688	1.07623	1.05652	1.07343	1.03803	1.07343	14.8126	10.7023	9.53517	3.1932	10.6207	9.55859	4.25305	5.31033	2.11608	4.22608	3.17412	4.22608	3.16956	4.2049	9.52236	4.21956	1.06845	7.37193	1.06207	7.37193	2.15376	11.6217	6.36481	6.34824	4.23785	5.30401	2.1288	6.33912	8.5152	3.16956	4.23216	7.39564
358	TRINITY_DN2_c21_g1_i10.p1	UniRef100_UPI0011580997	reverse transcriptase family protein n=2 Tax=Staphylococcus aureus TaxID=1280 RepID=UPI0011580997	Staphylococcus aureus	1280	Staphylococcus, Staphylococcaceae, Bacillales, Bacilli, Bacillota, Terrabacteria group, Bacteria, cellular organisms	1.07688	1.07688	1.07751	1.07988	1.0644	1.07688	1.07623	6.33912	8.58743	1.03803	7.514	1.05804	1.07023	1.05946	1.0644	3.1862	1.06207	1.06326	5.31033	1.05804	2.11304	1.05804	1.05652	3.16956	1.05123	1.05804	1.05489	3.20535	3.1594	4.24826	5.26566	2.15376	1.05652	3.18241	1.05804	2.11893	1.0608	1.0644	2.11304	2.1288	1.05652	2.11608	5.2826
359	TRINITY_DN2_c21_g1_i7.p1	UniRef100_UPI001157EA0A	reverse transcriptase family protein n=1 Tax=Staphylococcus aureus TaxID=1280 RepID=UPI001157EA0A	Staphylococcus aureus	1280	Staphylococcus, Staphylococcaceae, Bacillales, Bacilli, Bacillota, Terrabacteria group, Bacteria, cellular organisms	1.07688	1.07688	1.07751	1.07988	1.0644	1.07688	1.07623	6.33912	8.58743	1.03803	7.514	1.05804	1.07023	2.11893	3.1932	3.1862	4.24826	1.06326	5.31033	2.11608	5.2826	1.05804	1.05652	3.16956	1.05123	3.17412	2.10978	1.06845	5.26566	2.12413	5.26566	2.15376	2.11304	7.42561	1.05804	2.11893	1.0608	1.0644	1.05652	3.1932	1.05652	2.11608	4.22608
360	TRINITY_DN2_c273_g1_i1.p1	UniRef100_UPI000E3E9016	hypothetical protein n=1 Tax=Staphylococcus aureus TaxID=1280 RepID=UPI000E3E9016	Staphylococcus aureus	1280	Staphylococcus, Staphylococcaceae, Bacillales, Bacilli, Bacillota, Terrabacteria group, Bacteria, cellular organisms	17.2301	7.53817	12.9302	19.4379	6.3864	6.46129	1.07623	4.22608	12.8811	28.0269	38.6434	68.7726	47.0903	78.4003	37.254	44.6068	31.862	35.0877	31.862	30.6831	28.526	41.2635	38.0347	70.7868	19.9733	48.6698	31.6467	13.8899	43.1784	32.924	37.9128	9.69194	96.1433	30.7633	51.8439	36.0217	15.912	25.5456	35.9217	43.6404	44.3738	44.4377	67.6173
361	TRINITY_DN2_c28_g1_i16.p1	UniRef100_UPI000E3E9016	hypothetical protein n=1 Tax=Staphylococcus aureus TaxID=1280 RepID=UPI000E3E9016	Staphylococcus aureus	1280	Staphylococcus, Staphylococcaceae, Bacillales, Bacilli, Bacillota, Terrabacteria group, Bacteria, cellular organisms	3.23065	5.38441	9.69763	1.07988	2.1288	1.07688	1.07623	1.05652	7.514	5.19017	1.07343	19.0447	1.07023	26.4866	7.4508	12.7448	6.3724	6.37958	6.3724	16.9286	9.50868	11.6384	7.39564	24.3	3.15368	15.8706	13.7136	5.34225	23.1689	4.24826	9.47819	3.23065	29.5826	5.30401	11.6384	11.6541	2.1216	5.322	11.6217	6.3864	22.1869	6.34824	23.2434
362	TRINITY_DN2_c28_g1_i5.p1	UniRef100_UPI000E348F20	hypothetical protein n=1 Tax=Klebsiella pneumoniae TaxID=573 RepID=UPI000E348F20	Klebsiella pneumoniae	573	Klebsiella, Klebsiella/Raoultella group, Enterobacteriaceae, Enterobacterales, Gammaproteobacteria, Pseudomonadota, Bacteria, cellular organisms	1.07688	5.38441	9.69763	1.07988	1.0644	1.07688	1.07623	1.05652	6.44057	1.03803	1.07343	10.5804	1.07023	21.1893	3.1932	8.49653	15.931	2.12653	16.9931	10.5804	7.39564	6.34824	5.2826	16.9043	3.15368	11.6384	6.32934	3.20535	8.42506	3.1862	8.42506	1.07688	28.526	3.18241	8.46432	7.41624	3.18241	1.0644	10.5652	7.4508	17.9608	4.23216	21.1304
363	TRINITY_DN2_c36_g1_i1.p1	UniRef100_UPI000C1A2522	hypothetical protein n=1 Tax=Enterococcus faecium TaxID=1352 RepID=UPI000C1A2522	Enterococcus faecium	1352	Enterococcus, Enterococcaceae, Lactobacillales, Bacilli, Bacillota, Terrabacteria group, Bacteria, cellular organisms	1.07688	1.07688	1.07751	1.07988	3.1932	6.46129	1.07623	1.05652	1.07343	1.03803	2.14686	11.6384	1.07023	9.53517	5.322	1.06207	5.31033	9.56937	9.55859	9.52236	3.16956	2.11608	3.16956	4.22608	4.2049	2.11608	5.27445	3.20535	6.31879	3.1862	6.31879	2.15376	2.11304	1.0608	4.23216	9.53517	4.24321	2.1288	3.16956	1.0644	2.11304	8.46432	3.16956
364	TRINITY_DN2_c3_g1_i11.p1	UniRef100_A0A181ZYN8	Uncharacterized protein n=2 Tax=Anaplasma phagocytophilum TaxID=948 RepID=A0A181ZYN8_ANAPH	Anaplasma phagocytophilum	948	phagocytophilum group, Anaplasma, Anaplasmataceae, Rickettsiales, Alphaproteobacteria, Pseudomonadota, Bacteria, cellular organisms	2.15376	1.07688	8.62011	15.1183	4.2576	1.07688	7.53362	4.22608	1.07343	1.03803	8.58743	3.17412	1.07023	9.53517	3.1932	1.06207	5.31033	5.31631	1.06207	2.11608	8.45216	4.23216	5.2826	6.33912	3.15368	8.46432	4.21956	3.20535	2.10626	3.1862	7.37193	4.30753	3.16956	3.18241	7.40628	3.17839	4.24321	3.1932	4.22608	1.0644	4.22608	9.52236	8.45216
365	TRINITY_DN2_c3_g1_i17.p1	UniRef100_A0A181ZYN8	Uncharacterized protein n=2 Tax=Anaplasma phagocytophilum TaxID=948 RepID=A0A181ZYN8_ANAPH	Anaplasma phagocytophilum	948	phagocytophilum group, Anaplasma, Anaplasmataceae, Rickettsiales, Alphaproteobacteria, Pseudomonadota, Bacteria, cellular organisms	35.5371	38.7677	74.3485	62.6331	64.9284	69.9973	39.8206	26.413	138.472	41.5214	64.4057	406.287	210.836	290.293	127.728	116.827	304.813	174.375	302.689	202.086	196.513	178.809	177.495	204.965	157.684	378.778	148.739	39.5327	153.757	201.793	176.926	67.8436	274.695	108.202	293.077	115.481	106.08	105.376	150.026	92.6028	208.134	154.474	169.043
366	TRINITY_DN2_c3_g1_i6.p1	UniRef100_A0A181ZYN8	Uncharacterized protein n=2 Tax=Anaplasma phagocytophilum TaxID=948 RepID=A0A181ZYN8_ANAPH	Anaplasma phagocytophilum	948	phagocytophilum group, Anaplasma, Anaplasmataceae, Rickettsiales, Alphaproteobacteria, Pseudomonadota, Bacteria, cellular organisms	2.15376	1.07688	1.07751	1.07988	1.0644	1.07688	1.07623	1.05652	1.07343	1.03803	1.07343	2.11608	5.35117	3.17839	1.0644	1.06207	1.06207	1.06326	4.24826	2.11608	2.11304	1.05804	3.16956	2.11304	2.10245	8.46432	3.16467	4.2738	2.10626	6.3724	2.10626	3.23065	2.11304	1.0608	2.11608	1.05946	3.18241	1.0644	5.2826	3.1932	1.05652	3.17412	2.11304
367	TRINITY_DN2_c620_g1_i2.p1	UniRef100_A0A1L8ZGS9	Uncharacterized protein n=1 Tax=Bacillus obstructivus TaxID=1914540 RepID=A0A1L8ZGS9_9BACI	Bacillus obstructivus	1914540	Bacillus, Bacillaceae, Bacillales, Bacilli, Bacillota, Terrabacteria group, Bacteria, cellular organisms	1.07688	1.07688	1.07751	1.07988	1.0644	1.07688	1.07623	1.05652	8.58743	1.03803	1.07343	3.17412	1.07023	1.05946	1.0644	1.06207	1.06207	1.06326	1.06207	1.05804	1.05652	1.05804	1.05652	3.16956	1.05123	1.05804	1.05489	1.06845	1.05313	3.1862	1.05313	1.07688	1.05652	6.36481	2.11608	1.05946	1.0608	2.1288	1.05652	2.1288	1.05652	2.11608	1.05652
368	TRINITY_DN2_c62_g1_i7.p1	UniRef100_UPI001157EA0A	reverse transcriptase family protein n=1 Tax=Staphylococcus aureus TaxID=1280 RepID=UPI001157EA0A	Staphylococcus aureus	1280	Staphylococcus, Staphylococcaceae, Bacillales, Bacilli, Bacillota, Terrabacteria group, Bacteria, cellular organisms	1.07688	1.07688	1.07751	1.07988	1.0644	1.07688	1.07623	1.05652	1.07343	1.03803	1.07343	3.17412	13.913	11.6541	6.3864	2.12413	1.06207	1.06326	1.06207	1.05804	10.5652	3.17412	3.16956	1.05652	2.10245	9.52236	3.16467	3.20535	6.31879	4.24826	2.10626	1.07688	3.16956	1.0608	3.17412	2.11893	3.18241	2.1288	5.2826	5.322	2.11304	8.46432	4.22608
369	TRINITY_DN2_c70_g1_i3.p1	UniRef100_A0A1V2SAW2	Uncharacterized protein n=1 Tax=Bacillus sp. VT-16-64 TaxID=1917019 RepID=A0A1V2SAW2_9BACI	Bacillus sp. VT-16-64	1917019	unclassified Bacillus (in: firmicutes), Bacillus, Bacillaceae, Bacillales, Bacilli, Bacillota, Terrabacteria group, Bacteria, cellular organisms	1.07688	1.07688	1.07751	1.07988	2.1288	1.07688	1.07623	1.05652	1.07343	1.03803	1.07343	2.11608	8.56187	9.53517	2.1288	1.06207	4.24826	4.25305	1.06207	4.23216	1.05652	1.05804	1.05652	2.11304	1.05123	8.46432	4.21956	1.06845	1.05313	2.12413	4.21253	1.07688	4.22608	1.0608	4.23216	3.17839	4.24321	1.0644	3.16956	1.0644	2.11304	1.05804	2.11304
370	TRINITY_DN2_c80_g1_i3.p1	UniRef100_UPI00115C0FD3	reverse transcriptase family protein n=1 Tax=Staphylococcus aureus TaxID=1280 RepID=UPI00115C0FD3	Staphylococcus aureus	1280	Staphylococcus, Staphylococcaceae, Bacillales, Bacilli, Bacillota, Terrabacteria group, Bacteria, cellular organisms	1.07688	1.07688	1.07751	1.07988	1.0644	1.07688	1.07623	1.05652	1.07343	1.03803	1.07343	1.05804	1.07023	1.05946	1.0644	4.24826	1.06207	1.06326	1.06207	1.05804	1.05652	1.05804	1.05652	1.05652	1.05123	5.2902	1.05489	1.06845	2.10626	1.06207	1.05313	1.07688	1.05652	1.0608	1.05804	1.05946	1.0608	1.0644	1.05652	1.0644	1.05652	1.05804	1.05652
371	TRINITY_DN300885_c0_g1_i1.p1	UniRef100_UPI00054BBF56	hypothetical protein n=1 Tax=Pseudomonas fluorescens TaxID=294 RepID=UPI00054BBF56	Pseudomonas fluorescens	294	Pseudomonas fluorescens group, Pseudomonas, Pseudomonadaceae, Pseudomonadales, Gammaproteobacteria, Pseudomonadota, Bacteria, cellular organisms	1.07688	1.07688	1.07751	1.07988	1.0644	1.07688	1.07623	1.05652	1.07343	24.9128	1.07343	1.05804	1.07023	1.05946	1.0644	1.06207	1.06207	1.06326	1.06207	1.05804	1.05652	1.05804	1.05652	1.05652	1.05123	1.05804	1.05489	1.06845	1.05313	1.06207	1.05313	1.07688	1.05652	1.0608	1.05804	1.05946	1.0608	1.0644	1.05652	1.0644	1.05652	1.05804	1.05652
372	TRINITY_DN303943_c0_g1_i1.p1	UniRef100_UPI0009CD3A51	maltose/maltodextrin ABC transporter substrate-binding protein MalE n=1 Tax=Staphylococcus aureus TaxID=1280 RepID=UPI0009CD3A51	Staphylococcus aureus	1280	Staphylococcus, Staphylococcaceae, Bacillales, Bacilli, Bacillota, Terrabacteria group, Bacteria, cellular organisms	1.07688	1.07688	1.07751	1.07988	1.0644	1.07688	1.07623	1.05652	1.07343	1.03803	1.07343	1.05804	1.07023	1.05946	1.0644	1.06207	1.06207	1.06326	1.06207	1.05804	1.05652	1.05804	1.05652	1.05652	9.46103	1.05804	1.05489	1.06845	1.05313	1.06207	1.05313	1.07688	1.05652	1.0608	1.05804	1.05946	1.0608	1.0644	1.05652	1.0644	1.05652	1.05804	1.05652
373	TRINITY_DN304652_c0_g1_i1.p1	UniRef100_UPI000EF23118	surfactin non-ribosomal peptide synthetase SrfAA n=1 Tax=Bacillus subtilis TaxID=1423 RepID=UPI000EF23118	Bacillus subtilis	1423	Bacillus subtilis group, Bacillus, Bacillaceae, Bacillales, Bacilli, Bacillota, Terrabacteria group, Bacteria, cellular organisms	1.07688	1.07688	1.07751	1.07988	1.0644	1.07688	1.07623	1.05652	1.07343	1.03803	1.07343	1.05804	1.07023	1.05946	1.0644	1.06207	1.06207	1.06326	1.06207	1.05804	1.05652	1.05804	1.05652	1.05652	9.46103	1.05804	1.05489	1.06845	1.05313	1.06207	1.05313	1.07688	1.05652	1.0608	1.05804	1.05946	1.0608	1.0644	1.05652	1.0644	1.05652	1.05804	1.05652
374	TRINITY_DN304916_c0_g1_i1.p2	UniRef100_UPI00117A3602	keratin n=1 Tax=Klebsiella pneumoniae TaxID=573 RepID=UPI00117A3602	Klebsiella pneumoniae	573	Klebsiella, Klebsiella/Raoultella group, Enterobacteriaceae, Enterobacterales, Gammaproteobacteria, Pseudomonadota, Bacteria, cellular organisms	1.07688	5.38441	1.07751	1.07988	1.0644	1.07688	1.07623	1.05652	4.29372	1.03803	1.07343	5.2902	1.07023	1.05946	1.0644	2.12413	6.3724	1.06326	1.06207	3.17412	1.05652	3.17412	1.05652	1.05652	3.15368	1.05804	3.16467	7.47915	2.10626	1.06207	1.05313	1.07688	1.05652	2.1216	4.23216	1.05946	4.24321	1.0644	3.16956	1.0644	1.05652	1.05804	1.05652
375	TRINITY_DN30492_c0_g1_i1.p1	UniRef100_UPI00115943A6	reverse transcriptase family protein n=1 Tax=Staphylococcus aureus TaxID=1280 RepID=UPI00115943A6	Staphylococcus aureus	1280	Staphylococcus, Staphylococcaceae, Bacillales, Bacilli, Bacillota, Terrabacteria group, Bacteria, cellular organisms	1.07688	1.07688	1.07751	1.07988	1.0644	1.07688	1.07623	1.05652	1.07343	1.03803	1.07343	3.17412	1.07023	1.05946	1.0644	1.06207	1.06207	1.06326	1.06207	1.05804	1.05652	2.11608	1.05652	1.05652	1.05123	1.05804	1.05489	1.06845	1.05313	1.06207	1.05313	1.07688	1.05652	1.0608	1.05804	1.05946	1.0608	1.0644	1.05652	1.0644	1.05652	1.05804	1.05652
376	TRINITY_DN30492_c0_g2_i1.p1	UniRef100_UPI0011612306	hypothetical protein n=1 Tax=Enterococcus faecium TaxID=1352 RepID=UPI0011612306	Enterococcus faecium	1352	Enterococcus, Enterococcaceae, Lactobacillales, Bacilli, Bacillota, Terrabacteria group, Bacteria, cellular organisms	1.07688	5.38441	6.46508	1.07988	2.1288	1.07688	1.07623	1.05652	10.7343	4.15214	1.07343	44.4377	9.6321	22.2487	10.644	10.6207	16.9931	8.5061	12.7448	9.52236	14.7913	4.23216	19.0174	7.39564	4.2049	2.11608	6.32934	7.47915	27.3814	15.931	22.1158	5.38441	19.0174	6.36481	16.9286	8.4757	3.18241	6.3864	8.45216	13.8372	15.8478	10.5804	30.6391
377	TRINITY_DN304_c26_g1_i1.p2	UniRef100_A0A3R8RWM0	Uncharacterized protein n=1 Tax=Schaalia georgiae TaxID=52768 RepID=A0A3R8RWM0_9ACTO	Schaalia georgiae	52768	Schaalia, Actinomycetaceae, Actinomycetales, Actinomycetes, Actinomycetota, Terrabacteria group, Bacteria, cellular organisms	1.07688	1.07688	1.07751	1.07988	1.0644	1.07688	1.07623	1.05652	1.07343	1.03803	2.14686	5.2902	1.07023	4.23785	5.322	1.06207	1.06207	1.06326	5.31033	2.11608	7.39564	6.34824	6.33912	4.22608	1.05123	1.05804	4.21956	4.2738	7.37193	1.06207	6.31879	1.07688	2.11304	4.24321	1.05804	3.17839	4.24321	1.0644	4.22608	2.1288	4.22608	2.11608	4.22608
378	TRINITY_DN305943_c0_g1_i1.p1	UniRef100_UPI000CBBC969	C1 family peptidase n=1 Tax=Lactobacillus johnsonii TaxID=33959 RepID=UPI000CBBC969	Lactobacillus johnsonii	33959	Lactobacillus, Lactobacillaceae, Lactobacillales, Bacilli, Bacillota, Terrabacteria group, Bacteria, cellular organisms	1.07688	1.07688	1.07751	1.07988	1.0644	1.07688	1.07623	1.05652	1.07343	1.03803	1.07343	1.05804	1.07023	1.05946	1.0644	1.06207	1.06207	1.06326	1.06207	1.05804	1.05652	1.05804	1.05652	1.05652	5.25613	1.05804	1.05489	1.06845	1.05313	1.06207	1.05313	1.07688	1.05652	1.0608	1.05804	1.05946	1.0608	1.0644	1.05652	1.0644	1.05652	1.05804	1.05652
379	TRINITY_DN30609_c5_g1_i1.p1	UniRef100_UPI00115C93E5	reverse transcriptase family protein n=1 Tax=Klebsiella pneumoniae TaxID=573 RepID=UPI00115C93E5	Klebsiella pneumoniae	573	Klebsiella, Klebsiella/Raoultella group, Enterobacteriaceae, Enterobacterales, Gammaproteobacteria, Pseudomonadota, Bacteria, cellular organisms	6.46129	1.07688	1.07751	1.07988	1.0644	1.07688	1.07623	1.05652	1.07343	1.03803	1.07343	3.17412	1.07023	3.17839	5.322	1.06207	1.06207	5.31631	1.06207	2.11608	7.39564	2.11608	1.05652	4.22608	3.15368	2.11608	2.10978	2.1369	4.21253	1.06207	6.31879	1.07688	3.16956	2.1216	2.11608	2.11893	2.1216	1.0644	2.11304	1.0644	3.16956	1.05804	7.39564
380	TRINITY_DN30616_c0_g1_i1.p1	UniRef100_UPI001158FAE8	reverse transcriptase family protein n=1 Tax=Klebsiella pneumoniae TaxID=573 RepID=UPI001158FAE8	Klebsiella pneumoniae	573	Klebsiella, Klebsiella/Raoultella group, Enterobacteriaceae, Enterobacterales, Gammaproteobacteria, Pseudomonadota, Bacteria, cellular organisms	1.07688	1.07688	1.07751	1.07988	6.3864	1.07688	1.07623	1.05652	1.07343	12.4564	1.07343	1.05804	1.07023	1.05946	1.0644	1.06207	1.06207	1.06326	1.06207	1.05804	1.05652	1.05804	1.05652	1.05652	1.05123	1.05804	1.05489	1.06845	1.05313	1.06207	1.05313	1.07688	1.05652	1.0608	1.05804	1.05946	1.0608	1.0644	1.05652	1.0644	1.05652	1.05804	1.05652
381	TRINITY_DN306854_c0_g1_i1.p1	UniRef100_A0A550JQF6	AAA family ATPase n=1 Tax=Glycocaulis sp. ZYF765 TaxID=2518983 RepID=A0A550JQF6_9RHOB	Glycocaulis sp. ZYF765	2518983	Glycocaulis, Maricaulaceae, Maricaulales, Alphaproteobacteria, Pseudomonadota, Bacteria, cellular organisms	5.38441	1.07688	1.07751	1.07988	1.0644	1.07688	1.07623	1.05652	1.07343	1.03803	1.07343	1.05804	1.07023	1.05946	1.0644	1.06207	1.06207	1.06326	1.06207	1.05804	1.05652	1.05804	1.05652	1.05652	1.05123	7.40628	1.05489	1.06845	1.05313	1.06207	1.05313	1.07688	1.05652	1.0608	1.05804	1.05946	1.0608	1.0644	1.05652	1.0644	1.05652	1.05804	1.05652
382	TRINITY_DN307218_c0_g1_i1.p1	UniRef100_UPI0002E19B17	GTPase HflX n=1 Tax=Bacillus subtilis TaxID=1423 RepID=UPI0002E19B17	Bacillus subtilis	1423	Bacillus subtilis group, Bacillus, Bacillaceae, Bacillales, Bacilli, Bacillota, Terrabacteria group, Bacteria, cellular organisms	1.07688	1.07688	1.07751	1.07988	1.0644	1.07688	1.07623	1.05652	1.07343	1.03803	1.07343	1.05804	1.07023	1.05946	1.0644	1.06207	1.06207	1.06326	1.06207	1.05804	1.05652	1.05804	1.05652	1.05652	1.05123	1.05804	1.05489	1.06845	1.05313	1.06207	1.05313	1.07688	1.05652	1.0608	1.05804	1.05946	1.0608	1.0644	4.22608	1.0644	1.05652	1.05804	1.05652
383	TRINITY_DN307442_c0_g1_i1.p1	UniRef100_A0A3G8ADW4	Ferric iron ABC transporter, ATP-binding protein n=1 Tax=Pseudomonas sp. R4-35-07 TaxID=658643 RepID=A0A3G8ADW4_9PSED	Pseudomonas sp. R4-35-07	658643	unclassified Pseudomonas, Pseudomonas, Pseudomonadaceae, Pseudomonadales, Gammaproteobacteria, Pseudomonadota, Bacteria, cellular organisms	1.07688	1.07688	1.07751	1.07988	1.0644	1.07688	1.07623	1.05652	1.07343	5.19017	1.07343	1.05804	1.07023	1.05946	1.0644	1.06207	1.06207	1.06326	23.3655	1.05804	1.05652	1.05804	1.05652	1.05652	1.05123	1.05804	1.05489	1.06845	1.05313	1.06207	1.05313	1.07688	1.05652	1.0608	1.05804	1.05946	1.0608	1.0644	1.05652	1.0644	1.05652	1.05804	1.05652
384	TRINITY_DN307456_c0_g1_i1.p1	UniRef100_UPI00117ABCBE	hypothetical protein n=1 Tax=Klebsiella pneumoniae TaxID=573 RepID=UPI00117ABCBE	Klebsiella pneumoniae	573	Klebsiella, Klebsiella/Raoultella group, Enterobacteriaceae, Enterobacterales, Gammaproteobacteria, Pseudomonadota, Bacteria, cellular organisms	21.5376	25.8452	1.07751	31.3166	3.1932	8.61506	1.07623	1.05652	1.07343	1.03803	1.07343	6.34824	37.4582	8.4757	1.0644	3.1862	1.06207	1.06326	18.0551	1.05804	3.16956	5.2902	7.39564	9.50868	7.35858	3.17412	6.32934	5.34225	11.5845	7.43446	5.26566	8.61506	10.5652	3.18241	10.5804	8.4757	8.48642	10.644	6.33912	3.1932	3.16956	5.2902	3.16956
385	TRINITY_DN307557_c0_g1_i1.p2	UniRef100_UPI000E1FF358	molecular chaperone OsmY n=1 Tax=Escherichia coli TaxID=562 RepID=UPI000E1FF358	Escherichia coli	562	Escherichia, Enterobacteriaceae, Enterobacterales, Gammaproteobacteria, Pseudomonadota, Bacteria, cellular organisms	1.07688	1.07688	1.07751	1.07988	3.1932	1.07688	1.07623	1.05652	1.07343	1.03803	1.07343	1.05804	1.07023	1.05946	1.0644	1.06207	1.06207	1.06326	1.06207	1.05804	1.05652	1.05804	1.05652	1.05652	4.2049	1.05804	1.05489	1.06845	1.05313	1.06207	1.05313	1.07688	1.05652	1.0608	1.05804	1.05946	1.0608	1.0644	1.05652	1.0644	1.05652	1.05804	1.05652
386	TRINITY_DN307854_c0_g1_i1.p2	UniRef100_A0A4R6VUA3	Putative MFS family arabinose efflux permease n=1 Tax=Pseudomonas sp. OV184 TaxID=2135586 RepID=A0A4R6VUA3_9PSED	Pseudomonas sp. OV184	2135586	unclassified Pseudomonas, Pseudomonas, Pseudomonadaceae, Pseudomonadales, Gammaproteobacteria, Pseudomonadota, Bacteria, cellular organisms	1.07688	1.07688	1.07751	1.07988	1.0644	1.07688	1.07623	1.05652	1.07343	13.4944	1.07343	1.05804	1.07023	1.05946	1.0644	1.06207	1.06207	1.06326	1.06207	1.05804	1.05652	1.05804	1.05652	1.05652	1.05123	1.05804	1.05489	1.06845	1.05313	1.06207	1.05313	1.07688	1.05652	1.0608	1.05804	1.05946	1.0608	1.0644	1.05652	1.0644	1.05652	1.05804	1.05652
387	TRINITY_DN308094_c0_g1_i1.p1	UniRef100_V5P426	Triosephosphate isomerase n=1 Tax=Lactobacillus johnsonii N6.2 TaxID=1408186 RepID=V5P426_LACJH	Lactobacillus johnsonii N6.2	1408186	Lactobacillus johnsonii, Lactobacillus, Lactobacillaceae, Lactobacillales, Bacilli, Bacillota, Terrabacteria group, Bacteria, cellular organisms	1.07688	1.07688	1.07751	1.07988	1.0644	1.07688	1.07623	1.05652	1.07343	1.03803	1.07343	1.05804	1.07023	1.05946	1.0644	1.06207	1.06207	1.06326	1.06207	1.05804	1.05652	1.05804	1.05652	1.05652	4.2049	1.05804	1.05489	1.06845	1.05313	1.06207	1.05313	1.07688	1.05652	1.0608	1.05804	1.05946	1.0608	1.0644	1.05652	1.0644	1.05652	1.05804	1.05652
388	TRINITY_DN308142_c0_g1_i1.p1	UniRef100_A0A376LF36	Triosephosphate isomerase n=1 Tax=Escherichia coli TaxID=562 RepID=A0A376LF36_ECOLX	Escherichia coli	562	Escherichia, Enterobacteriaceae, Enterobacterales, Gammaproteobacteria, Pseudomonadota, Bacteria, cellular organisms	1.07688	1.07688	1.07751	1.07988	1.0644	1.07688	1.07623	5.2826	1.07343	1.03803	1.07343	1.05804	1.07023	1.05946	1.0644	1.06207	1.06207	1.06326	1.06207	1.05804	1.05652	2.11608	1.05652	1.05652	1.05123	1.05804	1.05489	1.06845	1.05313	1.06207	1.05313	1.07688	1.05652	1.0608	1.05804	1.05946	1.0608	1.0644	1.05652	1.0644	1.05652	1.05804	1.05652
389	TRINITY_DN308722_c0_g1_i1.p1	UniRef100_A5VLK1	30S ribosomal protein S19 n=10 Tax=Lactobacillus TaxID=1578 RepID=RS19_LACRD	Lactobacillus	1578	Lactobacillaceae, Lactobacillales, Bacilli, Bacillota, Terrabacteria group, Bacteria, cellular organisms	1.07688	1.07688	1.07751	1.07988	1.0644	1.07688	1.07623	1.05652	1.07343	1.03803	1.07343	1.05804	1.07023	1.05946	1.0644	1.06207	1.06207	1.06326	1.06207	1.05804	1.05652	1.05804	1.05652	1.05652	5.25613	1.05804	1.05489	1.06845	1.05313	1.06207	1.05313	1.07688	1.05652	1.0608	1.05804	1.05946	1.0608	1.0644	1.05652	1.0644	1.05652	1.05804	1.05652
390	TRINITY_DN309133_c0_g1_i1.p1	UniRef100_UPI000F57198E	hypothetical protein n=1 Tax=Pseudomonas sp. R2-60-08W TaxID=1173280 RepID=UPI000F57198E	Pseudomonas sp. R2-60-08W	1173280	unclassified Pseudomonas, Pseudomonas, Pseudomonadaceae, Pseudomonadales, Gammaproteobacteria, Pseudomonadota, Bacteria, cellular organisms	1.07688	1.07688	1.07751	1.07988	1.0644	1.07688	1.07623	1.05652	1.07343	34.2551	1.07343	1.05804	1.07023	1.05946	1.0644	1.06207	1.06207	1.06326	1.06207	1.05804	1.05652	1.05804	1.05652	1.05652	1.05123	1.05804	1.05489	1.06845	1.05313	1.06207	1.05313	1.07688	1.05652	1.0608	1.05804	1.05946	1.0608	1.0644	1.05652	1.0644	1.05652	1.05804	1.05652
391	TRINITY_DN309313_c0_g1_i1.p1	UniRef100_A0A4U9LLK5	PTS system ascorbate-specific transporter subunit IIC n=1 Tax=Escherichia coli TaxID=562 RepID=A0A4U9LLK5_ECOLX	Escherichia coli	562	Escherichia, Enterobacteriaceae, Enterobacterales, Gammaproteobacteria, Pseudomonadota, Bacteria, cellular organisms	1.07688	1.07688	1.07751	1.07988	1.0644	4.30753	1.07623	1.05652	1.07343	1.03803	1.07343	1.05804	1.07023	1.05946	1.0644	1.06207	1.06207	1.06326	1.06207	1.05804	1.05652	1.05804	1.05652	1.05652	1.05123	3.17412	1.05489	1.06845	1.05313	1.06207	1.05313	1.07688	1.05652	1.0608	1.05804	1.05946	1.0608	1.0644	1.05652	1.0644	1.05652	1.05804	1.05652
392	TRINITY_DN309747_c0_g1_i1.p1	UniRef100_UPI00069F7909	molecular chaperone DnaK n=1 Tax=Lactobacillus johnsonii TaxID=33959 RepID=UPI00069F7909	Lactobacillus johnsonii	33959	Lactobacillus, Lactobacillaceae, Lactobacillales, Bacilli, Bacillota, Terrabacteria group, Bacteria, cellular organisms	1.07688	1.07688	1.07751	1.07988	1.0644	1.07688	1.07623	1.05652	1.07343	1.03803	1.07343	1.05804	1.07023	1.05946	1.0644	1.06207	1.06207	1.06326	1.06207	1.05804	1.05652	1.05804	1.05652	1.05652	6.30735	1.05804	1.05489	1.06845	1.05313	1.06207	1.05313	1.07688	1.05652	1.0608	1.05804	1.05946	1.0608	1.0644	1.05652	1.0644	1.05652	1.05804	1.05652
393	TRINITY_DN310742_c0_g1_i1.p1	UniRef100_A0A4Q0HVB4	Uncharacterized protein n=2 Tax=Pseudomonas TaxID=286 RepID=A0A4Q0HVB4_PSEAZ	Pseudomonas	286	Pseudomonadaceae, Pseudomonadales, Gammaproteobacteria, Pseudomonadota, Bacteria, cellular organisms	1.07688	1.07688	1.07751	1.07988	1.0644	1.07688	1.07623	1.05652	1.07343	25.9508	1.07343	1.05804	1.07023	1.05946	1.0644	1.06207	1.06207	1.06326	1.06207	1.05804	1.05652	1.05804	1.05652	1.05652	1.05123	1.05804	1.05489	1.06845	1.05313	1.06207	1.05313	1.07688	1.05652	1.0608	1.05804	1.05946	1.0608	1.0644	1.05652	1.0644	1.05652	1.05804	1.05652
394	TRINITY_DN311241_c0_g1_i1.p1	UniRef100_Q74L90	Elongation factor G n=3 Tax=Lactobacillus johnsonii TaxID=33959 RepID=EFG_LACJO	Lactobacillus johnsonii	33959	Lactobacillus, Lactobacillaceae, Lactobacillales, Bacilli, Bacillota, Terrabacteria group, Bacteria, cellular organisms	1.07688	1.07688	1.07751	1.07988	1.0644	1.07688	1.07623	1.05652	1.07343	1.03803	1.07343	1.05804	1.07023	1.05946	1.0644	1.06207	1.06207	1.06326	1.06207	1.05804	1.05652	1.05804	1.05652	1.05652	4.2049	1.05804	1.05489	1.06845	1.05313	1.06207	1.05313	1.07688	1.05652	1.0608	1.05804	1.05946	1.0608	1.0644	1.05652	1.0644	1.05652	1.05804	1.05652
395	TRINITY_DN314096_c0_g1_i1.p3	UniRef100_A0A2P8LM33	NAD(P) transhydrogenase subunit beta n=1 Tax=Pseudomonas sp. R9.37 TaxID=1390498 RepID=A0A2P8LM33_9PSED	Pseudomonas sp. R9.37	1390498	unclassified Pseudomonas, Pseudomonas, Pseudomonadaceae, Pseudomonadales, Gammaproteobacteria, Pseudomonadota, Bacteria, cellular organisms	1.07688	1.07688	1.07751	1.07988	1.0644	1.07688	1.07623	1.05652	1.07343	3.1141	1.07343	1.05804	1.07023	1.05946	1.0644	1.06207	1.06207	1.06326	1.06207	1.05804	1.05652	1.05804	1.05652	1.05652	1.05123	1.05804	1.05489	1.06845	1.05313	1.06207	1.05313	1.07688	1.05652	1.0608	1.05804	1.05946	1.0608	1.0644	1.05652	1.0644	1.05652	1.05804	1.05652
396	TRINITY_DN3146_c0_g1_i32.p11	UniRef100_E2PHW4	Uncharacterized protein n=1 Tax=Neisseria polysaccharea ATCC 43768 TaxID=546267 RepID=E2PHW4_NEIPO	Neisseria polysaccharea ATCC 43768	546267	Neisseria polysaccharea, Neisseria, Neisseriaceae, Neisseriales, Betaproteobacteria, Pseudomonadota, Bacteria, cellular organisms	1.07688	1.07688	1.07751	1.07988	1.0644	2.15376	1.07623	2.11304	5.36715	1.03803	1.07343	1.05804	1.07023	1.05946	2.1288	2.12413	1.06207	1.06326	2.12413	9.52236	2.11304	2.11608	1.05652	1.05652	1.05123	1.05804	3.16467	1.06845	5.26566	2.12413	2.10626	4.30753	1.05652	4.24321	2.11608	1.05946	1.0608	3.1932	3.16956	3.1932	1.05652	5.2902	1.05652
397	TRINITY_DN31573_c0_g1_i1.p1	UniRef100_UPI000E2F23E3	surfactin non-ribosomal peptide synthetase SrfAA n=1 Tax=Bacillus sp. MT TaxID=2293323 RepID=UPI000E2F23E3	Bacillus sp. MT	2293323	unclassified Bacillus (in: firmicutes), Bacillus, Bacillaceae, Bacillales, Bacilli, Bacillota, Terrabacteria group, Bacteria, cellular organisms	1.07688	1.07688	1.07751	1.07988	1.0644	1.07688	1.07623	1.05652	1.07343	1.03803	1.07343	1.05804	1.07023	1.05946	1.0644	1.06207	1.06207	1.06326	1.06207	1.05804	1.05652	1.05804	1.05652	1.05652	68.3296	1.05804	1.05489	1.06845	1.05313	1.06207	1.05313	1.07688	1.05652	1.0608	1.05804	1.05946	1.0608	1.0644	1.05652	1.0644	1.05652	1.05804	1.05652
398	TRINITY_DN316328_c0_g1_i1.p1	UniRef100_UPI0011C4CB72	hypothetical protein n=1 Tax=Acinetobacter baumannii TaxID=470 RepID=UPI0011C4CB72	Acinetobacter baumannii	470	Acinetobacter calcoaceticus/baumannii complex, Acinetobacter, Moraxellaceae, Moraxellales, Gammaproteobacteria, Pseudomonadota, Bacteria, cellular organisms	1.07688	1.07688	1.07751	1.07988	1.0644	1.07688	1.07623	1.05652	1.07343	4.15214	1.07343	1.05804	1.07023	1.05946	1.0644	1.06207	1.06207	1.06326	1.06207	1.05804	1.05652	1.05804	1.05652	1.05652	1.05123	1.05804	1.05489	1.06845	1.05313	1.06207	1.05313	1.07688	1.05652	1.0608	1.05804	1.05946	1.0608	1.0644	1.05652	1.0644	1.05652	1.05804	1.05652
399	TRINITY_DN31635_c0_g1_i2.p1	UniRef100_A0A1V3Y2M1	Type I glyceraldehyde-3-phosphate dehydrogenase n=17 Tax=Bacilli TaxID=91061 RepID=A0A1V3Y2M1_LACGS	Bacilli	91061	Bacillota, Terrabacteria group, Bacteria, cellular organisms	1.07688	1.07688	1.07751	1.07988	1.0644	1.07688	1.07623	1.05652	1.07343	1.03803	1.07343	1.05804	1.07023	1.05946	1.0644	1.06207	1.06207	1.06326	1.06207	1.05804	1.05652	1.05804	1.05652	1.05652	72.5345	1.05804	1.05489	1.06845	1.05313	1.06207	1.05313	1.07688	1.05652	1.0608	1.05804	1.05946	1.0608	1.0644	1.05652	1.0644	1.05652	1.05804	1.05652
400	TRINITY_DN316541_c0_g1_i1.p1	UniRef100_A0A267MAP3	Triosephosphate isomerase n=2 Tax=Lactobacillus johnsonii TaxID=33959 RepID=A0A267MAP3_LACJH	Lactobacillus johnsonii	33959	Lactobacillus, Lactobacillaceae, Lactobacillales, Bacilli, Bacillota, Terrabacteria group, Bacteria, cellular organisms	1.07688	1.07688	1.07751	1.07988	1.0644	1.07688	1.07623	1.05652	1.07343	1.03803	1.07343	1.05804	1.07023	1.05946	1.0644	1.06207	1.06207	1.06326	1.06207	1.05804	1.05652	1.05804	1.05652	1.05652	6.30735	1.05804	1.05489	1.06845	1.05313	1.06207	1.05313	1.07688	1.05652	1.0608	1.05804	1.05946	1.0608	1.0644	1.05652	1.0644	1.05652	1.05804	1.05652
401	TRINITY_DN316938_c0_g1_i1.p1	UniRef100_A0A380ECQ9	Pyruvate formate-lyase activating enzyme n=1 Tax=Staphylococcus aureus TaxID=1280 RepID=A0A380ECQ9_STAAU	Staphylococcus aureus	1280	Staphylococcus, Staphylococcaceae, Bacillales, Bacilli, Bacillota, Terrabacteria group, Bacteria, cellular organisms	1.07688	1.07688	1.07751	1.07988	1.0644	1.07688	1.07623	1.05652	1.07343	1.03803	1.07343	1.05804	1.07023	1.05946	1.0644	1.06207	1.06207	1.06326	1.06207	1.05804	1.05652	1.05804	1.05652	1.05652	5.25613	1.05804	1.05489	1.06845	1.05313	1.06207	1.05313	1.07688	1.05652	1.0608	1.05804	1.05946	1.0608	1.0644	1.05652	1.0644	1.05652	1.05804	1.05652
402	TRINITY_DN3175_c0_g1_i6.p1	UniRef100_A0A2B1JYT5	Endonuclease (Fragment) n=2 Tax=Bacillus cereus TaxID=1396 RepID=A0A2B1JYT5_BACCE	Bacillus cereus	1396	Bacillus cereus group, Bacillus, Bacillaceae, Bacillales, Bacilli, Bacillota, Terrabacteria group, Bacteria, cellular organisms	1.07688	1.07688	1.07751	1.07988	1.0644	1.07688	1.07623	31.6956	1.07343	35.2931	1.07343	1.05804	1.07023	1.05946	1.0644	1.06207	1.06207	1.06326	1.06207	6.34824	1.05652	1.05804	1.05652	1.05652	3.15368	1.05804	1.05489	1.06845	1.05313	1.06207	1.05313	1.07688	5.2826	1.0608	1.05804	1.05946	1.0608	1.0644	1.05652	1.0644	1.05652	1.05804	1.05652
403	TRINITY_DN3175_c0_g1_i7.p3	UniRef100_A0A2S6WF01	DUF1725 domain-containing protein n=1 Tax=Streptomyces sp. MH60 TaxID=1940758 RepID=A0A2S6WF01_9ACTN	Streptomyces sp. MH60	1940758	unclassified Streptomyces, Streptomyces, Streptomycetaceae, Streptomycetales, Actinomycetes, Actinomycetota, Terrabacteria group, Bacteria, cellular organisms	1.07688	1.07688	1.07751	1.07988	1.0644	1.07688	1.07623	25.3565	1.07343	11.4184	1.07343	1.05804	1.07023	1.05946	3.1932	1.06207	1.06207	1.06326	1.06207	1.05804	2.11304	1.05804	4.22608	1.05652	3.15368	2.11608	1.05489	1.06845	4.21253	3.1862	2.10626	1.07688	5.2826	2.1216	2.11608	1.05946	1.0608	1.0644	2.11304	1.0644	1.05652	6.34824	3.16956
404	TRINITY_DN3175_c24_g1_i1.p1	UniRef100_A0A1E5NAB0	Uncharacterized protein n=1 Tax=Brachyspira hampsonii TaxID=1287055 RepID=A0A1E5NAB0_9SPIR	Brachyspira hampsonii	1287055	Brachyspira, Brachyspiraceae, Brachyspirales, Spirochaetia, Spirochaetes, Bacteria, cellular organisms	1.07688	1.07688	1.07751	1.07988	1.0644	7.53817	1.07623	1.05652	2.14686	1.03803	2.14686	2.11608	1.07023	3.17839	1.0644	3.1862	4.24826	4.25305	11.6827	4.23216	2.11304	2.11608	2.11304	4.22608	1.05123	6.34824	2.10978	1.06845	2.10626	1.06207	3.1594	1.07688	1.05652	5.30401	1.05804	2.11893	1.0608	1.0644	4.22608	1.0644	2.11304	1.05804	1.05652
405	TRINITY_DN318108_c0_g1_i1.p1	UniRef100_I4K6B4	tRNA-(Ms[2]io[6]A)-hydroxylase n=1 Tax=Pseudomonas lactis TaxID=1615674 RepID=I4K6B4_9PSED	Pseudomonas lactis	1615674	Pseudomonas, Pseudomonadaceae, Pseudomonadales, Gammaproteobacteria, Pseudomonadota, Bacteria, cellular organisms	1.07688	1.07688	1.07751	1.07988	1.0644	1.07688	1.07623	1.05652	1.07343	9.3423	1.07343	1.05804	1.07023	1.05946	1.0644	1.06207	1.06207	1.06326	1.06207	1.05804	1.05652	1.05804	1.05652	1.05652	1.05123	1.05804	1.05489	1.06845	1.05313	1.06207	1.05313	1.07688	1.05652	1.0608	1.05804	1.05946	1.0608	1.0644	1.05652	1.0644	1.05652	1.05804	1.05652
406	TRINITY_DN318766_c0_g1_i1.p1	UniRef100_A0A3M5XJ37	Putative transposase n=1 Tax=Pseudomonas coronafaciens pv. porri TaxID=83964 RepID=A0A3M5XJ37_9PSED	Pseudomonas coronafaciens pv. porri	83964	Pseudomonas coronafaciens, Pseudomonas syringae group, Pseudomonas, Pseudomonadaceae, Pseudomonadales, Gammaproteobacteria, Pseudomonadota, Bacteria, cellular organisms	1.07688	1.07688	1.07751	1.07988	1.0644	1.07688	1.07623	1.05652	1.07343	8.30427	1.07343	1.05804	1.07023	1.05946	1.0644	1.06207	1.06207	1.06326	1.06207	1.05804	1.05652	1.05804	1.05652	1.05652	1.05123	1.05804	1.05489	1.06845	1.05313	1.06207	1.05313	1.07688	1.05652	1.0608	1.05804	1.05946	1.0608	1.0644	1.05652	1.0644	1.05652	1.05804	1.05652
407	TRINITY_DN319751_c0_g1_i1.p1	UniRef100_A0A143GGV7	6-aminohexanoate-dimer hydrolase n=1 Tax=Pseudomonas yamanorum TaxID=515393 RepID=A0A143GGV7_9PSED	Pseudomonas yamanorum	515393	Pseudomonas, Pseudomonadaceae, Pseudomonadales, Gammaproteobacteria, Pseudomonadota, Bacteria, cellular organisms	1.07688	1.07688	1.07751	1.07988	1.0644	1.07688	1.07623	12.6782	1.07343	1.03803	1.07343	1.05804	1.07023	1.05946	1.0644	1.06207	1.06207	1.06326	1.06207	1.05804	1.05652	1.05804	1.05652	1.05652	1.05123	1.05804	1.05489	1.06845	1.05313	2.12413	1.05313	1.07688	1.05652	1.0608	1.05804	1.05946	1.0608	1.0644	1.05652	1.0644	1.05652	1.05804	1.05652
408	TRINITY_DN3199_c0_g1_i17.p1	UniRef100_UPI001159B1B4	hypothetical protein n=1 Tax=Staphylococcus aureus TaxID=1280 RepID=UPI001159B1B4	Staphylococcus aureus	1280	Staphylococcus, Staphylococcaceae, Bacillales, Bacilli, Bacillota, Terrabacteria group, Bacteria, cellular organisms	1.07688	1.07688	1.07751	1.07988	1.0644	1.07688	8.60985	1.05652	1.07343	9.3423	1.07343	6.34824	1.07023	1.05946	1.0644	1.06207	5.31033	2.12653	1.06207	1.05804	2.11304	3.17412	1.05652	1.05652	1.05123	1.05804	4.21956	1.06845	4.21253	1.06207	3.1594	1.07688	3.16956	1.0608	2.11608	4.23785	3.18241	1.0644	2.11304	2.1288	4.22608	1.05804	4.22608
409	TRINITY_DN3199_c16_g1_i1.p1	UniRef100_UPI001157A3FB	hypothetical protein n=1 Tax=Staphylococcus aureus TaxID=1280 RepID=UPI001157A3FB	Staphylococcus aureus	1280	Staphylococcus, Staphylococcaceae, Bacillales, Bacilli, Bacillota, Terrabacteria group, Bacteria, cellular organisms	1.07688	1.07688	1.07751	1.07988	1.0644	1.07688	1.07623	1.05652	1.07343	1.03803	1.07343	1.05804	1.07023	1.05946	1.0644	1.06207	1.06207	1.06326	1.06207	1.05804	1.05652	1.05804	1.05652	1.05652	1.05123	1.05804	4.21956	1.06845	1.05313	1.06207	1.05313	1.07688	1.05652	1.0608	1.05804	1.05946	1.0608	1.0644	1.05652	1.0644	1.05652	1.05804	1.05652
410	TRINITY_DN32286_c0_g1_i1.p1	UniRef100_UPI000D3CF4D4	hypothetical protein n=1 Tax=Mycobacterium tuberculosis TaxID=1773 RepID=UPI000D3CF4D4	Mycobacterium tuberculosis	1773	Mycobacterium tuberculosis complex, Mycobacterium, Mycobacteriaceae, Corynebacteriales, Actinomycetes, Actinomycetota, Terrabacteria group, Bacteria, cellular organisms	1.07688	1.07688	1.07751	1.07988	1.0644	1.07688	1.07623	1.05652	1.07343	16.6085	1.07343	1.05804	1.07023	1.05946	1.0644	1.06207	1.06207	1.06326	1.06207	1.05804	1.05652	1.05804	1.05652	1.05652	1.05123	1.05804	1.05489	1.06845	1.05313	1.06207	1.05313	1.07688	1.05652	1.0608	1.05804	1.05946	1.0608	1.0644	1.05652	1.0644	1.05652	2.11608	1.05652
411	TRINITY_DN32286_c0_g1_i1.p1	UniRef100_UPI000D3CF4D4	hypothetical protein n=1 Tax=Mycobacterium tuberculosis TaxID=1773 RepID=UPI000D3CF4D4	Mycobacterium tuberculosis	1773	Mycobacterium tuberculosis complex, Mycobacterium, Mycobacteriaceae, Corynebacteriales, Actinomycetes, Actinomycetota, Terrabacteria group, Bacteria, cellular organisms	1.07688	1.07688	1.07751	1.07988	1.0644	1.07688	1.07623	1.05652	1.07343	16.6085	1.07343	1.05804	1.07023	1.05946	1.0644	1.06207	1.06207	1.06326	1.06207	1.05804	1.05652	1.05804	1.05652	1.05652	1.05123	1.05804	1.05489	1.06845	1.05313	1.06207	1.05313	1.07688	1.05652	1.0608	1.05804	1.05946	1.0608	1.0644	1.05652	1.0644	1.05652	2.11608	1.05652
412	TRINITY_DN322_c6_g1_i1.p1	UniRef100_A0A251WN86	Uncharacterized protein n=1 Tax=Eggerthia catenaformis TaxID=31973 RepID=A0A251WN86_9FIRM	Eggerthia catenaformis	31973	Eggerthia, Coprobacillaceae, Erysipelotrichales, Erysipelotrichia, Bacillota, Terrabacteria group, Bacteria, cellular organisms	1.07688	1.07688	1.07751	1.07988	1.0644	6.46129	1.07623	1.05652	1.07343	1.03803	1.07343	4.23216	1.07023	1.05946	1.0644	5.31033	1.06207	2.12653	9.55859	1.05804	1.05652	11.6384	7.39564	2.11304	2.10245	1.05804	6.32934	5.34225	12.6376	2.12413	12.6376	1.07688	6.33912	13.7904	8.46432	8.4757	10.608	5.322	7.39564	6.3864	9.50868	11.6384	4.22608
413	TRINITY_DN3258_c3_g2_i2.p1	UniRef100_UPI001159B1B4	hypothetical protein n=1 Tax=Staphylococcus aureus TaxID=1280 RepID=UPI001159B1B4	Staphylococcus aureus	1280	Staphylococcus, Staphylococcaceae, Bacillales, Bacilli, Bacillota, Terrabacteria group, Bacteria, cellular organisms	1.07688	1.07688	1.07751	1.07988	1.0644	1.07688	1.07623	1.05652	1.07343	1.03803	1.07343	1.05804	1.07023	5.29732	2.1288	1.06207	1.06207	1.06326	1.06207	1.05804	3.16956	2.11608	4.22608	4.22608	1.05123	1.05804	2.10978	2.1369	3.1594	1.06207	3.1594	1.07688	4.22608	1.0608	2.11608	2.11893	1.0608	1.0644	5.2826	1.0644	3.16956	1.05804	4.22608
414	TRINITY_DN325_c0_g1_i16.p1	UniRef100_UPI000E3D0A40	hypothetical protein n=1 Tax=Staphylococcus aureus TaxID=1280 RepID=UPI000E3D0A40	Staphylococcus aureus	1280	Staphylococcus, Staphylococcaceae, Bacillales, Bacilli, Bacillota, Terrabacteria group, Bacteria, cellular organisms	8.61506	1.07688	2.15503	14.0385	2.1288	2.15376	2.15246	1.05652	5.36715	1.03803	1.07343	11.6384	8.56187	12.7136	1.0644	7.43446	3.1862	1.06326	9.55859	2.11608	7.39564	5.2902	6.33912	15.8478	8.4098	10.5804	11.6038	1.06845	11.5845	4.24826	7.37193	2.15376	12.6782	6.36481	5.2902	6.35678	4.24321	2.1288	6.33912	5.322	12.6782	6.34824	17.9608
415	TRINITY_DN325_c23_g1_i1.p1	UniRef100_UPI001159B1B4	hypothetical protein n=1 Tax=Staphylococcus aureus TaxID=1280 RepID=UPI001159B1B4	Staphylococcus aureus	1280	Staphylococcus, Staphylococcaceae, Bacillales, Bacilli, Bacillota, Terrabacteria group, Bacteria, cellular organisms	1.07688	1.07688	1.07751	1.07988	1.0644	1.07688	1.07623	1.05652	1.07343	1.03803	1.07343	1.05804	1.07023	1.05946	1.0644	1.06207	1.06207	1.06326	1.06207	1.05804	5.2826	1.05804	1.05652	2.11304	1.05123	1.05804	1.05489	1.06845	3.1594	2.12413	3.1594	1.07688	1.05652	1.0608	1.05804	1.05946	1.0608	1.0644	2.11304	1.0644	2.11304	1.05804	2.11304
416	TRINITY_DN325_c2_g1_i10.p1	UniRef100_UPI00115943A6	reverse transcriptase family protein n=1 Tax=Staphylococcus aureus TaxID=1280 RepID=UPI00115943A6	Staphylococcus aureus	1280	Staphylococcus, Staphylococcaceae, Bacillales, Bacilli, Bacillota, Terrabacteria group, Bacteria, cellular organisms	20.4608	13.9995	21.5503	5.39941	17.0304	11.8457	4.30493	3.16956	10.7343	57.0919	28.9826	89.9334	21.4047	99.5895	29.8032	33.9861	48.855	25.5183	29.7378	38.0894	66.5608	56.0761	42.2608	77.126	28.3831	46.5537	37.976	29.9166	87.41	37.1723	88.4631	15.0763	101.426	37.1281	53.96	45.5569	25.4592	27.6744	43.3173	29.8032	85.5781	50.7859	118.33
417	TRINITY_DN32_c11_g1_i3.p1	UniRef100_A0A1L8ZGS9	Uncharacterized protein n=1 Tax=Bacillus obstructivus TaxID=1914540 RepID=A0A1L8ZGS9_9BACI	Bacillus obstructivus	1914540	Bacillus, Bacillaceae, Bacillales, Bacilli, Bacillota, Terrabacteria group, Bacteria, cellular organisms	1.07688	1.07688	1.07751	1.07988	1.0644	1.07688	1.07623	1.05652	1.07343	1.03803	3.22029	1.05804	1.07023	1.05946	1.0644	1.06207	1.06207	1.06326	1.06207	5.2902	3.16956	1.05804	4.22608	1.05652	1.05123	1.05804	2.10978	1.06845	1.05313	1.06207	4.21253	1.07688	1.05652	3.18241	1.05804	1.05946	1.0608	4.2576	2.11304	3.1932	1.05652	1.05804	1.05652
418	TRINITY_DN32_c79_g1_i1.p4	UniRef100_A0A1L8ZGS9	Uncharacterized protein n=1 Tax=Bacillus obstructivus TaxID=1914540 RepID=A0A1L8ZGS9_9BACI	Bacillus obstructivus	1914540	Bacillus, Bacillaceae, Bacillales, Bacilli, Bacillota, Terrabacteria group, Bacteria, cellular organisms	1.07688	1.07688	1.07751	1.07988	1.0644	1.07688	1.07623	1.05652	1.07343	1.03803	1.07343	1.05804	1.07023	1.05946	4.2576	1.06207	1.06207	1.06326	1.06207	1.05804	1.05652	1.05804	1.05652	1.05652	1.05123	1.05804	1.05489	1.06845	1.05313	1.06207	1.05313	1.07688	1.05652	1.0608	1.05804	1.05946	1.0608	2.1288	1.05652	1.0644	1.05652	1.05804	1.05652
419	TRINITY_DN3337_c0_g1_i1.p1	UniRef100_A0A2T1BQ63	Uncharacterized protein (Fragment) n=1 Tax=Corynebacterium diphtheriae TaxID=1717 RepID=A0A2T1BQ63_CORDP	Corynebacterium diphtheriae	1717	Corynebacterium, Corynebacteriaceae, Corynebacteriales, Actinomycetes, Actinomycetota, Terrabacteria group, Bacteria, cellular organisms	1.07688	4.30753	1.07751	1.07988	21.288	1.07688	25.8296	67.6173	1.07343	129.754	1.07343	1.05804	1.07023	1.05946	1.0644	2.12413	2.12413	1.06326	1.06207	1.05804	1.05652	1.05804	1.05652	1.05652	1.05123	1.05804	1.05489	1.06845	1.05313	1.06207	1.05313	1.07688	1.05652	1.0608	1.05804	1.05946	1.0608	1.0644	1.05652	1.0644	1.05652	2.11608	1.05652
420	TRINITY_DN33511_c1_g1_i1.p1	UniRef100_A0A251XBP0	Uncharacterized protein n=1 Tax=Thioflexothrix psekupsii TaxID=1570016 RepID=A0A251XBP0_9GAMM	Thioflexothrix psekupsii	1570016	Thioflexithrix, Thiotrichales incertae sedis, Thiotrichales, Gammaproteobacteria, Pseudomonadota, Bacteria, cellular organisms	1.07688	1.07688	1.07751	1.07988	1.0644	1.07688	1.07623	5.2826	1.07343	15.5705	1.07343	1.05804	1.07023	1.05946	1.0644	1.06207	1.06207	1.06326	1.06207	1.05804	1.05652	1.05804	1.05652	1.05652	1.05123	1.05804	1.05489	1.06845	1.05313	1.06207	1.05313	1.07688	1.05652	1.0608	1.05804	1.05946	1.0608	1.0644	1.05652	1.0644	1.05652	1.05804	1.05652
421	TRINITY_DN33905_c0_g1_i1.p1	UniRef100_UPI0006DD2C6B	DDE-type integrase/transposase/recombinase n=1 Tax=Chlamydia trachomatis TaxID=813 RepID=UPI0006DD2C6B	Chlamydia trachomatis	813	Chlamydia, Chlamydia/Chlamydophila group, Chlamydiaceae, Chlamydiales, Chlamydiia, Chlamydiae, PVC group, Bacteria, cellular organisms	1.07688	4.30753	1.07751	1.07988	1.0644	1.07688	1.07623	1.05652	1.07343	9.3423	1.07343	1.05804	1.07023	1.05946	1.0644	1.06207	1.06207	1.06326	1.06207	1.05804	2.11304	3.17412	5.2826	5.2826	1.05123	1.05804	4.21956	2.1369	3.1594	1.06207	3.1594	1.07688	1.05652	1.0608	2.11608	3.17839	2.1216	2.1288	1.05652	2.1288	1.05652	2.11608	1.05652
422	TRINITY_DN34079_c0_g1_i1.p1	UniRef100_UPI0011C4B535	hypothetical protein n=1 Tax=Acinetobacter baumannii TaxID=470 RepID=UPI0011C4B535	Acinetobacter baumannii	470	Acinetobacter calcoaceticus/baumannii complex, Acinetobacter, Moraxellaceae, Moraxellales, Gammaproteobacteria, Pseudomonadota, Bacteria, cellular organisms	1.07688	1.07688	1.07751	1.07988	1.0644	1.07688	1.07623	6.33912	1.07343	1.03803	1.07343	1.05804	1.07023	1.05946	1.0644	1.06207	1.06207	1.06326	1.06207	1.05804	1.05652	1.05804	1.05652	1.05652	1.05123	1.05804	1.05489	1.06845	1.05313	1.06207	1.05313	1.07688	1.05652	1.0608	1.05804	1.05946	1.0608	1.0644	1.05652	1.0644	1.05652	1.05804	1.05652
423	TRINITY_DN34307_c0_g1_i1.p1	UniRef100_UPI0011C4E1EA	hypothetical protein n=1 Tax=Acinetobacter baumannii TaxID=470 RepID=UPI0011C4E1EA	Acinetobacter baumannii	470	Acinetobacter calcoaceticus/baumannii complex, Acinetobacter, Moraxellaceae, Moraxellales, Gammaproteobacteria, Pseudomonadota, Bacteria, cellular organisms	1.07688	1.07688	1.07751	1.07988	1.0644	1.07688	1.07623	1.05652	1.07343	1.03803	1.07343	1.05804	1.07023	1.05946	1.0644	1.06207	1.06207	1.06326	1.06207	1.05804	1.05652	1.05804	1.05652	1.05652	1.05123	1.05804	1.05489	1.06845	1.05313	2.12413	1.05313	1.07688	1.05652	1.0608	1.05804	1.05946	1.0608	1.0644	1.05652	1.0644	1.05652	1.05804	1.05652
424	TRINITY_DN34307_c0_g1_i2.p1	UniRef100_UPI0011C4E1EA	hypothetical protein n=1 Tax=Acinetobacter baumannii TaxID=470 RepID=UPI0011C4E1EA	Acinetobacter baumannii	470	Acinetobacter calcoaceticus/baumannii complex, Acinetobacter, Moraxellaceae, Moraxellales, Gammaproteobacteria, Pseudomonadota, Bacteria, cellular organisms	1.07688	1.07688	1.07751	1.07988	1.0644	1.07688	1.07623	1.05652	1.07343	1.03803	1.07343	1.05804	1.07023	1.05946	1.0644	1.06207	1.06207	1.06326	1.06207	1.05804	1.05652	1.05804	1.05652	1.05652	1.05123	1.05804	1.05489	1.06845	1.05313	1.06207	1.05313	1.07688	1.05652	1.0608	1.05804	1.05946	1.0608	1.0644	1.05652	1.0644	1.05652	1.05804	1.05652
425	TRINITY_DN3438_c0_g1_i1.p1	UniRef100_UPI000D33CB20	hypothetical protein n=1 Tax=Mycobacterium tuberculosis TaxID=1773 RepID=UPI000D33CB20	Mycobacterium tuberculosis	1773	Mycobacterium tuberculosis complex, Mycobacterium, Mycobacteriaceae, Corynebacteriales, Actinomycetes, Actinomycetota, Terrabacteria group, Bacteria, cellular organisms	1.07688	1.07688	1.07751	1.07988	1.0644	1.07688	1.07623	27.4695	1.07343	13.4944	1.07343	1.05804	1.07023	1.05946	1.0644	1.06207	1.06207	1.06326	1.06207	1.05804	1.05652	1.05804	2.11304	1.05652	1.05123	1.05804	1.05489	1.06845	1.05313	1.06207	1.05313	1.07688	3.16956	1.0608	1.05804	1.05946	1.0608	1.0644	1.05652	1.0644	1.05652	1.05804	1.05652
426	TRINITY_DN34675_c0_g1_i1.p1	UniRef100_UPI00101EE7D5	aldehyde dehydrogenase family protein n=1 Tax=Gordonia sp. AMA120 TaxID=2498852 RepID=UPI00101EE7D5	Gordonia sp. AMA120	2498852	Gordonia, Gordoniaceae, Corynebacteriales, Actinomycetes, Actinomycetota, Terrabacteria group, Bacteria, cellular organisms	6.46129	1.07688	1.07751	1.07988	1.0644	1.07688	4.30493	1.05652	1.07343	1.03803	1.07343	1.05804	27.8261	1.05946	1.0644	1.06207	1.06207	1.06326	1.06207	1.05804	1.05652	1.05804	1.05652	1.05652	1.05123	1.05804	1.05489	1.06845	1.05313	1.06207	1.05313	1.07688	1.05652	1.0608	1.05804	1.05946	1.0608	1.0644	1.05652	1.0644	1.05652	2.11608	1.05652
427	TRINITY_DN3514_c0_g1_i3.p1	UniRef100_A0A5B0D099	Uncharacterized protein (Fragment) n=1 Tax=Microbacterium sp. ANT_H45B TaxID=2597346 RepID=A0A5B0D099_9MICO	Microbacterium sp. ANT_H45B	2597346	unclassified Microbacterium, Microbacterium, Microbacteriaceae, Micrococcales, Actinomycetes, Actinomycetota, Terrabacteria group, Bacteria, cellular organisms	1.07688	1.07688	1.07751	1.07988	1.0644	1.07688	1.07623	14.7913	1.07343	10.3803	1.07343	1.05804	1.07023	1.05946	1.0644	1.06207	1.06207	1.06326	1.06207	1.05804	1.05652	1.05804	1.05652	1.05652	1.05123	1.05804	1.05489	1.06845	1.05313	1.06207	1.05313	1.07688	1.05652	1.0608	1.05804	1.05946	1.0608	1.0644	1.05652	1.0644	1.05652	1.05804	1.05652
428	TRINITY_DN3514_c0_g2_i1.p1	UniRef100_UPI000D3D8FFF	hypothetical protein n=1 Tax=Mycobacterium tuberculosis TaxID=1773 RepID=UPI000D3D8FFF	Mycobacterium tuberculosis	1773	Mycobacterium tuberculosis complex, Mycobacterium, Mycobacteriaceae, Corynebacteriales, Actinomycetes, Actinomycetota, Terrabacteria group, Bacteria, cellular organisms	1.07688	1.07688	1.07751	1.07988	1.0644	1.07688	1.07623	1.05652	1.07343	10.3803	1.07343	1.05804	1.07023	1.05946	1.0644	1.06207	1.06207	1.06326	1.06207	1.05804	1.05652	1.05804	1.05652	1.05652	1.05123	1.05804	1.05489	1.06845	1.05313	1.06207	1.05313	1.07688	1.05652	1.0608	1.05804	1.05946	1.0608	1.0644	1.05652	1.0644	1.05652	1.05804	1.05652
429	TRINITY_DN35561_c0_g1_i2.p1	UniRef100_UPI0011564533	hypothetical protein n=1 Tax=Mycobacterium kansasii TaxID=1768 RepID=UPI0011564533	Mycobacterium kansasii	1768	Mycobacterium, Mycobacteriaceae, Corynebacteriales, Actinomycetes, Actinomycetota, Terrabacteria group, Bacteria, cellular organisms	1.07688	1.07688	1.07751	1.07988	1.0644	1.07688	1.07623	1.05652	1.07343	1.03803	1.07343	1.05804	1.07023	5.29732	2.1288	1.06207	1.06207	1.06326	1.06207	1.05804	1.05652	1.05804	1.05652	1.05652	1.05123	1.05804	1.05489	1.06845	2.10626	1.06207	1.05313	1.07688	1.05652	1.0608	1.05804	1.05946	1.0608	1.0644	1.05652	1.0644	1.05652	1.05804	1.05652
430	TRINITY_DN36042_c0_g1_i1.p1	UniRef100_UPI000A5437B4	hypothetical protein n=1 Tax=Propionibacterium sp. HMSC067A02 TaxID=1739399 RepID=UPI000A5437B4	Propionibacterium sp. HMSC067A02	1739399	unclassified Propionibacterium, Propionibacterium, Propionibacteriaceae, Propionibacteriales, Actinomycetes, Actinomycetota, Terrabacteria group, Bacteria, cellular organisms	1.07688	1.07688	1.07751	1.07988	1.0644	1.07688	1.07623	15.8478	1.07343	1.03803	1.07343	1.05804	1.07023	1.05946	1.0644	1.06207	1.06207	1.06326	1.06207	1.05804	1.05652	1.05804	1.05652	1.05652	1.05123	1.05804	1.05489	1.06845	1.05313	1.06207	1.05313	1.07688	1.05652	1.0608	1.05804	1.05946	1.0608	1.0644	1.05652	1.0644	1.05652	1.05804	1.05652
431	TRINITY_DN3648_c0_g1_i3.p2	UniRef100_A0A0F0CDV5	Uncharacterized protein n=1 Tax=Clostridium sp. FS41 TaxID=1609975 RepID=A0A0F0CDV5_9CLOT	Clostridium sp. FS41	1609975	unclassified Clostridium, Clostridium, Clostridiaceae, Eubacteriales, Clostridia, Bacillota, Terrabacteria group, Bacteria, cellular organisms	22.6145	25.8452	31.2479	5.39941	9.5796	8.61506	22.6009	33.8086	15.028	19.7226	16.1014	4.23216	1.07023	3.17839	1.0644	36.1102	1.06207	2.12653	9.55859	3.17412	1.05652	1.05804	3.16956	8.45216	1.05123	4.23216	1.05489	1.06845	2.10626	3.1862	3.1594	2.15376	7.39564	2.1216	1.05804	3.17839	1.0608	2.1288	5.2826	3.1932	5.2826	2.11608	8.45216
432	TRINITY_DN364_c27_g1_i30.p1	UniRef100_UPI000E3B6F33	endonuclease/exonuclease/phosphatase family protein n=1 Tax=Staphylococcus aureus TaxID=1280 RepID=UPI000E3B6F33	Staphylococcus aureus	1280	Staphylococcus, Staphylococcaceae, Bacillales, Bacilli, Bacillota, Terrabacteria group, Bacteria, cellular organisms	1.07688	1.07688	1.07751	1.07988	1.0644	1.07688	1.07623	1.05652	1.07343	1.03803	1.07343	2.11608	1.07023	5.29732	2.1288	1.06207	1.06207	1.06326	1.06207	1.05804	1.05652	1.05804	2.11304	1.05652	2.10245	1.05804	4.21956	1.06845	4.21253	2.12413	1.05313	3.23065	3.16956	1.0608	2.11608	1.05946	1.0608	1.0644	1.05652	1.0644	1.05652	2.11608	4.22608
433	TRINITY_DN3662_c2_g1_i1.p2	UniRef100_UPI00117B65AB	hypothetical protein n=1 Tax=Pseudomonas syringae TaxID=317 RepID=UPI00117B65AB	Pseudomonas syringae	317	Pseudomonas syringae group genomosp. 1, Pseudomonas syringae group, Pseudomonas, Pseudomonadaceae, Pseudomonadales, Gammaproteobacteria, Pseudomonadota, Bacteria, cellular organisms	1.07688	1.07688	1.07751	1.07988	12.7728	1.07688	2.15246	202.852	1.07343	164.009	1.07343	1.05804	7.49164	1.05946	1.0644	1.06207	1.06207	1.06326	3.1862	1.05804	1.05652	1.05804	1.05652	3.16956	2.10245	1.05804	1.05489	1.06845	1.05313	1.06207	1.05313	1.07688	2.11304	1.0608	1.05804	1.05946	1.0608	1.0644	1.05652	1.0644	1.05652	1.05804	1.05652
434	TRINITY_DN36748_c0_g1_i1.p1	UniRef100_UPI000D353EBC	hypothetical protein n=1 Tax=Mycobacterium tuberculosis TaxID=1773 RepID=UPI000D353EBC	Mycobacterium tuberculosis	1773	Mycobacterium tuberculosis complex, Mycobacterium, Mycobacteriaceae, Corynebacteriales, Actinomycetes, Actinomycetota, Terrabacteria group, Bacteria, cellular organisms	1.07688	1.07688	1.07751	1.07988	5.322	1.07688	1.07623	1.05652	1.07343	1.03803	1.07343	1.05804	1.07023	1.05946	1.0644	1.06207	1.06207	1.06326	1.06207	1.05804	1.05652	1.05804	1.05652	1.05652	1.05123	1.05804	1.05489	1.06845	1.05313	1.06207	1.05313	1.07688	1.05652	1.0608	1.05804	1.05946	1.0608	1.0644	1.05652	1.0644	1.05652	1.05804	1.05652
435	TRINITY_DN36748_c0_g1_i3.p1	UniRef100_UPI0011C4E2FB	hypothetical protein n=1 Tax=Acinetobacter baumannii TaxID=470 RepID=UPI0011C4E2FB	Acinetobacter baumannii	470	Acinetobacter calcoaceticus/baumannii complex, Acinetobacter, Moraxellaceae, Moraxellales, Gammaproteobacteria, Pseudomonadota, Bacteria, cellular organisms	1.07688	1.07688	1.07751	1.07988	1.0644	1.07688	1.07623	1.05652	1.07343	9.3423	1.07343	1.05804	1.07023	1.05946	1.0644	1.06207	1.06207	1.06326	1.06207	1.05804	1.05652	1.05804	1.05652	1.05652	1.05123	1.05804	1.05489	1.06845	1.05313	1.06207	1.05313	1.07688	1.05652	1.0608	1.05804	1.05946	1.0608	1.0644	1.05652	1.0644	1.05652	1.05804	1.05652
436	TRINITY_DN3753_c0_g1_i12.p1	UniRef100_UPI001156E2DE	reverse transcriptase family protein n=1 Tax=Staphylococcus aureus TaxID=1280 RepID=UPI001156E2DE	Staphylococcus aureus	1280	Staphylococcus, Staphylococcaceae, Bacillales, Bacilli, Bacillota, Terrabacteria group, Bacteria, cellular organisms	3.23065	2.15376	1.07751	12.9586	3.1932	2.15376	5.38116	1.05652	17.1749	12.4564	19.3217	55.0181	58.8629	32.8434	29.8032	22.3034	9.55859	22.3285	35.0482	39.1475	47.5434	34.9153	34.8652	36.9782	33.6392	63.4824	28.482	16.0268	70.5599	20.1793	68.4536	11.8457	42.2608	26.5201	34.9153	29.665	22.2768	22.3524	40.1478	25.5456	43.3173	39.1475	50.713
437	TRINITY_DN3753_c0_g1_i23.p1	UniRef100_UPI001157EA0A	reverse transcriptase family protein n=1 Tax=Staphylococcus aureus TaxID=1280 RepID=UPI001157EA0A	Staphylococcus aureus	1280	Staphylococcus, Staphylococcaceae, Bacillales, Bacilli, Bacillota, Terrabacteria group, Bacteria, cellular organisms	3.23065	2.15376	1.07751	14.0385	11.7084	6.46129	6.45739	1.05652	21.4686	16.6085	36.4966	100.514	71.7057	37.0812	37.254	29.7378	28.6758	24.455	46.7309	59.2502	63.3912	42.3216	40.1478	61.2782	44.1515	71.9467	40.0858	23.5059	90.5694	27.6137	88.4631	12.9226	63.3912	37.1281	46.5537	39.2001	28.6417	30.8676	53.8825	35.1252	59.1651	59.2502	79.239
438	TRINITY_DN382_c0_g1_i4.p1	UniRef100_UPI001157C6CB	hypothetical protein n=1 Tax=Staphylococcus aureus TaxID=1280 RepID=UPI001157C6CB	Staphylococcus aureus	1280	Staphylococcus, Staphylococcaceae, Bacillales, Bacilli, Bacillota, Terrabacteria group, Bacteria, cellular organisms	1.07688	6.46129	9.69763	1.07988	1.0644	6.46129	6.45739	1.05652	4.29372	1.03803	4.29372	30.6831	2.14047	40.2596	9.5796	6.3724	9.55859	17.0122	22.3034	7.40628	22.1869	23.2769	10.5652	22.1869	9.46103	14.8126	10.5489	4.2738	22.1158	3.1862	22.1158	7.53817	44.3738	7.42561	7.40628	7.41624	9.54722	1.0644	11.6217	3.1932	29.5826	12.6965	17.9608
439	TRINITY_DN382_c1_g2_i5.p1	UniRef100_UPI000E3E8158	endonuclease/exonuclease/phosphatase family protein n=1 Tax=Staphylococcus aureus TaxID=1280 RepID=UPI000E3E8158	Staphylococcus aureus	1280	Staphylococcus, Staphylococcaceae, Bacillales, Bacilli, Bacillota, Terrabacteria group, Bacteria, cellular organisms	1.07688	1.07688	1.07751	1.07988	1.0644	1.07688	1.07623	1.05652	1.07343	1.03803	1.07343	1.05804	2.14047	2.11893	3.1932	1.06207	1.06207	1.06326	1.06207	2.11608	5.2826	1.05804	2.11304	3.16956	2.10245	1.05804	2.10978	3.20535	4.21253	5.31033	3.1594	1.07688	2.11304	2.1216	2.11608	1.05946	1.0608	1.0644	2.11304	2.1288	3.16956	1.05804	1.05652
440	TRINITY_DN38403_c0_g1_i1.p2	UniRef100_UPI0011580997	reverse transcriptase family protein n=2 Tax=Staphylococcus aureus TaxID=1280 RepID=UPI0011580997	Staphylococcus aureus	1280	Staphylococcus, Staphylococcaceae, Bacillales, Bacilli, Bacillota, Terrabacteria group, Bacteria, cellular organisms	1.07688	1.07688	1.07751	1.07988	1.0644	1.07688	1.07623	1.05652	1.07343	1.03803	1.07343	1.05804	1.07023	1.05946	1.0644	1.06207	3.1862	1.06326	1.06207	1.05804	1.05652	1.05804	1.05652	1.05652	2.10245	1.05804	1.05489	1.06845	2.10626	1.06207	2.10626	1.07688	1.05652	6.36481	1.05804	5.29732	1.0608	1.0644	1.05652	1.0644	1.05652	1.05804	1.05652
441	TRINITY_DN38689_c0_g1_i1.p1	UniRef100_UPI000C00B566	hypothetical protein n=1 Tax=Bacillus wiedmannii TaxID=1890302 RepID=UPI000C00B566	Bacillus wiedmannii	1890302	Bacillus cereus group, Bacillus, Bacillaceae, Bacillales, Bacilli, Bacillota, Terrabacteria group, Bacteria, cellular organisms	1.07688	1.07688	1.07751	1.07988	1.0644	1.07688	1.07623	12.6782	1.07343	56.0538	1.07343	1.05804	1.07023	1.05946	1.0644	1.06207	1.06207	1.06326	1.06207	1.05804	1.05652	1.05804	1.05652	1.05652	3.15368	1.05804	1.05489	1.06845	1.05313	1.06207	1.05313	1.07688	1.05652	1.0608	1.05804	1.05946	1.0608	1.0644	1.05652	1.0644	1.05652	1.05804	1.05652
442	TRINITY_DN3937_c0_g1_i16.p6	UniRef100_UPI0001549CD6	hypothetical protein n=1 Tax=Chlamydia trachomatis TaxID=813 RepID=UPI0001549CD6	Chlamydia trachomatis	813	Chlamydia, Chlamydia/Chlamydophila group, Chlamydiaceae, Chlamydiales, Chlamydiia, Chlamydiae, PVC group, Bacteria, cellular organisms	1.07688	1.07688	4.31006	1.07988	6.3864	1.07688	1.07623	1.05652	1.07343	1.03803	17.1749	1.05804	16.0535	1.05946	2.1288	1.06207	1.06207	1.06326	1.06207	1.05804	1.05652	6.34824	4.22608	6.33912	4.2049	10.5804	3.16467	1.06845	3.1594	3.1862	3.1594	7.53817	1.05652	3.18241	1.05804	4.23785	6.36481	2.1288	7.39564	1.0644	3.16956	1.05804	2.11304
443	TRINITY_DN3937_c1_g1_i1.p1	UniRef100_UPI000A27C863	hypothetical protein n=5 Tax=Chlamydia abortus TaxID=83555 RepID=UPI000A27C863	Chlamydia abortus	83555	Chlamydia, Chlamydia/Chlamydophila group, Chlamydiaceae, Chlamydiales, Chlamydiia, Chlamydiae, PVC group, Bacteria, cellular organisms	1.07688	1.07688	1.07751	1.07988	1.0644	1.07688	1.07623	1.05652	1.07343	1.03803	1.07343	1.05804	1.07023	1.05946	1.0644	1.06207	1.06207	1.06326	1.06207	1.05804	1.05652	2.11608	1.05652	2.11304	5.25613	1.05804	3.16467	4.2738	5.26566	4.24826	3.1594	1.07688	1.05652	1.0608	2.11608	2.11893	1.0608	2.1288	3.16956	1.0644	1.05652	1.05804	1.05652
444	TRINITY_DN39755_c0_g1_i1.p1	UniRef100_UPI0011DE2724	LPXTG cell wall anchor domain-containing protein n=1 Tax=Lactobacillus johnsonii TaxID=33959 RepID=UPI0011DE2724	Lactobacillus johnsonii	33959	Lactobacillus, Lactobacillaceae, Lactobacillales, Bacilli, Bacillota, Terrabacteria group, Bacteria, cellular organisms	1.07688	1.07688	1.07751	1.07988	1.0644	1.07688	1.07623	1.05652	1.07343	1.03803	1.07343	1.05804	1.07023	1.05946	1.0644	1.06207	1.06207	1.06326	1.06207	1.05804	1.05652	1.05804	1.05652	1.05652	73.5858	1.05804	1.05489	1.06845	1.05313	1.06207	1.05313	1.07688	1.05652	1.0608	1.05804	1.05946	1.0608	1.0644	1.05652	1.0644	4.22608	1.05804	1.05652
445	TRINITY_DN39756_c0_g1_i1.p3	UniRef100_UPI001159BB69	hypothetical protein n=1 Tax=Staphylococcus aureus TaxID=1280 RepID=UPI001159BB69	Staphylococcus aureus	1280	Staphylococcus, Staphylococcaceae, Bacillales, Bacilli, Bacillota, Terrabacteria group, Bacteria, cellular organisms	1.07688	1.07688	1.07751	1.07988	1.0644	1.07688	1.07623	4.22608	1.07343	33.2171	1.07343	1.05804	1.07023	1.05946	1.0644	1.06207	1.06207	1.06326	1.06207	1.05804	1.05652	1.05804	1.05652	1.05652	1.05123	1.05804	1.05489	1.06845	1.05313	1.06207	1.05313	1.07688	1.05652	1.0608	1.05804	1.05946	1.0608	1.0644	1.05652	1.0644	1.05652	1.05804	1.05652
446	TRINITY_DN39_c118_g1_i1.p1	UniRef100_A0A368KZ13	DUF1725 domain-containing protein n=1 Tax=Blastopirellula cremea TaxID=1031537 RepID=A0A368KZ13_9PLAN	Blastopirellula cremea	1031537	Bremerella, Pirellulaceae, Pirellulales, Planctomycetia, Planctomycetota, PVC group, Bacteria, cellular organisms	1.07688	1.07688	1.07751	1.07988	1.0644	1.07688	1.07623	1.05652	1.07343	7.26624	1.07343	1.05804	1.07023	1.05946	1.0644	1.06207	1.06207	1.06326	1.06207	1.05804	1.05652	1.05804	1.05652	1.05652	1.05123	1.05804	1.05489	1.06845	1.05313	1.06207	1.05313	1.07688	1.05652	1.0608	1.05804	1.05946	1.0608	1.0644	1.05652	1.0644	1.05652	1.05804	1.05652
447	TRINITY_DN39_c161_g1_i1.p1	UniRef100_A0A1V2SAW2	Uncharacterized protein n=1 Tax=Bacillus sp. VT-16-64 TaxID=1917019 RepID=A0A1V2SAW2_9BACI	Bacillus sp. VT-16-64	1917019	unclassified Bacillus (in: firmicutes), Bacillus, Bacillaceae, Bacillales, Bacilli, Bacillota, Terrabacteria group, Bacteria, cellular organisms	1.07688	1.07688	1.07751	1.07988	1.0644	1.07688	1.07623	1.05652	3.22029	1.03803	1.07343	1.05804	1.07023	1.05946	2.1288	2.12413	1.06207	3.18979	1.06207	2.11608	2.11304	1.05804	1.05652	1.05652	1.05123	1.05804	2.10978	1.06845	1.05313	2.12413	2.10626	1.07688	6.33912	4.24321	2.11608	1.05946	1.0608	1.0644	1.05652	1.0644	3.16956	1.05804	2.11304
448	TRINITY_DN39_c218_g1_i1.p1	UniRef100_UPI0011156A02	hypothetical protein n=1 Tax=Vibrio toranzoniae TaxID=1194427 RepID=UPI0011156A02	Vibrio toranzoniae	1194427	Vibrio, Vibrionaceae, Vibrionales, Gammaproteobacteria, Pseudomonadota, Bacteria, cellular organisms	1.07688	1.07688	1.07751	1.07988	1.0644	1.07688	1.07623	10.5652	1.07343	1.03803	1.07343	1.05804	1.07023	1.05946	1.0644	1.06207	1.06207	1.06326	1.06207	1.05804	1.05652	1.05804	1.05652	1.05652	2.10245	1.05804	1.05489	1.06845	1.05313	1.06207	1.05313	1.07688	1.05652	1.0608	1.05804	1.05946	1.0608	1.0644	1.05652	1.0644	1.05652	1.05804	1.05652
449	TRINITY_DN39_c258_g1_i1.p1	UniRef100_A0A1E5NAB0	Uncharacterized protein n=1 Tax=Brachyspira hampsonii TaxID=1287055 RepID=A0A1E5NAB0_9SPIR	Brachyspira hampsonii	1287055	Brachyspira, Brachyspiraceae, Brachyspirales, Spirochaetia, Spirochaetes, Bacteria, cellular organisms	1.07688	1.07688	1.07751	1.07988	1.0644	1.07688	1.07623	1.05652	15.028	1.03803	1.07343	3.17412	1.07023	3.17839	3.1932	4.24826	3.1862	5.31631	11.6827	20.1028	7.39564	1.05804	4.22608	1.05652	2.10245	7.40628	6.32934	1.06845	5.26566	7.43446	3.1594	1.07688	1.05652	2.1216	5.2902	2.11893	1.0608	4.2576	5.2826	3.1932	1.05652	3.17412	2.11304
450	TRINITY_DN39_c326_g2_i2.p1	UniRef100_A0A1V2SAW2	Uncharacterized protein n=1 Tax=Bacillus sp. VT-16-64 TaxID=1917019 RepID=A0A1V2SAW2_9BACI	Bacillus sp. VT-16-64	1917019	unclassified Bacillus (in: firmicutes), Bacillus, Bacillaceae, Bacillales, Bacilli, Bacillota, Terrabacteria group, Bacteria, cellular organisms	1.07688	1.07688	1.07751	1.07988	1.0644	1.07688	1.07623	1.05652	1.07343	1.03803	1.07343	4.23216	1.07023	1.05946	2.1288	1.06207	1.06207	1.06326	1.06207	1.05804	1.05652	1.05804	2.11304	1.05652	1.05123	1.05804	1.05489	1.06845	1.05313	1.06207	1.05313	1.07688	1.05652	1.0608	1.05804	1.05946	1.0608	1.0644	1.05652	2.1288	1.05652	1.05804	1.05652
451	TRINITY_DN39_c4_g1_i12.p1	UniRef100_UPI0009ED20E9	DUF1725 domain-containing protein n=1 Tax=Mycobacteriaceae bacterium 1482268.1 TaxID=1834080 RepID=UPI0009ED20E9	Mycobacteriaceae bacterium 1482268.1	1834080	unclassified Mycobacteriaceae, Mycobacteriaceae, Corynebacteriales, Actinomycetes, Actinomycetota, Terrabacteria group, Bacteria, cellular organisms	74.3049	176.609	160.55	122.027	1211.29	65.6898	76.4125	9516.07	76.2135	14459.8	151.354	38.0894	165.886	82.6381	7.4508	105.145	61.5998	30.8346	318.62	11.6384	2.11304	12.6965	42.2608	12.6782	249.14	58.1922	3.16467	1.06845	1.05313	19.1172	8.42506	5.38441	102.482	8.48642	3.17412	7.41624	1.0608	17.0304	19.0174	4.2576	16.9043	9.52236	7.39564
452	TRINITY_DN39_c4_g1_i12.p2	UniRef100_UPI000D3B1442	hypothetical protein n=1 Tax=Mycobacterium tuberculosis TaxID=1773 RepID=UPI000D3B1442	Mycobacterium tuberculosis	1773	Mycobacterium tuberculosis complex, Mycobacterium, Mycobacteriaceae, Corynebacteriales, Actinomycetes, Actinomycetota, Terrabacteria group, Bacteria, cellular organisms	54.921	53.8441	37.713	41.0355	544.973	50.6135	68.8788	3446.37	26.8357	6450.34	62.2589	12.6965	50.301	18.0109	4.2576	54.1654	33.9861	10.6326	72.2205	7.40628	1.05652	9.52236	19.0174	10.5652	109.327	33.8573	2.10978	1.06845	3.1594	11.6827	4.21253	2.15376	48.5999	4.24321	7.40628	2.11893	1.0608	7.4508	15.8478	1.0644	11.6217	4.23216	2.11304
453	TRINITY_DN39_c525_g1_i1.p1	UniRef100_UPI000D59E4F3	DUF1725 domain-containing protein n=1 Tax=Escherichia coli TaxID=562 RepID=UPI000D59E4F3	Escherichia coli	562	Escherichia, Enterobacteriaceae, Enterobacterales, Gammaproteobacteria, Pseudomonadota, Bacteria, cellular organisms	1.07688	1.07688	1.07751	1.07988	1.0644	1.07688	1.07623	9.50868	1.07343	1.03803	1.07343	1.05804	1.07023	1.05946	1.0644	1.06207	1.06207	1.06326	1.06207	1.05804	1.05652	1.05804	1.05652	1.05652	1.05123	1.05804	1.05489	1.06845	1.05313	1.06207	1.05313	1.07688	1.05652	1.0608	1.05804	1.05946	1.0608	1.0644	1.05652	1.0644	1.05652	1.05804	1.05652
454	TRINITY_DN39_c739_g1_i1.p1	UniRef100_UPI00115D1DC6	hypothetical protein n=1 Tax=Klebsiella pneumoniae TaxID=573 RepID=UPI00115D1DC6	Klebsiella pneumoniae	573	Klebsiella, Klebsiella/Raoultella group, Enterobacteriaceae, Enterobacterales, Gammaproteobacteria, Pseudomonadota, Bacteria, cellular organisms	1.07688	1.07688	1.07751	1.07988	1.0644	1.07688	1.07623	15.8478	1.07343	1.03803	1.07343	1.05804	1.07023	1.05946	1.0644	1.06207	1.06207	1.06326	1.06207	1.05804	1.05652	1.05804	1.05652	1.05652	1.05123	1.05804	1.05489	1.06845	1.05313	1.06207	1.05313	1.07688	1.05652	1.0608	1.05804	1.05946	1.0608	1.0644	1.05652	1.0644	1.05652	1.05804	1.05652
455	TRINITY_DN39_c893_g1_i1.p1	UniRef100_A0A1V2SEZ9	Uncharacterized protein n=1 Tax=Bacillus sp. VT-16-64 TaxID=1917019 RepID=A0A1V2SEZ9_9BACI	Bacillus sp. VT-16-64	1917019	unclassified Bacillus (in: firmicutes), Bacillus, Bacillaceae, Bacillales, Bacilli, Bacillota, Terrabacteria group, Bacteria, cellular organisms	1.07688	1.07688	1.07751	1.07988	1.0644	1.07688	1.07623	1.05652	1.07343	1.03803	1.07343	1.05804	1.07023	4.23785	1.0644	1.06207	1.06207	1.06326	1.06207	1.05804	1.05652	1.05804	1.05652	1.05652	1.05123	3.17412	1.05489	1.06845	1.05313	1.06207	1.05313	1.07688	1.05652	1.0608	1.05804	1.05946	1.0608	1.0644	1.05652	1.0644	1.05652	1.05804	1.05652
456	TRINITY_DN403_c5_g1_i1.p2	UniRef100_UPI001157A3FB	hypothetical protein n=1 Tax=Staphylococcus aureus TaxID=1280 RepID=UPI001157A3FB	Staphylococcus aureus	1280	Staphylococcus, Staphylococcaceae, Bacillales, Bacilli, Bacillota, Terrabacteria group, Bacteria, cellular organisms	1.07688	1.07688	1.07751	1.07988	1.0644	1.07688	1.07623	1.05652	1.07343	6.2282	1.07343	5.2902	1.07023	5.29732	2.1288	3.1862	9.55859	3.18979	1.06207	9.52236	11.6217	5.2902	7.39564	6.33912	3.15368	1.05804	8.43912	2.1369	16.8501	7.43446	5.26566	1.07688	10.5652	3.18241	9.52236	9.53517	7.42561	2.1288	9.50868	5.322	6.33912	5.2902	19.0174
457	TRINITY_DN403_c5_g1_i2.p1	UniRef100_UPI001157EA0A	reverse transcriptase family protein n=1 Tax=Staphylococcus aureus TaxID=1280 RepID=UPI001157EA0A	Staphylococcus aureus	1280	Staphylococcus, Staphylococcaceae, Bacillales, Bacilli, Bacillota, Terrabacteria group, Bacteria, cellular organisms	1.07688	1.07688	1.07751	1.07988	1.0644	1.07688	1.07623	1.05652	1.07343	1.03803	5.36715	1.05804	1.07023	2.11893	1.0644	1.06207	1.06207	1.06326	1.06207	2.11608	2.11304	4.23216	1.05652	1.05652	1.05123	1.05804	1.05489	1.06845	3.1594	1.06207	3.1594	1.07688	5.2826	2.1216	2.11608	4.23785	1.0608	1.0644	1.05652	1.0644	1.05652	1.05804	1.05652
458	TRINITY_DN403_c5_g1_i3.p1	UniRef100_UPI001159B1B4	hypothetical protein n=1 Tax=Staphylococcus aureus TaxID=1280 RepID=UPI001159B1B4	Staphylococcus aureus	1280	Staphylococcus, Staphylococcaceae, Bacillales, Bacilli, Bacillota, Terrabacteria group, Bacteria, cellular organisms	1.07688	1.07688	1.07751	1.07988	1.0644	1.07688	1.07623	1.05652	1.07343	1.03803	1.07343	2.11608	1.07023	1.05946	1.0644	1.06207	1.06207	1.06326	1.06207	2.11608	4.22608	1.05804	1.05652	2.11304	1.05123	1.05804	2.10978	1.06845	8.42506	2.12413	2.10626	1.07688	1.05652	1.0608	1.05804	1.05946	1.0608	1.0644	2.11304	2.1288	1.05652	1.05804	1.05652
459	TRINITY_DN4044_c0_g1_i1.p1	UniRef100_UPI0011C4C83D	hypothetical protein n=1 Tax=Acinetobacter baumannii TaxID=470 RepID=UPI0011C4C83D	Acinetobacter baumannii	470	Acinetobacter calcoaceticus/baumannii complex, Acinetobacter, Moraxellaceae, Moraxellales, Gammaproteobacteria, Pseudomonadota, Bacteria, cellular organisms	1.07688	1.07688	1.07751	1.07988	1.0644	1.07688	1.07623	107.765	1.07343	39.4453	1.07343	1.05804	1.07023	1.05946	1.0644	2.12413	1.06207	2.12653	1.06207	1.05804	1.05652	1.05804	1.05652	1.05652	1.05123	1.05804	1.05489	1.06845	1.05313	1.06207	1.05313	1.07688	1.05652	1.0608	1.05804	1.05946	1.0608	1.0644	1.05652	1.0644	1.05652	1.05804	1.05652
460	TRINITY_DN404_c2_g1_i4.p2	UniRef100_A0A1L8ZGS9	Uncharacterized protein n=1 Tax=Bacillus obstructivus TaxID=1914540 RepID=A0A1L8ZGS9_9BACI	Bacillus obstructivus	1914540	Bacillus, Bacillaceae, Bacillales, Bacilli, Bacillota, Terrabacteria group, Bacteria, cellular organisms	1.07688	1.07688	1.07751	1.07988	1.0644	1.07688	4.30493	1.05652	1.07343	1.03803	9.66086	1.05804	1.07023	6.35678	2.1288	2.12413	1.06207	1.06326	1.06207	1.05804	1.05652	9.52236	2.11304	12.6782	2.10245	5.2902	2.10978	1.06845	3.1594	1.06207	26.3283	3.23065	22.1869	3.18241	2.11608	4.23785	3.18241	6.3864	1.05652	3.1932	15.8478	2.11608	19.0174
461	TRINITY_DN40598_c6_g1_i1.p1	UniRef100_UPI00099CC8AE	reverse transcriptase family protein n=1 Tax=Streptococcus pneumoniae TaxID=1313 RepID=UPI00099CC8AE	Streptococcus pneumoniae	1313	Streptococcus, Streptococcaceae, Lactobacillales, Bacilli, Bacillota, Terrabacteria group, Bacteria, cellular organisms	1.07688	1.07688	1.07751	1.07988	1.0644	2.15376	1.07623	1.05652	1.07343	1.03803	1.07343	1.05804	1.07023	1.05946	1.0644	1.06207	1.06207	1.06326	1.06207	1.05804	2.11304	2.11608	1.05652	2.11304	1.05123	3.17412	2.10978	1.06845	1.05313	2.12413	3.1594	1.07688	5.2826	1.0608	3.17412	2.11893	1.0608	3.1932	4.22608	2.1288	1.05652	1.05804	10.5652
462	TRINITY_DN40603_c0_g1_i2.p3	UniRef100_UPI000F80841F	hypothetical protein n=1 Tax=Enterococcus faecalis TaxID=1351 RepID=UPI000F80841F	Enterococcus faecalis	1351	Enterococcus, Enterococcaceae, Lactobacillales, Bacilli, Bacillota, Terrabacteria group, Bacteria, cellular organisms	1.07688	1.07688	1.07751	1.07988	6.3864	4.30753	1.07623	12.6782	1.07343	1.03803	1.07343	1.05804	1.07023	1.05946	1.0644	1.06207	1.06207	1.06326	1.06207	1.05804	1.05652	1.05804	1.05652	1.05652	3.15368	1.05804	1.05489	1.06845	1.05313	1.06207	1.05313	1.07688	1.05652	1.0608	1.05804	1.05946	1.0608	1.0644	1.05652	1.0644	1.05652	1.05804	1.05652
463	TRINITY_DN4083_c0_g1_i2.p1	UniRef100_UPI000EC6EB46	hypothetical protein n=1 Tax=Staphylococcus aureus TaxID=1280 RepID=UPI000EC6EB46	Staphylococcus aureus	1280	Staphylococcus, Staphylococcaceae, Bacillales, Bacilli, Bacillota, Terrabacteria group, Bacteria, cellular organisms	1.07688	1.07688	1.07751	1.07988	1.0644	1.07688	1.07623	1.05652	1.07343	1.03803	1.07343	1.05804	1.07023	1.05946	3.1932	1.06207	1.06207	1.06326	1.06207	1.05804	1.05652	1.05804	1.05652	1.05652	2.10245	1.05804	4.21956	2.1369	1.05313	1.06207	1.05313	1.07688	1.05652	5.30401	1.05804	2.11893	1.0608	1.0644	4.22608	1.0644	1.05652	1.05804	1.05652
464	TRINITY_DN4083_c0_g2_i1.p1	UniRef100_UPI001157A3FB	hypothetical protein n=1 Tax=Staphylococcus aureus TaxID=1280 RepID=UPI001157A3FB	Staphylococcus aureus	1280	Staphylococcus, Staphylococcaceae, Bacillales, Bacilli, Bacillota, Terrabacteria group, Bacteria, cellular organisms	1.07688	1.07688	1.07751	1.07988	1.0644	1.07688	1.07623	1.05652	4.29372	1.03803	1.07343	1.05804	1.07023	2.11893	3.1932	1.06207	1.06207	1.06326	10.6207	1.05804	1.05652	1.05804	1.05652	1.05652	3.15368	1.05804	1.05489	1.06845	1.05313	3.1862	1.05313	1.07688	5.2826	2.1216	1.05804	1.05946	1.0608	1.0644	5.2826	1.0644	1.05652	1.05804	5.2826
465	TRINITY_DN40979_c0_g1_i1.p1	UniRef100_UPI000ED7D670	hypothetical protein n=1 Tax=Staphylococcus aureus TaxID=1280 RepID=UPI000ED7D670	Staphylococcus aureus	1280	Staphylococcus, Staphylococcaceae, Bacillales, Bacilli, Bacillota, Terrabacteria group, Bacteria, cellular organisms	1.07688	1.07688	1.07751	1.07988	1.0644	1.07688	1.07623	1.05652	1.07343	1.03803	1.07343	1.05804	1.07023	2.11893	1.0644	2.12413	1.06207	1.06326	1.06207	1.05804	2.11304	2.11608	1.05652	1.05652	1.05123	5.2902	3.16467	2.1369	1.05313	1.06207	1.05313	1.07688	1.05652	1.0608	1.05804	2.11893	2.1216	1.0644	1.05652	2.1288	1.05652	1.05804	6.33912
466	TRINITY_DN40979_c0_g1_i1.p1	UniRef100_UPI000ED7D670	hypothetical protein n=1 Tax=Staphylococcus aureus TaxID=1280 RepID=UPI000ED7D670	Staphylococcus aureus	1280	Staphylococcus, Staphylococcaceae, Bacillales, Bacilli, Bacillota, Terrabacteria group, Bacteria, cellular organisms	1.07688	1.07688	1.07751	1.07988	1.0644	1.07688	1.07623	1.05652	1.07343	1.03803	1.07343	1.05804	1.07023	2.11893	1.0644	2.12413	1.06207	1.06326	1.06207	1.05804	2.11304	2.11608	1.05652	1.05652	1.05123	5.2902	3.16467	2.1369	1.05313	1.06207	1.05313	1.07688	1.05652	1.0608	1.05804	2.11893	2.1216	1.0644	1.05652	2.1288	1.05652	1.05804	6.33912
467	TRINITY_DN4103_c0_g1_i1.p1	UniRef100_A0A4T9WA68	Multiprotein bridging factor 1 (Fragment) n=1 Tax=Tissierella creatinini TaxID=43143 RepID=A0A4T9WA68_9FIRM	Tissierella creatinini	43143	Tissierella, Tissierellaceae, Tissierellales, Tissierellia, Bacillota, Terrabacteria group, Bacteria, cellular organisms	1.07688	9.69194	2.15503	15.1183	3.1932	4.30753	7.53362	1.05652	5.36715	2.07607	7.514	1.05804	1.07023	1.05946	1.0644	2.12413	3.1862	1.06326	1.06207	1.05804	1.05652	2.11608	1.05652	1.05652	2.10245	1.05804	1.05489	1.06845	3.1594	1.06207	4.21253	1.07688	1.05652	3.18241	1.05804	1.05946	3.18241	1.0644	3.16956	3.1932	3.16956	8.46432	2.11304
468	TRINITY_DN42345_c0_g1_i1.p1	UniRef100_UPI00099CC8AE	reverse transcriptase family protein n=1 Tax=Streptococcus pneumoniae TaxID=1313 RepID=UPI00099CC8AE	Streptococcus pneumoniae	1313	Streptococcus, Streptococcaceae, Lactobacillales, Bacilli, Bacillota, Terrabacteria group, Bacteria, cellular organisms	1.07688	1.07688	1.07751	1.07988	1.0644	1.07688	1.07623	1.05652	1.07343	1.03803	1.07343	1.05804	1.07023	1.05946	1.0644	1.06207	1.06207	1.06326	1.06207	1.05804	5.2826	1.05804	1.05652	1.05652	1.05123	1.05804	1.05489	1.06845	1.05313	2.12413	2.10626	1.07688	1.05652	1.0608	1.05804	1.05946	1.0608	3.1932	1.05652	1.0644	1.05652	1.05804	1.05652
469	TRINITY_DN42802_c0_g1_i1.p1	UniRef100_A0A2T0HPZ2	Helix-turn-helix domain-containing protein n=3 Tax=Pseudomonas TaxID=286 RepID=A0A2T0HPZ2_PSEFL	Pseudomonas	286	Pseudomonadaceae, Pseudomonadales, Gammaproteobacteria, Pseudomonadota, Bacteria, cellular organisms	1.07688	1.07688	1.07751	1.07988	1.0644	1.07688	1.07623	1.05652	1.07343	6.2282	1.07343	1.05804	1.07023	1.05946	1.0644	1.06207	1.06207	1.06326	1.06207	1.05804	1.05652	1.05804	1.05652	1.05652	1.05123	1.05804	1.05489	1.06845	1.05313	1.06207	1.05313	1.07688	1.05652	1.0608	1.05804	1.05946	1.0608	1.0644	1.05652	1.0644	1.05652	1.05804	1.05652
470	TRINITY_DN4300_c4_g1_i5.p1	UniRef100_UPI000E3C3652	endonuclease/exonuclease/phosphatase family protein n=2 Tax=Staphylococcus aureus TaxID=1280 RepID=UPI000E3C3652	Staphylococcus aureus	1280	Staphylococcus, Staphylococcaceae, Bacillales, Bacilli, Bacillota, Terrabacteria group, Bacteria, cellular organisms	1.07688	1.07688	1.07751	1.07988	1.0644	1.07688	1.07623	1.05652	1.07343	1.03803	1.07343	7.40628	1.07023	1.05946	1.0644	1.06207	1.06207	1.06326	1.06207	1.05804	1.05652	3.17412	1.05652	1.05652	1.05123	1.05804	1.05489	1.06845	1.05313	1.06207	2.10626	1.07688	1.05652	2.1216	2.11608	1.05946	1.0608	1.0644	1.05652	1.0644	1.05652	4.23216	1.05652
471	TRINITY_DN4300_c4_g1_i8.p1	UniRef100_UPI000E3C3652	endonuclease/exonuclease/phosphatase family protein n=2 Tax=Staphylococcus aureus TaxID=1280 RepID=UPI000E3C3652	Staphylococcus aureus	1280	Staphylococcus, Staphylococcaceae, Bacillales, Bacilli, Bacillota, Terrabacteria group, Bacteria, cellular organisms	1.07688	1.07688	1.07751	1.07988	1.0644	1.07688	1.07623	1.05652	1.07343	1.03803	1.07343	6.34824	1.07023	1.05946	1.0644	7.43446	1.06207	1.06326	1.06207	1.05804	2.11304	3.17412	3.16956	1.05652	1.05123	1.05804	4.21956	1.06845	1.05313	3.1862	3.1594	1.07688	6.33912	2.1216	3.17412	1.05946	1.0608	1.0644	4.22608	2.1288	4.22608	5.2902	2.11304
472	TRINITY_DN438_c15_g1_i1.p1	UniRef100_UPI0007E5173E	hypothetical protein n=1 Tax=Anaplasma phagocytophilum TaxID=948 RepID=UPI0007E5173E	Anaplasma phagocytophilum	948	phagocytophilum group, Anaplasma, Anaplasmataceae, Rickettsiales, Alphaproteobacteria, Pseudomonadota, Bacteria, cellular organisms	1.07688	1.07688	1.07751	1.07988	2.1288	1.07688	5.38116	1.05652	1.07343	1.03803	2.14686	4.23216	3.2107	1.05946	1.0644	4.24826	1.06207	1.06326	1.06207	1.05804	1.05652	9.52236	1.05652	1.05652	1.05123	2.11608	3.16467	3.20535	3.1594	5.31033	9.47819	1.07688	1.05652	2.1216	4.23216	4.23785	1.0608	7.4508	2.11304	5.322	14.7913	4.23216	21.1304
473	TRINITY_DN4427_c0_g1_i2.p1	UniRef100_A0A2N7YDK2	Reverse transcriptase domain-containing protein (Fragment) n=1 Tax=Pseudomonas sp. GW704-F2 TaxID=2070577 RepID=A0A2N7YDK2_9PSED	Pseudomonas sp. GW704-F2	2070577	unclassified Pseudomonas, Pseudomonas, Pseudomonadaceae, Pseudomonadales, Gammaproteobacteria, Pseudomonadota, Bacteria, cellular organisms	1.07688	1.07688	1.07751	1.07988	1.0644	1.07688	1.07623	9.50868	1.07343	1.03803	1.07343	1.05804	1.07023	1.05946	1.0644	1.06207	1.06207	1.06326	1.06207	1.05804	1.05652	1.05804	1.05652	1.05652	1.05123	1.05804	1.05489	1.06845	1.05313	1.06207	1.05313	1.07688	1.05652	1.0608	1.05804	1.05946	1.0608	1.0644	1.05652	1.0644	1.05652	1.05804	1.05652
474	TRINITY_DN4427_c0_g2_i1.p1	UniRef100_UPI001141EF26	reverse transcriptase family protein n=1 Tax=Enterobacter hormaechei TaxID=158836 RepID=UPI001141EF26	Enterobacter hormaechei	158836	Enterobacter cloacae complex, Enterobacter, Enterobacteriaceae, Enterobacterales, Gammaproteobacteria, Pseudomonadota, Bacteria, cellular organisms	1.07688	1.07688	1.07751	1.07988	1.0644	1.07688	1.07623	5.2826	1.07343	9.3423	1.07343	1.05804	1.07023	1.05946	1.0644	1.06207	1.06207	1.06326	1.06207	1.05804	1.05652	1.05804	1.05652	1.05652	1.05123	6.34824	1.05489	1.06845	1.05313	1.06207	1.05313	1.07688	1.05652	1.0608	1.05804	1.05946	1.0608	1.0644	1.05652	1.0644	1.05652	1.05804	1.05652
475	TRINITY_DN4427_c2_g1_i1.p1	UniRef100_A0A4Q2GP29	Endonuclease (Fragment) n=1 Tax=Klebsiella pneumoniae TaxID=573 RepID=A0A4Q2GP29_KLEPN	Klebsiella pneumoniae	573	Klebsiella, Klebsiella/Raoultella group, Enterobacteriaceae, Enterobacterales, Gammaproteobacteria, Pseudomonadota, Bacteria, cellular organisms	1.07688	1.07688	1.07751	1.07988	1.0644	1.07688	1.07623	11.6217	1.07343	20.7607	1.07343	1.05804	1.07023	1.05946	1.0644	1.06207	1.06207	1.06326	1.06207	1.05804	1.05652	1.05804	1.05652	1.05652	2.10245	1.05804	1.05489	1.06845	1.05313	1.06207	1.05313	1.07688	1.05652	1.0608	1.05804	1.05946	1.0608	1.0644	1.05652	1.0644	1.05652	1.05804	1.05652
476	TRINITY_DN4427_c6_g1_i1.p1	UniRef100_A0A1R1BS14	Uncharacterized protein (Fragment) n=1 Tax=Paenibacillus sp. FSL H8-0548 TaxID=1920422 RepID=A0A1R1BS14_9BACL	Paenibacillus sp. FSL H8-0548	1920422	unclassified Paenibacillus, Paenibacillus, Paenibacillaceae, Bacillales, Bacilli, Bacillota, Terrabacteria group, Bacteria, cellular organisms	1.07688	1.07688	1.07751	1.07988	1.0644	1.07688	1.07623	15.8478	1.07343	6.2282	1.07343	1.05804	1.07023	1.05946	1.0644	1.06207	1.06207	1.06326	1.06207	1.05804	1.05652	1.05804	1.05652	1.05652	1.05123	1.05804	1.05489	1.06845	1.05313	1.06207	1.05313	1.07688	1.05652	1.0608	1.05804	1.05946	1.0608	1.0644	1.05652	1.0644	1.05652	1.05804	1.05652
477	TRINITY_DN46517_c1_g1_i1.p1	UniRef100_UPI000ED7D670	hypothetical protein n=1 Tax=Staphylococcus aureus TaxID=1280 RepID=UPI000ED7D670	Staphylococcus aureus	1280	Staphylococcus, Staphylococcaceae, Bacillales, Bacilli, Bacillota, Terrabacteria group, Bacteria, cellular organisms	10.7688	13.9995	2.15503	1.07988	18.0948	6.46129	8.60985	1.05652	23.6154	9.3423	8.58743	130.139	6.4214	119.719	23.4168	35.0482	62.6619	46.7836	66.9102	48.6698	33.8086	42.3216	44.3738	86.6346	24.1782	103.688	43.2505	21.369	63.1879	46.7309	63.1879	13.9995	126.782	40.3105	43.3796	27.546	31.8241	28.7388	39.0912	21.288	89.8042	46.5537	83.4651
478	TRINITY_DN46550_c1_g1_i1.p1	UniRef100_UPI000B17C48C	endonuclease/exonuclease/phosphatase family protein n=1 Tax=Escherichia coli TaxID=562 RepID=UPI000B17C48C	Escherichia coli	562	Escherichia, Enterobacteriaceae, Enterobacterales, Gammaproteobacteria, Pseudomonadota, Bacteria, cellular organisms	1.07688	1.07688	1.07751	1.07988	1.0644	1.07688	1.07623	8.45216	1.07343	8.30427	1.07343	1.05804	1.07023	1.05946	1.0644	1.06207	1.06207	1.06326	1.06207	1.05804	1.05652	1.05804	1.05652	1.05652	1.05123	1.05804	1.05489	1.06845	1.05313	1.06207	1.05313	1.07688	1.05652	1.0608	1.05804	1.05946	1.0608	1.0644	1.05652	1.0644	1.05652	1.05804	1.05652
479	TRINITY_DN46990_c0_g1_i1.p1	UniRef100_A0A137PN31	Uncharacterized protein n=12 Tax=Bacilli TaxID=91061 RepID=A0A137PN31_LACJH	Bacilli	91061	Bacillota, Terrabacteria group, Bacteria, cellular organisms	1.07688	1.07688	1.07751	1.07988	1.0644	1.07688	1.07623	1.05652	1.07343	1.03803	1.07343	1.05804	1.07023	1.05946	1.0644	1.06207	1.06207	1.06326	1.06207	1.05804	1.05652	1.05804	1.05652	1.05652	13.6659	1.05804	1.05489	1.06845	1.05313	1.06207	1.05313	1.07688	1.05652	1.0608	1.05804	1.05946	1.0608	1.0644	1.05652	1.0644	1.05652	1.05804	1.05652
480	TRINITY_DN46_c4_g1_i7.p1	UniRef100_UPI00099CC8AE	reverse transcriptase family protein n=1 Tax=Streptococcus pneumoniae TaxID=1313 RepID=UPI00099CC8AE	Streptococcus pneumoniae	1313	Streptococcus, Streptococcaceae, Lactobacillales, Bacilli, Bacillota, Terrabacteria group, Bacteria, cellular organisms	7.53817	2.15376	16.1627	28.0769	10.644	5.38441	18.2959	9.50868	10.7343	1.03803	8.58743	39.1475	5.35117	44.4974	17.0304	27.6137	39.2964	40.404	19.1172	26.451	20.0739	21.1608	22.1869	46.4869	7.35858	35.9733	23.2076	19.2321	27.3814	32.924	40.019	6.46129	45.4304	10.608	24.3349	25.4271	12.7296	15.966	15.8478	19.1592	36.9782	32.7992	67.6173
481	TRINITY_DN46_c5_g1_i6.p1	UniRef100_UPI000E3E9016	hypothetical protein n=1 Tax=Staphylococcus aureus TaxID=1280 RepID=UPI000E3E9016	Staphylococcus aureus	1280	Staphylococcus, Staphylococcaceae, Bacillales, Bacilli, Bacillota, Terrabacteria group, Bacteria, cellular organisms	2.15376	1.07688	1.07751	2.15976	3.1932	6.46129	1.07623	1.05652	10.7343	1.03803	3.22029	14.8126	9.6321	19.0703	13.8372	3.1862	2.12413	12.7592	16.9931	16.9286	13.7348	11.6384	7.39564	11.6217	6.30735	12.6965	12.6587	5.34225	13.6907	6.3724	8.42506	2.15376	41.2043	8.48642	10.5804	12.7136	10.608	8.5152	11.6217	11.7084	15.8478	16.9286	19.0174
482	TRINITY_DN4757_c1_g1_i3.p1	UniRef100_UPI001156E2DE	reverse transcriptase family protein n=1 Tax=Staphylococcus aureus TaxID=1280 RepID=UPI001156E2DE	Staphylococcus aureus	1280	Staphylococcus, Staphylococcaceae, Bacillales, Bacilli, Bacillota, Terrabacteria group, Bacteria, cellular organisms	1.07688	1.07688	1.07751	1.07988	1.0644	1.07688	6.45739	1.05652	1.07343	4.15214	1.07343	12.6965	1.07023	13.773	6.3864	4.24826	3.1862	5.31631	1.06207	3.17412	5.2826	11.6384	5.2826	3.16956	3.15368	3.17412	6.32934	3.20535	15.797	6.3724	6.31879	1.07688	15.8478	3.18241	5.2902	3.17839	6.36481	5.322	7.39564	2.1288	3.16956	5.2902	2.11304
483	TRINITY_DN4833_c0_g1_i1.p1	UniRef100_UPI001177356E	reverse transcriptase family protein n=2 Tax=Chlamydia abortus TaxID=83555 RepID=UPI001177356E	Chlamydia abortus	83555	Chlamydia, Chlamydia/Chlamydophila group, Chlamydiaceae, Chlamydiales, Chlamydiia, Chlamydiae, PVC group, Bacteria, cellular organisms	6.46129	1.07688	1.07751	3.23965	1.0644	1.07688	8.60985	1.05652	6.44057	1.03803	1.07343	1.05804	23.5451	1.05946	1.0644	1.06207	1.06207	1.06326	1.06207	1.05804	2.11304	6.34824	3.16956	10.5652	4.2049	1.05804	3.16467	2.1369	7.37193	4.24826	3.1594	1.07688	1.05652	1.0608	1.05804	8.4757	7.42561	6.3864	3.16956	1.0644	2.11304	2.11608	2.11304
484	TRINITY_DN4847_c0_g2_i11.p1	UniRef100_UPI00099CC8AE	reverse transcriptase family protein n=1 Tax=Streptococcus pneumoniae TaxID=1313 RepID=UPI00099CC8AE	Streptococcus pneumoniae	1313	Streptococcus, Streptococcaceae, Lactobacillales, Bacilli, Bacillota, Terrabacteria group, Bacteria, cellular organisms	7.53817	1.07688	10.7751	1.07988	6.3864	9.69194	1.07623	7.39564	9.66086	11.4184	19.3217	22.2188	12.8428	40.2596	39.3828	12.7448	30.7999	58.4795	37.1723	16.9286	85.5781	11.6384	10.5652	13.7348	19.9733	41.2635	30.5918	13.8899	50.5504	12.7448	34.7534	5.38441	29.5826	16.9728	22.2188	18.0109	23.3376	51.0912	30.6391	11.7084	29.5826	31.7412	28.526
485	TRINITY_DN4847_c0_g2_i12.p1	UniRef100_UPI00099CC8AE	reverse transcriptase family protein n=1 Tax=Streptococcus pneumoniae TaxID=1313 RepID=UPI00099CC8AE	Streptococcus pneumoniae	1313	Streptococcus, Streptococcaceae, Lactobacillales, Bacilli, Bacillota, Terrabacteria group, Bacteria, cellular organisms	1.07688	2.15376	1.07751	3.23965	2.1288	3.23065	5.38116	1.05652	2.14686	1.03803	4.29372	11.6384	7.49164	10.5946	10.644	1.06207	6.3724	1.06326	8.49653	6.34824	4.22608	3.17412	3.16956	16.9043	1.05123	21.1608	13.7136	2.1369	9.47819	2.12413	14.7439	4.30753	30.6391	7.42561	12.6965	7.41624	6.36481	5.322	5.2826	8.5152	9.50868	7.40628	14.7913
486	TRINITY_DN485_c26_g1_i1.p1	UniRef100_UPI0009375F55	hypothetical protein n=1 Tax=Enterococcus faecalis TaxID=1351 RepID=UPI0009375F55	Enterococcus faecalis	1351	Enterococcus, Enterococcaceae, Lactobacillales, Bacilli, Bacillota, Terrabacteria group, Bacteria, cellular organisms	1.07688	1.07688	1.07751	1.07988	1.0644	1.07688	1.07623	1.05652	1.07343	1.03803	1.07343	1.05804	1.07023	1.05946	1.0644	1.06207	1.06207	1.06326	1.06207	1.05804	1.05652	1.05804	1.05652	1.05652	1.05123	1.05804	1.05489	1.06845	1.05313	1.06207	1.05313	1.07688	4.22608	1.0608	2.11608	1.05946	1.0608	1.0644	1.05652	1.0644	2.11304	1.05804	2.11304
487	TRINITY_DN48868_c1_g1_i1.p2	UniRef100_UPI0002B509A9	hypothetical protein n=1 Tax=Streptococcus mutans TaxID=1309 RepID=UPI0002B509A9	Streptococcus mutans	1309	Streptococcus, Streptococcaceae, Lactobacillales, Bacilli, Bacillota, Terrabacteria group, Bacteria, cellular organisms	10.7688	1.07688	18.3177	1.07988	13.8372	1.07688	1.07623	16.9043	5.36715	29.0649	16.1014	1.05804	1.07023	3.17839	1.0644	23.3655	1.06207	1.06326	6.3724	1.05804	1.05652	1.05804	3.16956	1.05652	1.05123	10.5804	2.10978	1.06845	2.10626	1.06207	4.21253	2.15376	4.22608	1.0608	1.05804	1.05946	2.1216	1.0644	1.05652	5.322	3.16956	5.2902	2.11304
488	TRINITY_DN489_c4_g2_i1.p1	UniRef100_UPI0011612306	hypothetical protein n=1 Tax=Enterococcus faecium TaxID=1352 RepID=UPI0011612306	Enterococcus faecium	1352	Enterococcus, Enterococcaceae, Lactobacillales, Bacilli, Bacillota, Terrabacteria group, Bacteria, cellular organisms	1.07688	1.07688	1.07751	1.07988	1.0644	1.07688	1.07623	1.05652	1.07343	1.03803	1.07343	1.05804	1.07023	1.05946	1.0644	1.06207	1.06207	2.12653	1.06207	2.11608	1.05652	1.05804	1.05652	2.11304	1.05123	1.05804	2.10978	1.06845	2.10626	2.12413	1.05313	1.07688	7.39564	1.0608	1.05804	1.05946	1.0608	1.0644	1.05652	1.0644	3.16956	3.17412	1.05652
489	TRINITY_DN49837_c0_g1_i1.p1	UniRef100_A0A2M9XJE0	Uncharacterized protein (Fragment) n=2 Tax=Leptospira kmetyi TaxID=408139 RepID=A0A2M9XJE0_9LEPT	Leptospira kmetyi	408139	Leptospira, Leptospiraceae, Leptospirales, Spirochaetia, Spirochaetes, Bacteria, cellular organisms	1.07688	1.07688	1.07751	1.07988	1.0644	1.07688	1.07623	9.50868	1.07343	5.19017	1.07343	1.05804	1.07023	1.05946	1.0644	1.06207	1.06207	1.06326	1.06207	1.05804	1.05652	1.05804	1.05652	1.05652	1.05123	1.05804	1.05489	1.06845	1.05313	1.06207	1.05313	1.07688	1.05652	1.0608	1.05804	1.05946	1.0608	1.0644	1.05652	1.0644	1.05652	1.05804	1.05652
490	TRINITY_DN4985_c2_g1_i1.p1	UniRef100_UPI001158639F	hypothetical protein n=1 Tax=Staphylococcus aureus TaxID=1280 RepID=UPI001158639F	Staphylococcus aureus	1280	Staphylococcus, Staphylococcaceae, Bacillales, Bacilli, Bacillota, Terrabacteria group, Bacteria, cellular organisms	1.07688	1.07688	1.07751	1.07988	1.0644	1.07688	1.07623	1.05652	1.07343	1.03803	1.07343	5.2902	1.07023	1.05946	1.0644	1.06207	1.06207	1.06326	1.06207	1.05804	1.05652	1.05804	1.05652	1.05652	1.05123	1.05804	1.05489	1.06845	1.05313	1.06207	1.05313	1.07688	1.05652	1.0608	1.05804	2.11893	1.0608	1.0644	1.05652	1.0644	1.05652	1.05804	2.11304
491	TRINITY_DN51394_c0_g1_i1.p1	UniRef100_A0A2N2U7S4	Bifunctional uridylyltransferase/uridylyl-removing enzyme n=1 Tax=Betaproteobacteria bacterium HGW-Betaproteobacteria-15 TaxID=2013706 RepID=A0A2N2U7S4_9PROT	Betaproteobacteria bacterium HGW-Betaproteobacteria-15	2013706	unclassified Betaproteobacteria, Betaproteobacteria, Pseudomonadota, Bacteria, cellular organisms	1.07688	1.07688	1.07751	1.07988	1.0644	1.07688	1.07623	1.05652	1.07343	1.03803	1.07343	1.05804	1.07023	1.05946	1.0644	1.06207	1.06207	1.06326	1.06207	1.05804	1.05652	1.05804	1.05652	1.05652	1.05123	5.2902	1.05489	1.06845	1.05313	1.06207	1.05313	1.07688	1.05652	1.0608	1.05804	1.05946	1.0608	1.0644	1.05652	1.0644	1.05652	1.05804	1.05652
492	TRINITY_DN51735_c0_g1_i1.p1	UniRef100_UPI001157A3FB	hypothetical protein n=1 Tax=Staphylococcus aureus TaxID=1280 RepID=UPI001157A3FB	Staphylococcus aureus	1280	Staphylococcus, Staphylococcaceae, Bacillales, Bacilli, Bacillota, Terrabacteria group, Bacteria, cellular organisms	1.07688	1.07688	1.07751	1.07988	1.0644	1.07688	1.07623	1.05652	1.07343	1.03803	1.07343	2.11608	1.07023	1.05946	1.0644	1.06207	2.12413	1.06326	7.43446	1.05804	1.05652	1.05804	1.05652	1.05652	2.10245	1.05804	2.10978	1.06845	1.05313	1.06207	3.1594	1.07688	4.22608	2.1216	2.11608	1.05946	1.0608	1.0644	1.05652	1.0644	2.11304	1.05804	1.05652
493	TRINITY_DN5234_c2_g1_i2.p1	UniRef100_UPI0011569116	hypothetical protein n=1 Tax=Mycobacterium kansasii TaxID=1768 RepID=UPI0011569116	Mycobacterium kansasii	1768	Mycobacterium, Mycobacteriaceae, Corynebacteriales, Actinomycetes, Actinomycetota, Terrabacteria group, Bacteria, cellular organisms	1.07688	1.07688	1.07751	1.07988	1.0644	1.07688	1.07623	1.05652	2.14686	1.03803	1.07343	1.05804	1.07023	1.05946	1.0644	1.06207	1.06207	2.12653	1.06207	2.11608	1.05652	1.05804	1.05652	1.05652	1.05123	2.11608	1.05489	1.06845	1.05313	2.12413	2.10626	1.07688	1.05652	1.0608	1.05804	1.05946	1.0608	1.0644	1.05652	1.0644	1.05652	4.23216	1.05652
494	TRINITY_DN5252_c1_g1_i19.p1	UniRef100_UPI00099CC8AE	reverse transcriptase family protein n=1 Tax=Streptococcus pneumoniae TaxID=1313 RepID=UPI00099CC8AE	Streptococcus pneumoniae	1313	Streptococcus, Streptococcaceae, Lactobacillales, Bacilli, Bacillota, Terrabacteria group, Bacteria, cellular organisms	1.07688	6.46129	1.07751	9.71894	1.0644	4.30753	1.07623	1.05652	8.58743	9.3423	2.14686	23.2769	2.14047	20.1298	14.9016	12.7448	32.924	7.44284	14.8689	12.6965	10.5652	12.6965	10.5652	28.526	11.5635	32.7992	11.6038	1.06845	12.6376	7.43446	18.9564	1.07688	24.3	13.7904	34.9153	26.4866	9.54722	14.9016	23.2434	13.8372	27.4695	24.3349	32.7521
495	TRINITY_DN52731_c0_g1_i2.p1	UniRef100_A0A3R8RWM0	Uncharacterized protein n=1 Tax=Schaalia georgiae TaxID=52768 RepID=A0A3R8RWM0_9ACTO	Schaalia georgiae	52768	Schaalia, Actinomycetaceae, Actinomycetales, Actinomycetes, Actinomycetota, Terrabacteria group, Bacteria, cellular organisms	1.07688	2.15376	1.07751	1.07988	1.0644	1.07688	1.07623	1.05652	1.07343	1.03803	1.07343	2.11608	1.07023	1.05946	1.0644	1.06207	1.06207	1.06326	1.06207	1.05804	2.11304	1.05804	1.05652	2.11304	2.10245	1.05804	1.05489	1.06845	4.21253	1.06207	3.1594	1.07688	1.05652	1.0608	2.11608	1.05946	2.1216	1.0644	3.16956	2.1288	3.16956	3.17412	3.16956
496	TRINITY_DN53158_c0_g1_i1.p2	UniRef100_A0A4V2JQC3	Uncharacterized protein (Fragment) n=1 Tax=Campylobacter sp. B423b TaxID=2267891 RepID=A0A4V2JQC3_9PROT	Campylobacter sp. B423b	2267891	Campylobacter, Campylobacteraceae, Campylobacterales, Epsilonproteobacteria, delta/epsilon subdivisions, Pseudomonadota, Bacteria, cellular organisms	1.07688	1.07688	1.07751	1.07988	1.0644	1.07688	1.07623	1.05652	1.07343	1.03803	1.07343	1.05804	1.07023	1.05946	1.0644	1.06207	1.06207	1.06326	1.06207	1.05804	1.05652	1.05804	1.05652	1.05652	15.7684	1.05804	1.05489	1.06845	1.05313	1.06207	1.05313	1.07688	1.05652	1.0608	1.05804	1.05946	1.0608	1.0644	1.05652	1.0644	1.05652	1.05804	1.05652
497	TRINITY_DN5364_c4_g1_i1.p1	UniRef100_UPI000EC6EB46	hypothetical protein n=1 Tax=Staphylococcus aureus TaxID=1280 RepID=UPI000EC6EB46	Staphylococcus aureus	1280	Staphylococcus, Staphylococcaceae, Bacillales, Bacilli, Bacillota, Terrabacteria group, Bacteria, cellular organisms	1.07688	1.07688	1.07751	1.07988	1.0644	1.07688	1.07623	1.05652	1.07343	1.03803	1.07343	2.11608	1.07023	1.05946	1.0644	1.06207	1.06207	5.31631	1.06207	1.05804	4.22608	1.05804	1.05652	3.16956	2.10245	1.05804	3.16467	1.06845	2.10626	1.06207	1.05313	1.07688	2.11304	1.0608	2.11608	1.05946	1.0608	1.0644	1.05652	1.0644	1.05652	1.05804	1.05652
498	TRINITY_DN5382_c3_g1_i1.p1	UniRef100_UPI00115943A6	reverse transcriptase family protein n=1 Tax=Staphylococcus aureus TaxID=1280 RepID=UPI00115943A6	Staphylococcus aureus	1280	Staphylococcus, Staphylococcaceae, Bacillales, Bacilli, Bacillota, Terrabacteria group, Bacteria, cellular organisms	1.07688	1.07688	1.07751	1.07988	1.0644	1.07688	1.07623	1.05652	1.07343	1.03803	1.07343	1.05804	1.07023	1.05946	1.0644	1.06207	1.06207	1.06326	1.06207	1.05804	1.05652	1.05804	1.05652	1.05652	1.05123	1.05804	1.05489	1.06845	1.05313	1.06207	1.05313	1.07688	4.22608	1.0608	1.05804	2.11893	1.0608	1.0644	1.05652	1.0644	1.05652	1.05804	1.05652
499	TRINITY_DN545_c13_g1_i12.p1	UniRef100_UPI0009375F55	hypothetical protein n=1 Tax=Enterococcus faecalis TaxID=1351 RepID=UPI0009375F55	Enterococcus faecalis	1351	Enterococcus, Enterococcaceae, Lactobacillales, Bacilli, Bacillota, Terrabacteria group, Bacteria, cellular organisms	3.23065	2.15376	1.07751	5.39941	3.1932	1.07688	2.15246	1.05652	3.22029	1.03803	6.44057	15.8706	14.9833	12.7136	11.7084	5.31033	16.9931	13.8224	15.931	23.2769	35.9217	14.8126	11.6217	17.9608	5.25613	33.8573	15.8233	6.4107	25.2752	8.49653	13.6907	5.38441	8.45216	13.7904	9.52236	13.773	7.42561	11.7084	12.6782	6.3864	7.39564	19.0447	20.0739
500	TRINITY_DN545_c13_g1_i4.p2	UniRef100_UPI0009375F55	hypothetical protein n=1 Tax=Enterococcus faecalis TaxID=1351 RepID=UPI0009375F55	Enterococcus faecalis	1351	Enterococcus, Enterococcaceae, Lactobacillales, Bacilli, Bacillota, Terrabacteria group, Bacteria, cellular organisms	3.23065	1.07688	1.07751	5.39941	2.1288	1.07688	1.07623	1.05652	2.14686	1.03803	6.44057	10.5804	10.7023	11.6541	15.966	3.1862	8.49653	9.56937	12.7448	24.3349	36.9782	19.0447	7.39564	10.5652	5.25613	25.3929	13.7136	8.5476	25.2752	7.43446	9.47819	3.23065	12.6782	11.6688	7.40628	12.7136	9.54722	8.5152	8.45216	2.1288	8.45216	10.5804	11.6217
501	TRINITY_DN545_c13_g1_i8.p2	UniRef100_UPI0009375F55	hypothetical protein n=1 Tax=Enterococcus faecalis TaxID=1351 RepID=UPI0009375F55	Enterococcus faecalis	1351	Enterococcus, Enterococcaceae, Lactobacillales, Bacilli, Bacillota, Terrabacteria group, Bacteria, cellular organisms	3.23065	2.15376	1.07751	1.07988	3.1932	1.07688	1.07623	1.05652	1.07343	1.03803	6.44057	8.46432	3.2107	9.53517	5.322	2.12413	10.6207	4.25305	11.6827	19.0447	14.7913	14.8126	7.39564	7.39564	3.15368	13.7545	8.43912	4.2738	13.6907	1.06207	5.26566	5.38441	3.16956	10.608	5.2902	8.4757	6.36481	5.322	6.33912	4.2576	3.16956	12.6965	15.8478
502	TRINITY_DN5481_c0_g1_i5.p1	UniRef100_UPI001158FAE8	reverse transcriptase family protein n=1 Tax=Klebsiella pneumoniae TaxID=573 RepID=UPI001158FAE8	Klebsiella pneumoniae	573	Klebsiella, Klebsiella/Raoultella group, Enterobacteriaceae, Enterobacterales, Gammaproteobacteria, Pseudomonadota, Bacteria, cellular organisms	1.07688	1.07688	1.07751	1.07988	1.0644	1.07688	1.07623	30.6391	1.07343	33.2171	6.44057	1.05804	1.07023	1.05946	1.0644	1.06207	1.06207	1.06326	1.06207	1.05804	1.05652	1.05804	1.05652	1.05652	1.05123	1.05804	1.05489	1.06845	1.05313	1.06207	1.05313	1.07688	1.05652	1.0608	1.05804	1.05946	1.0608	1.0644	1.05652	1.0644	1.05652	1.05804	1.05652
503	TRINITY_DN55180_c2_g1_i2.p1	UniRef100_UPI00099CC8AE	reverse transcriptase family protein n=1 Tax=Streptococcus pneumoniae TaxID=1313 RepID=UPI00099CC8AE	Streptococcus pneumoniae	1313	Streptococcus, Streptococcaceae, Lactobacillales, Bacilli, Bacillota, Terrabacteria group, Bacteria, cellular organisms	22.6145	13.9995	36.6355	20.5178	24.4812	23.6914	7.53362	2.11304	20.3952	12.4564	17.1749	150.242	56.7224	163.157	59.6064	59.4757	72.2205	60.606	45.6688	65.5985	89.8042	63.4824	83.4651	151.082	67.2784	88.8753	66.4581	41.6696	115.845	45.6688	145.332	23.6914	206.021	76.3777	85.7012	66.7462	60.4657	46.8336	68.6738	62.7996	146.856	90.9914	161.648
504	TRINITY_DN5530_c1_g1_i2.p1	UniRef100_UPI00115C93E5	reverse transcriptase family protein n=1 Tax=Klebsiella pneumoniae TaxID=573 RepID=UPI00115C93E5	Klebsiella pneumoniae	573	Klebsiella, Klebsiella/Raoultella group, Enterobacteriaceae, Enterobacterales, Gammaproteobacteria, Pseudomonadota, Bacteria, cellular organisms	1.07688	1.07688	1.07751	1.07988	1.0644	1.07688	2.15246	1.05652	4.29372	1.03803	1.07343	11.6384	3.2107	6.35678	5.322	1.06207	4.24826	7.44284	9.55859	9.52236	20.0739	10.5804	10.5652	11.6217	4.2049	8.46432	6.32934	2.1369	13.6907	6.3724	5.26566	1.07688	9.50868	9.54722	5.2902	6.35678	4.24321	5.322	5.2826	5.322	10.5652	7.40628	6.33912
505	TRINITY_DN5585_c2_g1_i1.p1	UniRef100_UPI000C1A2522	hypothetical protein n=1 Tax=Enterococcus faecium TaxID=1352 RepID=UPI000C1A2522	Enterococcus faecium	1352	Enterococcus, Enterococcaceae, Lactobacillales, Bacilli, Bacillota, Terrabacteria group, Bacteria, cellular organisms	1.07688	1.07688	1.07751	1.07988	1.0644	1.07688	1.07623	1.05652	1.07343	1.03803	1.07343	1.05804	6.4214	1.05946	1.0644	1.06207	1.06207	1.06326	1.06207	1.05804	1.05652	1.05804	2.11304	1.05652	1.05123	1.05804	1.05489	1.06845	1.05313	1.06207	2.10626	1.07688	1.05652	1.0608	1.05804	1.05946	1.0608	2.1288	1.05652	1.0644	1.05652	3.17412	1.05652
506	TRINITY_DN56422_c0_g1_i1.p1	UniRef100_S7VIJ0	Ribosome hibernation promoting factor n=1 Tax=Cyclobacterium qasimii M12-11B TaxID=641524 RepID=S7VIJ0_9BACT	Cyclobacterium qasimii M12-11B	641524	Cyclobacterium qasimii, Cyclobacterium, Cyclobacteriaceae, Cytophagales, Cytophagia, Bacteroidota, Bacteroidetes/Chlorobi group, FCB group, Bacteria, cellular organisms	1.07688	1.07688	1.07751	1.07988	1.0644	1.07688	1.07623	1.05652	1.07343	1.03803	1.07343	1.05804	1.07023	1.05946	1.0644	1.06207	1.06207	1.06326	1.06207	1.05804	1.05652	1.05804	1.05652	1.05652	9.46103	1.05804	1.05489	1.06845	1.05313	1.06207	1.05313	1.07688	1.05652	1.0608	1.05804	1.05946	1.0608	1.0644	1.05652	1.0644	1.05652	1.05804	1.05652
507	TRINITY_DN56616_c0_g1_i1.p1	UniRef100_UPI000EB5E84F	IS5-like element ISPre2 family transposase n=1 Tax=Pseudomonas aeruginosa TaxID=287 RepID=UPI000EB5E84F	Pseudomonas aeruginosa	287	Pseudomonas aeruginosa group, Pseudomonas, Pseudomonadaceae, Pseudomonadales, Gammaproteobacteria, Pseudomonadota, Bacteria, cellular organisms	1.07688	1.07688	1.07751	1.07988	1.0644	1.07688	1.07623	1.05652	1.07343	69.5483	1.07343	1.05804	1.07023	1.05946	1.0644	1.06207	1.06207	1.06326	1.06207	1.05804	1.05652	1.05804	1.05652	1.05652	1.05123	1.05804	1.05489	1.06845	1.05313	1.06207	1.05313	1.07688	1.05652	1.0608	1.05804	1.05946	1.0608	1.0644	1.05652	1.0644	1.05652	1.05804	1.05652
508	TRINITY_DN56621_c0_g1_i2.p2	UniRef100_UPI000E3D5E5E	hypothetical protein n=1 Tax=Klebsiella pneumoniae TaxID=573 RepID=UPI000E3D5E5E	Klebsiella pneumoniae	573	Klebsiella, Klebsiella/Raoultella group, Enterobacteriaceae, Enterobacterales, Gammaproteobacteria, Pseudomonadota, Bacteria, cellular organisms	1.07688	1.07688	1.07751	1.07988	1.0644	1.07688	1.07623	1.05652	1.07343	1.03803	1.07343	1.05804	1.07023	1.05946	4.2576	1.06207	1.06207	1.06326	1.06207	1.05804	1.05652	3.17412	1.05652	1.05652	4.2049	1.05804	2.10978	2.1369	6.31879	1.06207	1.05313	1.07688	1.05652	1.0608	1.05804	1.05946	1.0608	2.1288	1.05652	1.0644	1.05652	2.11608	3.16956
509	TRINITY_DN5732_c0_g1_i2.p1	UniRef100_UPI00114760E9	hypothetical protein n=1 Tax=Leptospira interrogans TaxID=173 RepID=UPI00114760E9	Leptospira interrogans	173	Leptospira, Leptospiraceae, Leptospirales, Spirochaetia, Spirochaetes, Bacteria, cellular organisms	1.07688	1.07688	1.07751	1.07988	10.644	1.07688	1.07623	34.8652	1.07343	59.1679	1.07343	1.05804	1.07023	1.05946	1.0644	1.06207	1.06207	1.06326	10.6207	1.05804	1.05652	1.05804	1.05652	1.05652	1.05123	1.05804	1.05489	1.06845	1.05313	1.06207	1.05313	1.07688	1.05652	1.0608	1.05804	1.05946	1.0608	1.0644	1.05652	1.0644	1.05652	1.05804	1.05652
510	TRINITY_DN5732_c3_g1_i1.p2	UniRef100_UPI00114760E9	hypothetical protein n=1 Tax=Leptospira interrogans TaxID=173 RepID=UPI00114760E9	Leptospira interrogans	173	Leptospira, Leptospiraceae, Leptospirales, Spirochaetia, Spirochaetes, Bacteria, cellular organisms	1.07688	1.07688	1.07751	1.07988	1.0644	1.07688	1.07623	11.6217	1.07343	1.03803	1.07343	1.05804	1.07023	1.05946	1.0644	1.06207	1.06207	1.06326	1.06207	1.05804	1.05652	1.05804	1.05652	1.05652	1.05123	1.05804	1.05489	1.06845	1.05313	1.06207	1.05313	1.07688	1.05652	1.0608	1.05804	1.05946	1.0608	1.0644	1.05652	1.0644	1.05652	1.05804	1.05652
511	TRINITY_DN5766_c0_g1_i1.p1	UniRef100_UPI00112F770F	hypothetical protein n=1 Tax=Escherichia coli TaxID=562 RepID=UPI00112F770F	Escherichia coli	562	Escherichia, Enterobacteriaceae, Enterobacterales, Gammaproteobacteria, Pseudomonadota, Bacteria, cellular organisms	1.07688	1.07688	1.07751	1.07988	1.0644	1.07688	1.07623	9.50868	1.07343	6.2282	1.07343	1.05804	1.07023	1.05946	1.0644	1.06207	1.06207	1.06326	1.06207	1.05804	1.05652	1.05804	1.05652	1.05652	1.05123	1.05804	1.05489	1.06845	1.05313	1.06207	1.05313	1.07688	1.05652	1.0608	1.05804	1.05946	1.0608	1.0644	1.05652	1.0644	1.05652	1.05804	1.05652
512	TRINITY_DN577_c1_g1_i11.p1	UniRef100_UPI001157EA0A	reverse transcriptase family protein n=1 Tax=Staphylococcus aureus TaxID=1280 RepID=UPI001157EA0A	Staphylococcus aureus	1280	Staphylococcus, Staphylococcaceae, Bacillales, Bacilli, Bacillota, Terrabacteria group, Bacteria, cellular organisms	1.07688	1.07688	1.07751	1.07988	1.0644	1.07688	1.07623	1.05652	1.07343	1.03803	1.07343	1.05804	1.07023	1.05946	1.0644	1.06207	1.06207	1.06326	1.06207	1.05804	1.05652	1.05804	2.11304	4.22608	2.10245	1.05804	1.05489	1.06845	4.21253	1.06207	4.21253	1.07688	2.11304	2.1216	1.05804	1.05946	3.18241	1.0644	1.05652	1.0644	3.16956	1.05804	1.05652
513	TRINITY_DN577_c1_g1_i4.p1	UniRef100_UPI0011580997	reverse transcriptase family protein n=2 Tax=Staphylococcus aureus TaxID=1280 RepID=UPI0011580997	Staphylococcus aureus	1280	Staphylococcus, Staphylococcaceae, Bacillales, Bacilli, Bacillota, Terrabacteria group, Bacteria, cellular organisms	1.07688	1.07688	9.69763	1.07988	1.0644	1.07688	1.07623	1.05652	1.07343	1.03803	1.07343	8.46432	1.07023	1.05946	2.1288	9.55859	1.06207	2.12653	1.06207	4.23216	6.33912	3.17412	7.39564	5.2826	2.10245	1.05804	1.05489	1.06845	8.42506	3.1862	8.42506	4.30753	2.11304	4.24321	5.2902	3.17839	5.30401	8.5152	2.11304	2.1288	2.11304	1.05804	1.05652
514	TRINITY_DN57_c10_g1_i1.p1	UniRef100_A0A368MLB6	Uncharacterized protein (Fragment) n=1 Tax=Acinetobacter baumannii TaxID=470 RepID=A0A368MLB6_ACIBA	Acinetobacter baumannii	470	Acinetobacter calcoaceticus/baumannii complex, Acinetobacter, Moraxellaceae, Moraxellales, Gammaproteobacteria, Pseudomonadota, Bacteria, cellular organisms	1.07688	1.07688	1.07751	1.07988	1.0644	7.53817	1.07623	1.05652	4.29372	1.03803	2.14686	4.23216	1.07023	3.17839	1.0644	2.12413	8.49653	1.06326	1.06207	2.11608	2.11304	1.05804	1.05652	2.11304	1.05123	14.8126	1.05489	1.06845	1.05313	3.1862	2.10626	1.07688	1.05652	2.1216	1.05804	1.05946	1.0608	1.0644	1.05652	2.1288	2.11304	2.11608	2.11304
515	TRINITY_DN58533_c0_g1_i2.p1	UniRef100_UPI001158639F	hypothetical protein n=1 Tax=Staphylococcus aureus TaxID=1280 RepID=UPI001158639F	Staphylococcus aureus	1280	Staphylococcus, Staphylococcaceae, Bacillales, Bacilli, Bacillota, Terrabacteria group, Bacteria, cellular organisms	1.07688	1.07688	1.07751	1.07988	1.0644	1.07688	1.07623	1.05652	1.07343	1.03803	1.07343	1.05804	1.07023	1.05946	1.0644	2.12413	1.06207	1.06326	1.06207	1.05804	1.05652	2.11608	2.11304	1.05652	1.05123	1.05804	3.16467	1.06845	2.10626	1.06207	1.05313	1.07688	4.22608	3.18241	1.05804	4.23785	2.1216	1.0644	1.05652	2.1288	4.22608	2.11608	5.2826
516	TRINITY_DN58533_c0_g1_i4.p2	UniRef100_UPI001158639F	hypothetical protein n=1 Tax=Staphylococcus aureus TaxID=1280 RepID=UPI001158639F	Staphylococcus aureus	1280	Staphylococcus, Staphylococcaceae, Bacillales, Bacilli, Bacillota, Terrabacteria group, Bacteria, cellular organisms	1.07688	1.07688	1.07751	1.07988	1.0644	1.07688	1.07623	1.05652	1.07343	1.03803	1.07343	1.05804	1.07023	1.05946	3.1932	2.12413	1.06207	1.06326	1.06207	1.05804	2.11304	1.05804	1.05652	1.05652	1.05123	4.23216	2.10978	1.06845	1.05313	1.06207	1.05313	1.07688	1.05652	3.18241	1.05804	1.05946	2.1216	1.0644	2.11304	1.0644	1.05652	1.05804	4.22608
517	TRINITY_DN58533_c0_g1_i6.p1	UniRef100_UPI001158639F	hypothetical protein n=1 Tax=Staphylococcus aureus TaxID=1280 RepID=UPI001158639F	Staphylococcus aureus	1280	Staphylococcus, Staphylococcaceae, Bacillales, Bacilli, Bacillota, Terrabacteria group, Bacteria, cellular organisms	2.15376	1.07688	2.15503	1.07988	1.0644	1.07688	1.07623	1.05652	1.07343	1.03803	1.07343	2.11608	1.07023	1.05946	1.0644	2.12413	1.06207	1.06326	1.06207	1.05804	2.11304	3.17412	2.11304	1.05652	1.05123	4.23216	2.10978	1.06845	4.21253	1.06207	1.05313	1.07688	4.22608	3.18241	1.05804	6.35678	3.18241	3.1932	1.05652	2.1288	3.16956	2.11608	7.39564
518	TRINITY_DN58_c0_g1_i10.p2	UniRef100_UPI001158639F	hypothetical protein n=1 Tax=Staphylococcus aureus TaxID=1280 RepID=UPI001158639F	Staphylococcus aureus	1280	Staphylococcus, Staphylococcaceae, Bacillales, Bacilli, Bacillota, Terrabacteria group, Bacteria, cellular organisms	1.07688	1.07688	1.07751	1.07988	1.0644	1.07688	1.07623	1.05652	1.07343	1.03803	1.07343	4.23216	1.07023	4.23785	2.1288	1.06207	1.06207	2.12653	1.06207	1.05804	1.05652	3.17412	1.05652	3.16956	1.05123	1.05804	1.05489	1.06845	5.26566	2.12413	5.26566	2.15376	2.11304	1.0608	1.05804	1.05946	1.0608	1.0644	1.05652	1.0644	3.16956	1.05804	5.2826
519	TRINITY_DN58_c0_g1_i9.p1	UniRef100_UPI001158639F	hypothetical protein n=1 Tax=Staphylococcus aureus TaxID=1280 RepID=UPI001158639F	Staphylococcus aureus	1280	Staphylococcus, Staphylococcaceae, Bacillales, Bacilli, Bacillota, Terrabacteria group, Bacteria, cellular organisms	1.07688	1.07688	1.07751	1.07988	1.0644	1.07688	1.07623	1.05652	1.07343	1.03803	1.07343	1.05804	1.07023	1.05946	1.0644	1.06207	10.6207	1.06326	1.06207	1.05804	3.16956	1.05804	1.05652	2.11304	1.05123	1.05804	2.10978	2.1369	3.1594	1.06207	2.10626	1.07688	1.05652	3.18241	1.05804	3.17839	3.18241	1.0644	1.05652	1.0644	1.05652	1.05804	3.16956
520	TRINITY_DN58_c3_g1_i1.p1	UniRef100_UPI001157C6CB	hypothetical protein n=1 Tax=Staphylococcus aureus TaxID=1280 RepID=UPI001157C6CB	Staphylococcus aureus	1280	Staphylococcus, Staphylococcaceae, Bacillales, Bacilli, Bacillota, Terrabacteria group, Bacteria, cellular organisms	1.07688	2.15376	1.07751	1.07988	8.5152	1.07688	1.07623	1.05652	1.07343	1.03803	1.07343	46.5537	8.56187	23.3082	15.966	7.43446	22.3034	20.202	6.3724	8.46432	14.7913	20.1028	17.9608	27.4695	6.30735	22.2188	12.6587	6.4107	32.6471	5.31033	34.7534	8.61506	47.5434	7.42561	9.52236	13.773	9.54722	7.4508	9.50868	12.7728	23.2434	29.6251	39.0912
521	TRINITY_DN59213_c1_g1_i1.p1	UniRef100_UPI000AD9A9CE	hypothetical protein n=1 Tax=Acinetobacter baumannii TaxID=470 RepID=UPI000AD9A9CE	Acinetobacter baumannii	470	Acinetobacter calcoaceticus/baumannii complex, Acinetobacter, Moraxellaceae, Moraxellales, Gammaproteobacteria, Pseudomonadota, Bacteria, cellular organisms	1.07688	1.07688	1.07751	1.07988	1.0644	1.07688	1.07623	1.05652	1.07343	1.03803	7.514	1.05804	1.07023	1.05946	1.0644	1.06207	4.24826	1.06326	1.06207	1.05804	1.05652	1.05804	1.05652	1.05652	1.05123	1.05804	1.05489	1.06845	1.05313	1.06207	1.05313	1.07688	1.05652	1.0608	1.05804	1.05946	1.0608	1.0644	1.05652	1.0644	1.05652	1.05804	1.05652
522	TRINITY_DN5955_c8_g1_i1.p2	UniRef100_UPI00115C93E5	reverse transcriptase family protein n=1 Tax=Klebsiella pneumoniae TaxID=573 RepID=UPI00115C93E5	Klebsiella pneumoniae	573	Klebsiella, Klebsiella/Raoultella group, Enterobacteriaceae, Enterobacterales, Gammaproteobacteria, Pseudomonadota, Bacteria, cellular organisms	1.07688	5.38441	1.07751	5.39941	12.7728	1.07688	1.07623	1.05652	4.29372	8.30427	16.1014	14.8126	4.28093	8.4757	3.1932	8.49653	2.12413	4.25305	8.49653	15.8706	13.7348	10.5804	12.6782	11.6217	5.25613	7.40628	15.8233	5.34225	17.9032	12.7448	14.7439	3.23065	20.0739	10.608	7.40628	7.41624	7.42561	4.2576	13.7348	4.2576	12.6782	20.1028	19.0174
523	TRINITY_DN5974_c1_g1_i1.p1	UniRef100_UPI0011C4E527	C2H2-type zinc finger protein n=1 Tax=Acinetobacter baumannii TaxID=470 RepID=UPI0011C4E527	Acinetobacter baumannii	470	Acinetobacter calcoaceticus/baumannii complex, Acinetobacter, Moraxellaceae, Moraxellales, Gammaproteobacteria, Pseudomonadota, Bacteria, cellular organisms	1.07688	1.07688	1.07751	1.07988	1.0644	1.07688	1.07623	1.05652	1.07343	18.6846	1.07343	1.05804	1.07023	1.05946	1.0644	1.06207	1.06207	1.06326	1.06207	1.05804	1.05652	1.05804	1.05652	1.05652	1.05123	1.05804	1.05489	1.06845	1.05313	1.06207	1.05313	1.07688	1.05652	1.0608	1.05804	1.05946	1.0608	1.0644	2.11304	1.0644	1.05652	1.05804	1.05652
524	TRINITY_DN5982_c4_g1_i1.p1	UniRef100_A0A2A8G8F5	Uncharacterized protein (Fragment) n=1 Tax=Bacillus wiedmannii TaxID=1890302 RepID=A0A2A8G8F5_9BACI	Bacillus wiedmannii	1890302	Bacillus cereus group, Bacillus, Bacillaceae, Bacillales, Bacilli, Bacillota, Terrabacteria group, Bacteria, cellular organisms	1.07688	1.07688	1.07751	1.07988	1.0644	1.07688	1.07623	9.50868	1.07343	20.7607	1.07343	1.05804	1.07023	1.05946	1.0644	1.06207	1.06207	1.06326	1.06207	1.05804	1.05652	1.05804	1.05652	1.05652	1.05123	1.05804	1.05489	1.06845	1.05313	1.06207	1.05313	1.07688	1.05652	1.0608	1.05804	1.05946	1.0608	1.0644	1.05652	1.0644	1.05652	1.05804	1.05652
525	TRINITY_DN6120_c0_g1_i1.p1	UniRef100_A0A2I2KZ24	Uncharacterized protein n=1 Tax=Frankia canadensis TaxID=1836972 RepID=A0A2I2KZ24_9ACTN	Frankia canadensis	1836972	Frankia, Frankiaceae, Frankiales, Actinomycetes, Actinomycetota, Terrabacteria group, Bacteria, cellular organisms	1.07688	1.07688	1.07751	1.07988	1.0644	1.07688	1.07623	26.413	1.07343	49.8256	5.36715	1.05804	1.07023	1.05946	1.0644	2.12413	1.06207	1.06326	1.06207	1.05804	1.05652	1.05804	1.05652	1.05652	2.10245	1.05804	1.05489	1.06845	1.05313	1.06207	1.05313	1.07688	1.05652	1.0608	1.05804	1.05946	1.0608	1.0644	1.05652	1.0644	1.05652	1.05804	1.05652
526	TRINITY_DN612_c9_g1_i11.p3	UniRef100_UPI000E3E9016	hypothetical protein n=1 Tax=Staphylococcus aureus TaxID=1280 RepID=UPI000E3E9016	Staphylococcus aureus	1280	Staphylococcus, Staphylococcaceae, Bacillales, Bacilli, Bacillota, Terrabacteria group, Bacteria, cellular organisms	5.38441	6.46129	1.07751	7.55917	3.1932	3.23065	10.7623	4.22608	5.36715	3.1141	6.44057	12.6965	4.28093	39.2001	20.2236	14.8689	39.2964	13.8224	7.43446	37.0314	13.7348	20.1028	12.6782	23.2434	12.6147	13.7545	13.7136	6.4107	16.8501	15.931	25.2752	11.8457	36.9782	16.9728	12.6965	10.5946	11.6688	23.4168	10.5652	12.7728	26.413	25.3929	19.0174
527	TRINITY_DN61373_c0_g1_i3.p1	UniRef100_A0A0E9DG03	Retron-type reverse transcriptase n=1 Tax=Chlamydia trachomatis TaxID=813 RepID=A0A0E9DG03_CHLTH	Chlamydia trachomatis	813	Chlamydia, Chlamydia/Chlamydophila group, Chlamydiaceae, Chlamydiales, Chlamydiia, Chlamydiae, PVC group, Bacteria, cellular organisms	1.07688	1.07688	1.07751	1.07988	1.0644	1.07688	1.07623	1.05652	1.07343	1.03803	1.07343	1.05804	1.07023	1.05946	1.0644	1.06207	1.06207	1.06326	1.06207	1.05804	1.05652	1.05804	3.16956	3.16956	5.25613	1.05804	1.05489	2.1369	1.05313	5.31033	1.05313	2.15376	1.05652	2.1216	1.05804	1.05946	1.0608	3.1932	2.11304	1.0644	1.05652	2.11608	2.11304
528	TRINITY_DN6171_c0_g1_i1.p1	UniRef100_UPI0011C4D75D	hypothetical protein n=1 Tax=Acinetobacter baumannii TaxID=470 RepID=UPI0011C4D75D	Acinetobacter baumannii	470	Acinetobacter calcoaceticus/baumannii complex, Acinetobacter, Moraxellaceae, Moraxellales, Gammaproteobacteria, Pseudomonadota, Bacteria, cellular organisms	1.07688	1.07688	2.15503	1.07988	1.0644	1.07688	1.07623	11.6217	1.07343	19.7226	1.07343	1.05804	1.07023	1.05946	1.0644	1.06207	1.06207	1.06326	1.06207	1.05804	1.05652	1.05804	1.05652	1.05652	1.05123	1.05804	1.05489	1.06845	1.05313	1.06207	1.05313	1.07688	1.05652	1.0608	1.05804	1.05946	1.0608	1.0644	1.05652	1.0644	1.05652	1.05804	1.05652
529	TRINITY_DN6253_c1_g1_i1.p2	UniRef100_A0A1E5NAB0	Uncharacterized protein n=1 Tax=Brachyspira hampsonii TaxID=1287055 RepID=A0A1E5NAB0_9SPIR	Brachyspira hampsonii	1287055	Brachyspira, Brachyspiraceae, Brachyspirales, Spirochaetia, Spirochaetes, Bacteria, cellular organisms	1.07688	2.15376	1.07751	1.07988	4.2576	6.46129	1.07623	6.33912	4.29372	1.03803	3.22029	9.52236	1.07023	18.0109	3.1932	4.24826	10.6207	4.25305	23.3655	8.46432	6.33912	3.17412	2.11304	10.5652	1.05123	4.23216	1.05489	2.1369	4.21253	2.12413	8.42506	1.07688	9.50868	4.24321	7.40628	5.29732	3.18241	5.322	11.6217	3.1932	11.6217	3.17412	11.6217
530	TRINITY_DN63396_c0_g1_i1.p1	UniRef100_UPI0011B9E05D	hypothetical protein n=1 Tax=Klebsiella pneumoniae TaxID=573 RepID=UPI0011B9E05D	Klebsiella pneumoniae	573	Klebsiella, Klebsiella/Raoultella group, Enterobacteriaceae, Enterobacterales, Gammaproteobacteria, Pseudomonadota, Bacteria, cellular organisms	1.07688	1.07688	1.07751	1.07988	1.0644	1.07688	1.07623	1.05652	1.07343	4.15214	1.07343	1.05804	1.07023	1.05946	1.0644	1.06207	1.06207	1.06326	1.06207	1.05804	1.05652	1.05804	1.05652	1.05652	1.05123	1.05804	1.05489	1.06845	1.05313	1.06207	1.05313	1.07688	1.05652	1.0608	1.05804	1.05946	1.0608	1.0644	1.05652	1.0644	1.05652	1.05804	1.05652
531	TRINITY_DN63717_c0_g1_i1.p1	UniRef100_W4TTY0	NADPH-dependent mycothiol reductase Mtr n=1 Tax=Cutibacterium acnes JCM 18916 TaxID=1302242 RepID=W4TTY0_CUTAC	Cutibacterium acnes JCM 18916	1302242	Cutibacterium acnes, Cutibacterium, Propionibacteriaceae, Propionibacteriales, Actinomycetes, Actinomycetota, Terrabacteria group, Bacteria, cellular organisms	1.07688	1.07688	1.07751	1.07988	1.0644	1.07688	1.07623	7.39564	1.07343	1.03803	1.07343	1.05804	1.07023	1.05946	1.0644	2.12413	1.06207	1.06326	1.06207	1.05804	1.05652	1.05804	1.05652	1.05652	1.05123	1.05804	1.05489	1.06845	1.05313	1.06207	1.05313	1.07688	1.05652	1.0608	1.05804	1.05946	1.0608	1.0644	1.05652	1.0644	1.05652	1.05804	1.05652
532	TRINITY_DN63_c13_g1_i1.p1	UniRef100_UPI00067E2ED9	hypothetical protein n=1 Tax=Streptococcus pneumoniae TaxID=1313 RepID=UPI00067E2ED9	Streptococcus pneumoniae	1313	Streptococcus, Streptococcaceae, Lactobacillales, Bacilli, Bacillota, Terrabacteria group, Bacteria, cellular organisms	1.07688	1.07688	1.07751	1.07988	2.1288	1.07688	1.07623	52.826	1.07343	35.2931	1.07343	1.05804	1.07023	1.05946	1.0644	3.1862	1.06207	2.12653	1.06207	1.05804	1.05652	1.05804	1.05652	1.05652	4.2049	1.05804	1.05489	1.06845	1.05313	1.06207	1.05313	1.07688	1.05652	1.0608	1.05804	1.05946	1.0608	1.0644	1.05652	1.0644	1.05652	1.05804	1.05652
533	TRINITY_DN63_c1_g1_i3.p1	UniRef100_UPI00067BBB75	hypothetical protein n=1 Tax=Streptococcus pneumoniae TaxID=1313 RepID=UPI00067BBB75	Streptococcus pneumoniae	1313	Streptococcus, Streptococcaceae, Lactobacillales, Bacilli, Bacillota, Terrabacteria group, Bacteria, cellular organisms	17.2301	10.7688	14.0077	1.07988	25.5456	1.07688	1.07623	294.769	1.07343	386.149	1.07343	2.11608	8.56187	1.05946	1.0644	10.6207	1.06207	5.31631	41.4206	1.05804	1.05652	1.05804	1.05652	1.05652	7.35858	1.05804	1.05489	1.06845	1.05313	1.06207	1.05313	1.07688	14.7913	1.0608	1.05804	1.05946	1.0608	1.0644	1.05652	1.0644	2.11304	2.11608	1.05652
534	TRINITY_DN63_c2_g1_i14.p1	UniRef100_UPI000DEF3498	hypothetical protein n=1 Tax=Ruminococcaceae bacterium HV4-5-B5C TaxID=2048667 RepID=UPI000DEF3498	Ruminococcaceae bacterium HV4-5-B5C	2048667	unclassified Oscillospiraceae, Oscillospiraceae, Eubacteriales, Clostridia, Bacillota, Terrabacteria group, Bacteria, cellular organisms	1.07688	1.07688	1.07751	26.997	13.8372	7.53817	7.53362	271.526	1.07343	219.025	1.07343	1.05804	1.07023	1.05946	1.0644	1.06207	1.06207	1.06326	8.49653	2.11608	1.05652	1.05804	1.05652	1.05652	5.25613	1.05804	1.05489	1.06845	1.05313	1.06207	1.05313	1.07688	1.05652	1.0608	1.05804	1.05946	1.0608	1.0644	1.05652	1.0644	2.11304	1.05804	1.05652
535	TRINITY_DN63_c2_g1_i21.p2	UniRef100_A0A235B1D2	Uncharacterized protein n=1 Tax=Paludifilum halophilum TaxID=1642702 RepID=A0A235B1D2_9BACL	Paludifilum halophilum	1642702	Paludifilum, Thermoactinomycetaceae, Bacillales, Bacilli, Bacillota, Terrabacteria group, Bacteria, cellular organisms	1.07688	7.53817	1.07751	14.0385	11.7084	1.07688	1.07623	262.017	1.07343	396.529	1.07343	1.05804	1.07023	1.05946	1.0644	1.06207	1.06207	1.06326	1.06207	1.05804	1.05652	1.05804	1.05652	1.05652	1.05123	1.05804	1.05489	1.06845	1.05313	1.06207	1.05313	1.07688	1.05652	1.0608	1.05804	1.05946	1.0608	1.0644	1.05652	1.0644	1.05652	1.05804	1.05652
536	TRINITY_DN6477_c2_g1_i1.p1	UniRef100_UPI00115943A6	reverse transcriptase family protein n=1 Tax=Staphylococcus aureus TaxID=1280 RepID=UPI00115943A6	Staphylococcus aureus	1280	Staphylococcus, Staphylococcaceae, Bacillales, Bacilli, Bacillota, Terrabacteria group, Bacteria, cellular organisms	1.07688	1.07688	1.07751	1.07988	1.0644	1.07688	1.07623	1.05652	1.07343	1.03803	1.07343	2.11608	1.07023	1.05946	1.0644	1.06207	1.06207	1.06326	1.06207	2.11608	1.05652	1.05804	1.05652	2.11304	2.10245	2.11608	3.16467	2.1369	4.21253	3.1862	1.05313	1.07688	1.05652	2.1216	1.05804	2.11893	2.1216	2.1288	1.05652	1.0644	4.22608	1.05804	2.11304
537	TRINITY_DN647_c1_g2_i1.p1	UniRef100_A0A1L8ZGS9	Uncharacterized protein n=1 Tax=Bacillus obstructivus TaxID=1914540 RepID=A0A1L8ZGS9_9BACI	Bacillus obstructivus	1914540	Bacillus, Bacillaceae, Bacillales, Bacilli, Bacillota, Terrabacteria group, Bacteria, cellular organisms	1.07688	1.07688	1.07751	1.07988	1.0644	1.07688	1.07623	1.05652	1.07343	1.03803	1.07343	1.05804	1.07023	1.05946	1.0644	1.06207	4.24826	4.25305	1.06207	1.05804	1.05652	1.05804	5.2826	4.22608	1.05123	1.05804	1.05489	1.06845	2.10626	1.06207	1.05313	1.07688	1.05652	1.0608	1.05804	2.11893	1.0608	1.0644	1.05652	1.0644	1.05652	1.05804	1.05652
538	TRINITY_DN65436_c1_g1_i1.p1	UniRef100_UPI001159B1B4	hypothetical protein n=1 Tax=Staphylococcus aureus TaxID=1280 RepID=UPI001159B1B4	Staphylococcus aureus	1280	Staphylococcus, Staphylococcaceae, Bacillales, Bacilli, Bacillota, Terrabacteria group, Bacteria, cellular organisms	1.07688	1.07688	1.07751	1.07988	1.0644	1.07688	1.07623	1.05652	1.07343	1.03803	1.07343	1.05804	1.07023	1.05946	2.1288	1.06207	1.06207	1.06326	1.06207	2.11608	5.2826	3.17412	1.05652	2.11304	1.05123	1.05804	1.05489	1.06845	3.1594	1.06207	7.37193	1.07688	2.11304	2.1216	3.17412	1.05946	1.0608	2.1288	1.05652	1.0644	2.11304	1.05804	2.11304
539	TRINITY_DN65728_c0_g1_i1.p1	UniRef100_A0A2A2I6F0	Uncharacterized protein n=1 Tax=Virgibacillus profundi TaxID=2024555 RepID=A0A2A2I6F0_9BACI	Virgibacillus profundi	2024555	Virgibacillus, Bacillaceae, Bacillales, Bacilli, Bacillota, Terrabacteria group, Bacteria, cellular organisms	1.07688	1.07688	1.07751	1.07988	1.0644	1.07688	1.07623	1.05652	1.07343	3.1141	1.07343	1.05804	1.07023	1.05946	1.0644	1.06207	1.06207	1.06326	1.06207	1.05804	1.05652	1.05804	1.05652	1.05652	2.10245	1.05804	1.05489	1.06845	1.05313	1.06207	1.05313	1.07688	1.05652	1.0608	1.05804	1.05946	1.0608	1.0644	1.05652	1.0644	1.05652	1.05804	1.05652
540	TRINITY_DN6710_c0_g1_i3.p1	UniRef100_UPI000D34A001	hypothetical protein n=1 Tax=Mycobacterium tuberculosis TaxID=1773 RepID=UPI000D34A001	Mycobacterium tuberculosis	1773	Mycobacterium tuberculosis complex, Mycobacterium, Mycobacteriaceae, Corynebacteriales, Actinomycetes, Actinomycetota, Terrabacteria group, Bacteria, cellular organisms	1.07688	1.07688	1.07751	1.07988	1.0644	1.07688	1.07623	8.45216	1.07343	1.03803	1.07343	1.05804	1.07023	1.05946	1.0644	1.06207	1.06207	1.06326	1.06207	1.05804	1.05652	1.05804	1.05652	1.05652	1.05123	1.05804	1.05489	1.06845	1.05313	1.06207	1.05313	1.07688	1.05652	1.0608	1.05804	1.05946	1.0608	1.0644	1.05652	1.0644	1.05652	1.05804	1.05652
541	TRINITY_DN677_c4_g1_i1.p3	UniRef100_A0A1E5NAB0	Uncharacterized protein n=1 Tax=Brachyspira hampsonii TaxID=1287055 RepID=A0A1E5NAB0_9SPIR	Brachyspira hampsonii	1287055	Brachyspira, Brachyspiraceae, Brachyspirales, Spirochaetia, Spirochaetes, Bacteria, cellular organisms	1.07688	1.07688	1.07751	1.07988	6.3864	1.07688	3.2287	2.11304	4.29372	8.30427	1.07343	8.46432	2.14047	7.41624	2.1288	4.24826	4.24826	6.37958	2.12413	12.6965	4.22608	7.40628	2.11304	8.45216	7.35858	20.1028	3.16467	4.2738	3.1594	5.31033	6.31879	7.53817	7.39564	4.24321	5.2902	2.11893	5.30401	6.3864	7.39564	3.1932	6.33912	4.23216	4.22608
542	TRINITY_DN6826_c0_g1_i5.p1	UniRef100_UPI000D353EBC	hypothetical protein n=1 Tax=Mycobacterium tuberculosis TaxID=1773 RepID=UPI000D353EBC	Mycobacterium tuberculosis	1773	Mycobacterium tuberculosis complex, Mycobacterium, Mycobacteriaceae, Corynebacteriales, Actinomycetes, Actinomycetota, Terrabacteria group, Bacteria, cellular organisms	1.07688	1.07688	1.07751	1.07988	1.0644	1.07688	1.07623	1.05652	1.07343	12.4564	1.07343	1.05804	1.07023	1.05946	1.0644	1.06207	1.06207	1.06326	1.06207	1.05804	1.05652	1.05804	1.05652	1.05652	1.05123	1.05804	1.05489	1.06845	1.05313	1.06207	1.05313	1.07688	1.05652	1.0608	1.05804	1.05946	1.0608	1.0644	1.05652	1.0644	1.05652	1.05804	1.05652
543	TRINITY_DN6983_c1_g1_i3.p1	UniRef100_UPI00115943A6	reverse transcriptase family protein n=1 Tax=Staphylococcus aureus TaxID=1280 RepID=UPI00115943A6	Staphylococcus aureus	1280	Staphylococcus, Staphylococcaceae, Bacillales, Bacilli, Bacillota, Terrabacteria group, Bacteria, cellular organisms	1.07688	1.07688	1.07751	1.07988	1.0644	1.07688	1.07623	1.05652	5.36715	1.03803	1.07343	2.11608	1.07023	1.05946	3.1932	1.06207	3.1862	1.06326	1.06207	2.11608	4.22608	2.11608	2.11304	3.16956	2.10245	1.05804	5.27445	1.06845	3.1594	1.06207	2.10626	1.07688	1.05652	2.1216	1.05804	2.11893	1.0608	1.0644	5.2826	1.0644	3.16956	3.17412	1.05652
544	TRINITY_DN699_c1_g1_i2.p1	UniRef100_UPI001157A3FB	hypothetical protein n=1 Tax=Staphylococcus aureus TaxID=1280 RepID=UPI001157A3FB	Staphylococcus aureus	1280	Staphylococcus, Staphylococcaceae, Bacillales, Bacilli, Bacillota, Terrabacteria group, Bacteria, cellular organisms	1.07688	1.07688	1.07751	1.07988	1.0644	1.07688	1.07623	1.05652	1.07343	1.03803	1.07343	2.11608	1.07023	1.05946	1.0644	1.06207	1.06207	1.06326	1.06207	1.05804	4.22608	2.11608	1.05652	2.11304	1.05123	1.05804	2.10978	1.06845	2.10626	1.06207	6.31879	2.15376	1.05652	1.0608	1.05804	1.05946	1.0608	1.0644	4.22608	1.0644	1.05652	1.05804	1.05652
545	TRINITY_DN699_c5_g2_i3.p1	UniRef100_UPI000EC6EB46	hypothetical protein n=1 Tax=Staphylococcus aureus TaxID=1280 RepID=UPI000EC6EB46	Staphylococcus aureus	1280	Staphylococcus, Staphylococcaceae, Bacillales, Bacilli, Bacillota, Terrabacteria group, Bacteria, cellular organisms	1.07688	1.07688	1.07751	1.07988	1.0644	1.07688	1.07623	1.05652	1.07343	1.03803	6.44057	5.2902	1.07023	2.11893	1.0644	2.12413	1.06207	1.06326	1.06207	2.11608	1.05652	3.17412	2.11304	1.05652	1.05123	1.05804	1.05489	1.06845	1.05313	1.06207	1.05313	2.15376	1.05652	1.0608	1.05804	1.05946	1.0608	2.1288	1.05652	1.0644	2.11304	2.11608	3.16956
546	TRINITY_DN7007_c0_g1_i1.p1	UniRef100_A0A367GKV0	Uncharacterized protein (Fragment) n=1 Tax=Mucilaginibacter sp. ZR32 TaxID=2201324 RepID=A0A367GKV0_9SPHI	Mucilaginibacter sp. ZR32	2201324	Mucilaginibacter, Sphingobacteriaceae, Sphingobacteriales, Sphingobacteriia, Bacteroidota, Bacteroidetes/Chlorobi group, FCB group, Bacteria, cellular organisms	1.07688	1.07688	1.07751	1.07988	1.0644	1.07688	1.07623	1.05652	1.07343	20.7607	1.07343	1.05804	1.07023	1.05946	1.0644	1.06207	1.06207	1.06326	1.06207	1.05804	1.05652	1.05804	1.05652	1.05652	2.10245	1.05804	1.05489	1.06845	1.05313	1.06207	1.05313	1.07688	1.05652	1.0608	1.05804	1.05946	1.0608	1.0644	1.05652	1.0644	1.05652	1.05804	1.05652
547	TRINITY_DN7057_c0_g1_i3.p1	UniRef100_UPI000DD9E8D7	hypothetical protein n=1 Tax=Escherichia coli TaxID=562 RepID=UPI000DD9E8D7	Escherichia coli	562	Escherichia, Enterobacteriaceae, Enterobacterales, Gammaproteobacteria, Pseudomonadota, Bacteria, cellular organisms	1.07688	1.07688	1.07751	1.07988	2.1288	1.07688	1.07623	40.1478	1.07343	45.6735	1.07343	1.05804	1.07023	1.05946	1.0644	1.06207	1.06207	1.06326	11.6827	1.05804	1.05652	1.05804	1.05652	1.05652	1.05123	1.05804	1.05489	1.06845	1.05313	1.06207	2.10626	1.07688	1.05652	1.0608	1.05804	1.05946	1.0608	1.0644	2.11304	1.0644	2.11304	1.05804	1.05652
548	TRINITY_DN7057_c0_g1_i5.p1	UniRef100_UPI000B4073CE	hypothetical protein n=1 Tax=Mycobacterium tuberculosis TaxID=1773 RepID=UPI000B4073CE	Mycobacterium tuberculosis	1773	Mycobacterium tuberculosis complex, Mycobacterium, Mycobacteriaceae, Corynebacteriales, Actinomycetes, Actinomycetota, Terrabacteria group, Bacteria, cellular organisms	1.07688	1.07688	1.07751	1.07988	1.0644	1.07688	1.07623	13.7348	1.07343	26.9889	1.07343	1.05804	10.7023	1.05946	1.0644	1.06207	1.06207	1.06326	1.06207	1.05804	1.05652	1.05804	1.05652	1.05652	1.05123	1.05804	1.05489	1.06845	1.05313	1.06207	2.10626	1.07688	1.05652	1.0608	1.05804	1.05946	1.0608	1.0644	1.05652	1.0644	1.05652	1.05804	1.05652
549	TRINITY_DN70779_c0_g1_i1.p1	UniRef100_UPI000E3D0A40	hypothetical protein n=1 Tax=Staphylococcus aureus TaxID=1280 RepID=UPI000E3D0A40	Staphylococcus aureus	1280	Staphylococcus, Staphylococcaceae, Bacillales, Bacilli, Bacillota, Terrabacteria group, Bacteria, cellular organisms	1.07688	1.07688	1.07751	1.07988	1.0644	1.07688	1.07623	1.05652	1.07343	1.03803	1.07343	3.17412	1.07023	1.05946	2.1288	2.12413	1.06207	2.12653	1.06207	2.11608	4.22608	1.05804	5.2826	1.05652	1.05123	1.05804	1.05489	1.06845	2.10626	2.12413	5.26566	1.07688	4.22608	5.30401	2.11608	1.05946	2.1216	1.0644	1.05652	1.0644	8.45216	6.34824	3.16956
550	TRINITY_DN71398_c0_g1_i1.p1	UniRef100_UPI0011787F9B	reverse transcriptase family protein n=2 Tax=Chlamydia abortus TaxID=83555 RepID=UPI0011787F9B	Chlamydia abortus	83555	Chlamydia, Chlamydia/Chlamydophila group, Chlamydiaceae, Chlamydiales, Chlamydiia, Chlamydiae, PVC group, Bacteria, cellular organisms	1.07688	1.07688	1.07751	1.07988	1.0644	1.07688	1.07623	1.05652	1.07343	1.03803	1.07343	1.05804	1.07023	1.05946	1.0644	1.06207	1.06207	1.06326	1.06207	1.05804	1.05652	1.05804	3.16956	3.16956	4.2049	1.05804	1.05489	1.06845	3.1594	1.06207	3.1594	1.07688	1.05652	1.0608	1.05804	1.05946	3.18241	2.1288	3.16956	2.1288	1.05652	1.05804	1.05652
551	TRINITY_DN7281_c0_g1_i1.p1	UniRef100_UPI00115943A6	reverse transcriptase family protein n=1 Tax=Staphylococcus aureus TaxID=1280 RepID=UPI00115943A6	Staphylococcus aureus	1280	Staphylococcus, Staphylococcaceae, Bacillales, Bacilli, Bacillota, Terrabacteria group, Bacteria, cellular organisms	1.07688	1.07688	1.07751	1.07988	1.0644	1.07688	1.07623	1.05652	1.07343	2.07607	1.07343	1.05804	1.07023	1.05946	1.0644	1.06207	1.06207	1.06326	1.06207	1.05804	1.05652	1.05804	1.05652	1.05652	1.05123	1.05804	1.05489	1.06845	2.10626	1.06207	2.10626	1.07688	1.05652	2.1216	1.05804	1.05946	2.1216	1.0644	1.05652	1.0644	1.05652	1.05804	1.05652
552	TRINITY_DN729_c2_g1_i7.p1	UniRef100_UPI000D37B2A4	hypothetical protein n=1 Tax=Mycobacterium tuberculosis TaxID=1773 RepID=UPI000D37B2A4	Mycobacterium tuberculosis	1773	Mycobacterium tuberculosis complex, Mycobacterium, Mycobacteriaceae, Corynebacteriales, Actinomycetes, Actinomycetota, Terrabacteria group, Bacteria, cellular organisms	1.07688	1.07688	1.07751	1.07988	6.3864	1.07688	1.07623	66.5608	1.07343	89.2709	1.07343	1.05804	1.07023	1.05946	1.0644	1.06207	1.06207	1.06326	5.31033	2.11608	1.05652	1.05804	1.05652	1.05652	3.15368	1.05804	1.05489	1.06845	1.05313	1.06207	1.05313	1.07688	1.05652	1.0608	1.05804	1.05946	1.0608	1.0644	1.05652	1.0644	1.05652	1.05804	1.05652
553	TRINITY_DN729_c2_g1_i9.p2	UniRef100_UPI000FDBC966	hypothetical protein n=1 Tax=Escherichia coli TaxID=562 RepID=UPI000FDBC966	Escherichia coli	562	Escherichia, Enterobacteriaceae, Enterobacterales, Gammaproteobacteria, Pseudomonadota, Bacteria, cellular organisms	4.30753	1.07688	1.07751	1.07988	2.1288	1.07688	1.07623	46.4869	1.07343	46.7115	1.07343	2.11608	1.07023	1.05946	1.0644	1.06207	1.06207	1.06326	1.06207	1.05804	1.05652	1.05804	1.05652	1.05652	1.05123	1.05804	1.05489	1.06845	1.05313	1.06207	1.05313	1.07688	1.05652	1.0608	1.05804	1.05946	1.0608	1.0644	1.05652	1.0644	1.05652	1.05804	1.05652
554	TRINITY_DN729_c2_g2_i1.p1	UniRef100_A0A0U1N3J4	Uncharacterized protein n=1 Tax=Chlamydia trachomatis TaxID=813 RepID=A0A0U1N3J4_CHLTH	Chlamydia trachomatis	813	Chlamydia, Chlamydia/Chlamydophila group, Chlamydiaceae, Chlamydiales, Chlamydiia, Chlamydiae, PVC group, Bacteria, cellular organisms	1.07688	1.07688	1.07751	1.07988	3.1932	4.30753	1.07623	14.7913	1.07343	34.2551	1.07343	1.05804	1.07023	1.05946	1.0644	1.06207	1.06207	1.06326	1.06207	1.05804	1.05652	1.05804	1.05652	1.05652	1.05123	1.05804	1.05489	1.06845	1.05313	1.06207	1.05313	1.07688	1.05652	1.0608	1.05804	1.05946	1.0608	1.0644	1.05652	1.0644	1.05652	1.05804	1.05652
555	TRINITY_DN729_c5_g1_i2.p1	UniRef100_UPI000DD662D3	hypothetical protein n=1 Tax=Escherichia coli TaxID=562 RepID=UPI000DD662D3	Escherichia coli	562	Escherichia, Enterobacteriaceae, Enterobacterales, Gammaproteobacteria, Pseudomonadota, Bacteria, cellular organisms	1.07688	1.07688	2.15503	1.07988	1.0644	1.07688	1.07623	50.713	1.07343	41.5214	1.07343	3.17412	1.07023	5.29732	1.0644	1.06207	1.06207	1.06326	8.49653	1.05804	1.05652	1.05804	2.11304	2.11304	1.05123	1.05804	1.05489	1.06845	1.05313	1.06207	1.05313	1.07688	1.05652	1.0608	1.05804	1.05946	1.0608	1.0644	1.05652	1.0644	1.05652	1.05804	1.05652
556	TRINITY_DN73509_c0_g1_i1.p1	UniRef100_UPI0009ADAB23	AMP-binding protein n=1 Tax=Bacillus subtilis TaxID=1423 RepID=UPI0009ADAB23	Bacillus subtilis	1423	Bacillus subtilis group, Bacillus, Bacillaceae, Bacillales, Bacilli, Bacillota, Terrabacteria group, Bacteria, cellular organisms	1.07688	1.07688	1.07751	1.07988	1.0644	1.07688	1.07623	1.05652	1.07343	1.03803	1.07343	1.05804	1.07023	1.05946	1.0644	1.06207	1.06207	1.06326	1.06207	1.05804	1.05652	1.05804	1.05652	1.05652	27.3319	1.05804	1.05489	1.06845	1.05313	1.06207	1.05313	1.07688	1.05652	1.0608	1.05804	1.05946	1.0608	1.0644	1.05652	1.0644	1.05652	1.05804	1.05652
557	TRINITY_DN742_c1_g2_i1.p1	UniRef100_A0A181ZYN8	Uncharacterized protein n=2 Tax=Anaplasma phagocytophilum TaxID=948 RepID=A0A181ZYN8_ANAPH	Anaplasma phagocytophilum	948	phagocytophilum group, Anaplasma, Anaplasmataceae, Rickettsiales, Alphaproteobacteria, Pseudomonadota, Bacteria, cellular organisms	1.07688	1.07688	1.07751	1.07988	1.0644	1.07688	1.07623	1.05652	1.07343	1.03803	1.07343	2.11608	1.07023	1.05946	2.1288	7.43446	5.31033	5.31631	1.06207	1.05804	1.05652	2.11608	2.11304	1.05652	2.10245	3.17412	5.27445	1.06845	2.10626	1.06207	2.10626	1.07688	1.05652	2.1216	1.05804	2.11893	1.0608	2.1288	3.16956	1.0644	1.05652	1.05804	1.05652
558	TRINITY_DN74761_c0_g1_i1.p1	UniRef100_UPI0009ADAB23	AMP-binding protein n=1 Tax=Bacillus subtilis TaxID=1423 RepID=UPI0009ADAB23	Bacillus subtilis	1423	Bacillus subtilis group, Bacillus, Bacillaceae, Bacillales, Bacilli, Bacillota, Terrabacteria group, Bacteria, cellular organisms	1.07688	1.07688	1.07751	1.07988	1.0644	1.07688	1.07623	1.05652	1.07343	1.03803	1.07343	1.05804	1.07023	1.05946	1.0644	1.06207	1.06207	1.06326	1.06207	1.05804	1.05652	1.05804	1.05652	1.05652	12.6147	1.05804	1.05489	1.06845	1.05313	1.06207	1.05313	1.07688	1.05652	1.0608	1.05804	1.05946	1.0608	1.0644	1.05652	1.0644	1.05652	1.05804	1.05652
559	TRINITY_DN7649_c4_g3_i1.p1	UniRef100_A0A1E5NAB0	Uncharacterized protein n=1 Tax=Brachyspira hampsonii TaxID=1287055 RepID=A0A1E5NAB0_9SPIR	Brachyspira hampsonii	1287055	Brachyspira, Brachyspiraceae, Brachyspirales, Spirochaetia, Spirochaetes, Bacteria, cellular organisms	1.07688	1.07688	2.15503	1.07988	1.0644	1.07688	1.07623	1.05652	1.07343	2.07607	1.07343	1.05804	12.8428	1.05946	1.0644	1.06207	4.24826	1.06326	1.06207	2.11608	2.11304	3.17412	1.05652	1.05652	1.05123	1.05804	2.10978	2.1369	2.10626	1.06207	1.05313	1.07688	1.05652	1.0608	2.11608	1.05946	3.18241	1.0644	3.16956	1.0644	1.05652	2.11608	1.05652
560	TRINITY_DN76737_c0_g1_i1.p1	UniRef100_UPI000DD49938	M42 family peptidase n=1 Tax=Pseudomonas sp. LG1E9 TaxID=2219057 RepID=UPI000DD49938	Pseudomonas sp. LG1E9	2219057	unclassified Pseudomonas, Pseudomonas, Pseudomonadaceae, Pseudomonadales, Gammaproteobacteria, Pseudomonadota, Bacteria, cellular organisms	1.07688	1.07688	1.07751	1.07988	1.0644	1.07688	1.07623	1.05652	1.07343	94.4611	1.07343	1.05804	1.07023	1.05946	1.0644	1.06207	1.06207	1.06326	1.06207	1.05804	1.05652	1.05804	1.05652	1.05652	1.05123	1.05804	1.05489	1.06845	1.05313	1.06207	1.05313	1.07688	1.05652	1.0608	1.05804	1.05946	1.0608	1.0644	1.05652	1.0644	1.05652	1.05804	1.05652
561	TRINITY_DN7693_c2_g1_i3.p1	UniRef100_UPI001159B1B4	hypothetical protein n=1 Tax=Staphylococcus aureus TaxID=1280 RepID=UPI001159B1B4	Staphylococcus aureus	1280	Staphylococcus, Staphylococcaceae, Bacillales, Bacilli, Bacillota, Terrabacteria group, Bacteria, cellular organisms	1.07688	1.07688	1.07751	1.07988	1.0644	1.07688	1.07623	1.05652	1.07343	1.03803	1.07343	1.05804	1.07023	1.05946	1.0644	1.06207	1.06207	2.12653	1.06207	2.11608	2.11304	1.05804	1.05652	2.11304	1.05123	1.05804	3.16467	1.06845	3.1594	1.06207	2.10626	1.07688	7.39564	2.1216	3.17412	2.11893	3.18241	1.0644	1.05652	1.0644	4.22608	1.05804	1.05652
562	TRINITY_DN7744_c1_g1_i2.p1	UniRef100_A0A317T9J9	Uncharacterized protein n=1 Tax=Clostridium perfringens TaxID=1502 RepID=A0A317T9J9_CLOPF	Clostridium perfringens	1502	Clostridium, Clostridiaceae, Eubacteriales, Clostridia, Bacillota, Terrabacteria group, Bacteria, cellular organisms	1.07688	5.38441	1.07751	1.07988	11.7084	1.07688	1.07623	72.8999	1.07343	40.4833	3.22029	1.05804	1.07023	1.05946	1.0644	1.06207	1.06207	2.12653	1.06207	1.05804	1.05652	1.05804	1.05652	1.05652	1.05123	1.05804	1.05489	1.06845	1.05313	1.06207	1.05313	2.15376	1.05652	1.0608	1.05804	1.05946	1.0608	1.0644	1.05652	1.0644	1.05652	1.05804	1.05652
563	TRINITY_DN780_c6_g1_i3.p1	UniRef100_A0A1E5NAB0	Uncharacterized protein n=1 Tax=Brachyspira hampsonii TaxID=1287055 RepID=A0A1E5NAB0_9SPIR	Brachyspira hampsonii	1287055	Brachyspira, Brachyspiraceae, Brachyspirales, Spirochaetia, Spirochaetes, Bacteria, cellular organisms	1.07688	1.07688	1.07751	1.07988	2.1288	2.15376	15.0672	1.05652	1.07343	1.03803	3.22029	10.5804	9.6321	22.2487	4.2576	7.43446	7.43446	8.5061	1.06207	17.9867	5.2826	6.34824	2.11304	6.33912	2.10245	13.7545	2.10978	2.1369	8.42506	2.12413	11.5845	5.38441	2.11304	3.18241	1.05804	3.17839	2.1216	4.2576	2.11304	4.2576	6.33912	3.17412	2.11304
564	TRINITY_DN7846_c2_g1_i1.p1	UniRef100_UPI0011C4D495	hypothetical protein n=1 Tax=Acinetobacter baumannii TaxID=470 RepID=UPI0011C4D495	Acinetobacter baumannii	470	Acinetobacter calcoaceticus/baumannii complex, Acinetobacter, Moraxellaceae, Moraxellales, Gammaproteobacteria, Pseudomonadota, Bacteria, cellular organisms	1.07688	1.07688	1.07751	1.07988	3.1932	1.07688	1.07623	33.8086	1.07343	34.2551	1.07343	1.05804	10.7023	1.05946	1.0644	1.06207	1.06207	1.06326	1.06207	1.05804	1.05652	1.05804	1.05652	1.05652	3.15368	1.05804	1.05489	1.06845	1.05313	1.06207	1.05313	1.07688	1.05652	1.0608	1.05804	1.05946	1.0608	1.0644	1.05652	1.0644	1.05652	1.05804	1.05652
565	TRINITY_DN7846_c2_g1_i9.p1	UniRef100_UPI0011C4D495	hypothetical protein n=1 Tax=Acinetobacter baumannii TaxID=470 RepID=UPI0011C4D495	Acinetobacter baumannii	470	Acinetobacter calcoaceticus/baumannii complex, Acinetobacter, Moraxellaceae, Moraxellales, Gammaproteobacteria, Pseudomonadota, Bacteria, cellular organisms	1.07688	1.07688	1.07751	1.07988	1.0644	1.07688	1.07623	24.3	1.07343	7.26624	1.07343	1.05804	1.07023	1.05946	1.0644	1.06207	1.06207	1.06326	1.06207	1.05804	1.05652	1.05804	1.05652	1.05652	1.05123	1.05804	1.05489	1.06845	1.05313	1.06207	1.05313	1.07688	1.05652	1.0608	1.05804	1.05946	1.0608	1.0644	2.11304	1.0644	1.05652	1.05804	1.05652
566	TRINITY_DN7883_c0_g1_i1.p1	UniRef100_UPI000DD662D3	hypothetical protein n=1 Tax=Escherichia coli TaxID=562 RepID=UPI000DD662D3	Escherichia coli	562	Escherichia, Enterobacteriaceae, Enterobacterales, Gammaproteobacteria, Pseudomonadota, Bacteria, cellular organisms	1.07688	1.07688	1.07751	1.07988	1.0644	1.07688	1.07623	57.0521	1.07343	39.4453	1.07343	3.17412	1.07023	2.11893	1.0644	1.06207	1.06207	5.31631	1.06207	1.05804	1.05652	1.05804	1.05652	1.05652	2.10245	1.05804	1.05489	1.06845	1.05313	1.06207	1.05313	1.07688	1.05652	1.0608	1.05804	1.05946	1.0608	1.0644	1.05652	1.0644	1.05652	1.05804	1.05652
567	TRINITY_DN79270_c0_g1_i1.p1	UniRef100_UPI0010FD01F1	hypothetical protein n=1 Tax=Nesterenkonia sp. GY239 TaxID=1804988 RepID=UPI0010FD01F1	Nesterenkonia sp. GY239	1804988	Nesterenkonia, Micrococcaceae, Micrococcales, Actinomycetes, Actinomycetota, Terrabacteria group, Bacteria, cellular organisms	2.15376	1.07688	1.07751	1.07988	4.2576	1.07688	1.07623	1.05652	1.07343	1.03803	1.07343	1.05804	1.07023	1.05946	1.0644	1.06207	1.06207	1.06326	1.06207	1.05804	1.05652	1.05804	1.05652	1.05652	1.05123	2.11608	1.05489	1.06845	1.05313	1.06207	1.05313	1.07688	1.05652	1.0608	1.05804	1.05946	1.0608	1.0644	1.05652	1.0644	1.05652	1.05804	1.05652
568	TRINITY_DN7997_c1_g1_i1.p2	UniRef100_UPI0011C4B4A8	hypothetical protein n=1 Tax=Acinetobacter baumannii TaxID=470 RepID=UPI0011C4B4A8	Acinetobacter baumannii	470	Acinetobacter calcoaceticus/baumannii complex, Acinetobacter, Moraxellaceae, Moraxellales, Gammaproteobacteria, Pseudomonadota, Bacteria, cellular organisms	1.07688	1.07688	1.07751	1.07988	1.0644	1.07688	1.07623	1.05652	1.07343	15.5705	1.07343	1.05804	1.07023	1.05946	1.0644	1.06207	1.06207	1.06326	1.06207	1.05804	1.05652	1.05804	1.05652	1.05652	1.05123	1.05804	1.05489	1.06845	1.05313	1.06207	1.05313	1.07688	1.05652	1.0608	2.11608	1.05946	1.0608	1.0644	1.05652	1.0644	1.05652	1.05804	1.05652
569	TRINITY_DN8009_c0_g1_i1.p1	UniRef100_A0A2N6IBK7	Endonuclease (Fragment) n=1 Tax=Janthinobacterium sp. ROICE36 TaxID=2048670 RepID=A0A2N6IBK7_9BURK	Janthinobacterium sp. ROICE36	2048670	unclassified Janthinobacterium, Janthinobacterium, Oxalobacteraceae, Burkholderiales, Betaproteobacteria, Pseudomonadota, Bacteria, cellular organisms	1.07688	12.9226	2.15503	1.07988	90.474	6.46129	5.38116	733.225	5.36715	706.901	2.14686	13.7545	1.07023	1.05946	1.0644	9.55859	4.24826	2.12653	39.2964	1.05804	1.05652	1.05804	5.2826	2.11304	15.7684	6.34824	1.05489	1.06845	1.05313	2.12413	1.05313	1.07688	13.7348	1.0608	1.05804	1.05946	1.0608	2.1288	1.05652	1.0644	3.16956	1.05804	1.05652
570	TRINITY_DN801_c5_g1_i2.p2	UniRef100_A0A0U1N3C7	Uncharacterized protein n=1 Tax=Chlamydia trachomatis TaxID=813 RepID=A0A0U1N3C7_CHLTH	Chlamydia trachomatis	813	Chlamydia, Chlamydia/Chlamydophila group, Chlamydiaceae, Chlamydiales, Chlamydiia, Chlamydiae, PVC group, Bacteria, cellular organisms	1.07688	8.61506	1.07751	1.07988	1.0644	1.07688	1.07623	46.4869	1.07343	67.4722	1.07343	2.11608	1.07023	1.05946	1.0644	1.06207	1.06207	1.06326	2.12413	1.05804	1.05652	1.05804	1.05652	1.05652	1.05123	1.05804	1.05489	2.1369	1.05313	1.06207	1.05313	1.07688	1.05652	1.0608	1.05804	1.05946	1.0608	1.0644	1.05652	1.0644	1.05652	1.05804	1.05652
571	TRINITY_DN8026_c0_g1_i2.p1	UniRef100_A0A2G5MX92	Uncharacterized protein (Fragment) n=1 Tax=Pseudomonas sp. 2995-3 TaxID=1712680 RepID=A0A2G5MX92_9PSED	Pseudomonas sp. 2995-3	1712680	unclassified Pseudomonas, Pseudomonas, Pseudomonadaceae, Pseudomonadales, Gammaproteobacteria, Pseudomonadota, Bacteria, cellular organisms	1.07688	1.07688	1.07751	1.07988	1.0644	1.07688	1.07623	1.05652	1.07343	23.8748	1.07343	1.05804	1.07023	1.05946	1.0644	1.06207	1.06207	1.06326	1.06207	1.05804	1.05652	1.05804	1.05652	1.05652	1.05123	1.05804	1.05489	1.06845	1.05313	1.06207	1.05313	1.07688	1.05652	1.0608	1.05804	1.05946	1.0608	1.0644	1.05652	1.0644	1.05652	1.05804	1.05652
572	TRINITY_DN8126_c5_g1_i1.p2	UniRef100_UPI001243FCA6	hypothetical protein n=1 Tax=Mycobacterium tuberculosis TaxID=1773 RepID=UPI001243FCA6	Mycobacterium tuberculosis	1773	Mycobacterium tuberculosis complex, Mycobacterium, Mycobacteriaceae, Corynebacteriales, Actinomycetes, Actinomycetota, Terrabacteria group, Bacteria, cellular organisms	1.07688	1.07688	1.07751	1.07988	1.0644	1.07688	1.07623	1.05652	1.07343	16.6085	1.07343	1.05804	1.07023	1.05946	1.0644	1.06207	1.06207	1.06326	7.43446	1.05804	1.05652	1.05804	1.05652	1.05652	1.05123	1.05804	1.05489	1.06845	1.05313	1.06207	1.05313	1.07688	4.22608	1.0608	1.05804	1.05946	1.0608	1.0644	1.05652	1.0644	1.05652	1.05804	1.05652
573	TRINITY_DN81474_c0_g1_i1.p1	UniRef100_A0A3N9PIP5	Photosystem I reaction center protein subunit XI n=1 Tax=Rhodobacteraceae bacterium CH30 TaxID=2490538 RepID=A0A3N9PIP5_9RHOB	Rhodobacteraceae bacterium CH30	2490538	unclassified Paracoccaceae, Paracoccaceae, Rhodobacterales, Alphaproteobacteria, Pseudomonadota, Bacteria, cellular organisms	6.46129	1.07688	1.07751	1.07988	1.0644	1.07688	1.07623	1.05652	1.07343	1.03803	1.07343	1.05804	1.07023	1.05946	1.0644	1.06207	1.06207	1.06326	1.06207	1.05804	1.05652	1.05804	1.05652	1.05652	1.05123	7.40628	1.05489	1.06845	1.05313	1.06207	1.05313	1.07688	1.05652	1.0608	1.05804	1.05946	1.0608	1.0644	1.05652	1.0644	1.05652	1.05804	1.05652
574	TRINITY_DN8157_c0_g1_i10.p1	UniRef100_UPI000C00B566	hypothetical protein n=1 Tax=Bacillus wiedmannii TaxID=1890302 RepID=UPI000C00B566	Bacillus wiedmannii	1890302	Bacillus cereus group, Bacillus, Bacillaceae, Bacillales, Bacilli, Bacillota, Terrabacteria group, Bacteria, cellular organisms	1.07688	1.07688	1.07751	1.07988	1.0644	1.07688	1.07623	6.33912	6.44057	39.4453	1.07343	1.05804	1.07023	1.05946	1.0644	1.06207	1.06207	1.06326	1.06207	1.05804	1.05652	1.05804	1.05652	1.05652	1.05123	1.05804	1.05489	1.06845	1.05313	1.06207	1.05313	1.07688	1.05652	1.0608	1.05804	1.05946	1.0608	1.0644	1.05652	1.0644	1.05652	1.05804	1.05652
575	TRINITY_DN8157_c0_g1_i12.p1	UniRef100_A0A1X3K7C5	Uncharacterized protein (Fragment) n=1 Tax=Escherichia coli H605 TaxID=656410 RepID=A0A1X3K7C5_ECOLX	Escherichia coli H605	656410	Escherichia coli, Escherichia, Enterobacteriaceae, Enterobacterales, Gammaproteobacteria, Pseudomonadota, Bacteria, cellular organisms	1.07688	1.07688	1.07751	1.07988	1.0644	1.07688	1.07623	1.05652	1.07343	17.6466	1.07343	1.05804	1.07023	1.05946	1.0644	1.06207	1.06207	1.06326	1.06207	1.05804	1.05652	1.05804	1.05652	1.05652	1.05123	1.05804	1.05489	1.06845	1.05313	1.06207	1.05313	1.07688	1.05652	1.0608	1.05804	1.05946	1.0608	1.0644	1.05652	1.0644	1.05652	1.05804	1.05652
576	TRINITY_DN8157_c0_g1_i2.p1	UniRef100_UPI000DCD8B76	hypothetical protein n=1 Tax=Enterobacter hormaechei TaxID=158836 RepID=UPI000DCD8B76	Enterobacter hormaechei	158836	Enterobacter cloacae complex, Enterobacter, Enterobacteriaceae, Enterobacterales, Gammaproteobacteria, Pseudomonadota, Bacteria, cellular organisms	1.07688	1.07688	1.07751	1.07988	1.0644	1.07688	1.07623	1.05652	1.07343	9.3423	1.07343	1.05804	1.07023	1.05946	1.0644	1.06207	1.06207	1.06326	1.06207	1.05804	1.05652	1.05804	1.05652	1.05652	1.05123	1.05804	1.05489	1.06845	1.05313	1.06207	1.05313	1.07688	1.05652	1.0608	1.05804	1.05946	1.0608	1.0644	1.05652	1.0644	1.05652	1.05804	1.05652
577	TRINITY_DN8157_c0_g1_i5.p1	UniRef100_A0A1X3K7C5	Uncharacterized protein (Fragment) n=1 Tax=Escherichia coli H605 TaxID=656410 RepID=A0A1X3K7C5_ECOLX	Escherichia coli H605	656410	Escherichia coli, Escherichia, Enterobacteriaceae, Enterobacterales, Gammaproteobacteria, Pseudomonadota, Bacteria, cellular organisms	1.07688	1.07688	1.07751	1.07988	1.0644	1.07688	1.07623	1.05652	1.07343	17.6466	1.07343	1.05804	1.07023	1.05946	1.0644	1.06207	1.06207	1.06326	1.06207	1.05804	1.05652	1.05804	1.05652	1.05652	1.05123	1.05804	1.05489	1.06845	1.05313	1.06207	1.05313	1.07688	1.05652	1.0608	1.05804	1.05946	1.0608	1.0644	1.05652	1.0644	1.05652	1.05804	1.05652
578	TRINITY_DN8157_c0_g1_i6.p1	UniRef100_UPI000C00B566	hypothetical protein n=1 Tax=Bacillus wiedmannii TaxID=1890302 RepID=UPI000C00B566	Bacillus wiedmannii	1890302	Bacillus cereus group, Bacillus, Bacillaceae, Bacillales, Bacilli, Bacillota, Terrabacteria group, Bacteria, cellular organisms	1.07688	1.07688	1.07751	1.07988	5.322	1.07688	1.07623	1.05652	1.07343	7.26624	1.07343	1.05804	1.07023	1.05946	1.0644	1.06207	1.06207	1.06326	1.06207	1.05804	1.05652	1.05804	1.05652	1.05652	1.05123	1.05804	1.05489	1.06845	1.05313	1.06207	1.05313	1.07688	1.05652	1.0608	1.05804	1.05946	1.0608	1.0644	1.05652	1.0644	1.05652	1.05804	1.05652
579	TRINITY_DN8339_c1_g1_i1.p1	UniRef100_UPI0011AFFD65	hypothetical protein n=1 Tax=Cronobacter sakazakii TaxID=28141 RepID=UPI0011AFFD65	Cronobacter sakazakii	28141	Cronobacter, Enterobacteriaceae, Enterobacterales, Gammaproteobacteria, Pseudomonadota, Bacteria, cellular organisms	1.07688	1.07688	1.07751	1.07988	1.0644	1.07688	1.07623	15.8478	1.07343	8.30427	1.07343	1.05804	1.07023	1.05946	1.0644	1.06207	1.06207	1.06326	1.06207	1.05804	1.05652	1.05804	1.05652	1.05652	1.05123	1.05804	1.05489	1.06845	1.05313	1.06207	1.05313	1.07688	1.05652	1.0608	1.05804	1.05946	1.0608	1.0644	1.05652	1.0644	1.05652	1.05804	1.05652
580	TRINITY_DN83830_c0_g1_i7.p2	UniRef100_UPI00115818D6	hypothetical protein n=1 Tax=Staphylococcus aureus TaxID=1280 RepID=UPI00115818D6	Staphylococcus aureus	1280	Staphylococcus, Staphylococcaceae, Bacillales, Bacilli, Bacillota, Terrabacteria group, Bacteria, cellular organisms	1.07688	1.07688	1.07751	1.07988	1.0644	1.07688	1.07623	1.05652	1.07343	1.03803	1.07343	1.05804	1.07023	1.05946	1.0644	1.06207	1.06207	1.06326	1.06207	7.40628	1.05652	2.11608	1.05652	1.05652	1.05123	1.05804	1.05489	1.06845	1.05313	1.06207	1.05313	1.07688	1.05652	1.0608	1.05804	1.05946	1.0608	1.0644	1.05652	1.0644	1.05652	1.05804	1.05652
581	TRINITY_DN8396_c0_g1_i1.p1	UniRef100_UPI001130781F	hypothetical protein n=1 Tax=Microbacterium sp. AISO3 TaxID=2002831 RepID=UPI001130781F	Microbacterium sp. AISO3	2002831	unclassified Microbacterium, Microbacterium, Microbacteriaceae, Micrococcales, Actinomycetes, Actinomycetota, Terrabacteria group, Bacteria, cellular organisms	1.07688	1.07688	1.07751	1.07988	15.966	7.53817	1.07623	260.96	1.07343	282.345	1.07343	1.05804	7.49164	1.05946	1.0644	4.24826	1.06207	1.06326	1.06207	2.11608	1.05652	1.05804	6.33912	1.05652	6.30735	1.05804	1.05489	1.06845	1.05313	1.06207	1.05313	1.07688	8.45216	1.0608	2.11608	2.11893	2.1216	1.0644	1.05652	1.0644	3.16956	1.05804	1.05652
582	TRINITY_DN8396_c0_g1_i1.p1	UniRef100_UPI001130781F	hypothetical protein n=1 Tax=Microbacterium sp. AISO3 TaxID=2002831 RepID=UPI001130781F	Microbacterium sp. AISO3	2002831	unclassified Microbacterium, Microbacterium, Microbacteriaceae, Micrococcales, Actinomycetes, Actinomycetota, Terrabacteria group, Bacteria, cellular organisms	1.07688	1.07688	1.07751	1.07988	15.966	7.53817	1.07623	260.96	1.07343	282.345	1.07343	1.05804	7.49164	1.05946	1.0644	4.24826	1.06207	1.06326	1.06207	2.11608	1.05652	1.05804	6.33912	1.05652	6.30735	1.05804	1.05489	1.06845	1.05313	1.06207	1.05313	1.07688	8.45216	1.0608	2.11608	2.11893	2.1216	1.0644	1.05652	1.0644	3.16956	1.05804	1.05652
583	TRINITY_DN8400_c1_g1_i2.p1	UniRef100_A0A4S1M2S6	Uncharacterized protein (Fragment) n=1 Tax=bacterium NHP-B TaxID=2491344 RepID=A0A4S1M2S6_9BACT	bacterium NHP-B	2491344	unclassified Bacteria, Bacteria, cellular organisms	1.07688	1.07688	1.07751	1.07988	4.2576	1.07688	7.53362	29.5826	1.07343	49.8256	1.07343	1.05804	1.07023	1.05946	1.0644	1.06207	1.06207	3.18979	1.06207	1.05804	1.05652	1.05804	1.05652	1.05652	3.15368	1.05804	1.05489	1.06845	1.05313	1.06207	1.05313	1.07688	1.05652	1.0608	1.05804	1.05946	1.0608	1.0644	1.05652	1.0644	1.05652	1.05804	1.05652
584	TRINITY_DN852_c0_g1_i23.p1	UniRef100_UPI00115A4FEA	hypothetical protein n=1 Tax=Klebsiella pneumoniae TaxID=573 RepID=UPI00115A4FEA	Klebsiella pneumoniae	573	Klebsiella, Klebsiella/Raoultella group, Enterobacteriaceae, Enterobacterales, Gammaproteobacteria, Pseudomonadota, Bacteria, cellular organisms	4.30753	1.07688	6.46508	11.8787	28.7388	1.07688	2.15246	189.117	11.8077	113.146	1.07343	1.05804	8.56187	1.05946	1.0644	1.06207	1.06207	2.12653	21.2413	1.05804	1.05652	1.05804	1.05652	1.05652	9.46103	1.05804	1.05489	1.06845	1.05313	1.06207	1.05313	1.07688	1.05652	1.0608	1.05804	1.05946	1.0608	1.0644	1.05652	1.0644	1.05652	3.17412	1.05652
585	TRINITY_DN8598_c12_g1_i1.p1	UniRef100_A0A368KZ13	DUF1725 domain-containing protein n=1 Tax=Blastopirellula cremea TaxID=1031537 RepID=A0A368KZ13_9PLAN	Blastopirellula cremea	1031537	Bremerella, Pirellulaceae, Pirellulales, Planctomycetia, Planctomycetota, PVC group, Bacteria, cellular organisms	1.07688	8.61506	1.07751	1.07988	2.1288	1.07688	1.07623	7.39564	1.07343	17.6466	1.07343	1.05804	1.07023	1.05946	1.0644	3.1862	1.06207	1.06326	1.06207	1.05804	1.05652	1.05804	1.05652	1.05652	1.05123	1.05804	1.05489	1.06845	1.05313	1.06207	1.05313	1.07688	1.05652	1.0608	1.05804	1.05946	1.0608	1.0644	1.05652	1.0644	1.05652	1.05804	1.05652
586	TRINITY_DN8604_c0_g1_i1.p1	UniRef100_UPI001158929D	hypothetical protein n=1 Tax=Staphylococcus aureus TaxID=1280 RepID=UPI001158929D	Staphylococcus aureus	1280	Staphylococcus, Staphylococcaceae, Bacillales, Bacilli, Bacillota, Terrabacteria group, Bacteria, cellular organisms	1.07688	1.07688	1.07751	1.07988	1.0644	1.07688	1.07623	1.05652	1.07343	1.03803	1.07343	1.05804	1.07023	1.05946	1.0644	1.06207	1.06207	1.06326	1.06207	1.05804	1.05652	1.05804	2.11304	1.05652	2.10245	1.05804	2.10978	1.06845	1.05313	1.06207	2.10626	1.07688	1.05652	1.0608	2.11608	2.11893	1.0608	1.0644	1.05652	1.0644	1.05652	1.05804	1.05652
587	TRINITY_DN88343_c1_g1_i1.p1	UniRef100_A0A550J2B9	Alpha-hydroxy-acid oxidizing protein (Fragment) n=1 Tax=Glycocaulis sp. ZYF765 TaxID=2518983 RepID=A0A550J2B9_9RHOB	Glycocaulis sp. ZYF765	2518983	Glycocaulis, Maricaulaceae, Maricaulales, Alphaproteobacteria, Pseudomonadota, Bacteria, cellular organisms	4.30753	1.07688	1.07751	1.07988	1.0644	1.07688	1.07623	1.05652	1.07343	1.03803	1.07343	1.05804	1.07023	1.05946	1.0644	1.06207	1.06207	1.06326	1.06207	1.05804	1.05652	1.05804	1.05652	1.05652	1.05123	2.11608	1.05489	1.06845	1.05313	1.06207	1.05313	1.07688	1.05652	1.0608	1.05804	1.05946	1.0608	1.0644	1.05652	1.0644	1.05652	1.05804	1.05652
588	TRINITY_DN88404_c0_g1_i1.p1	UniRef100_UPI000DAFDF94	hypothetical protein n=1 Tax=Burkholderia multivorans TaxID=87883 RepID=UPI000DAFDF94	Burkholderia multivorans	87883	Burkholderia cepacia complex, Burkholderia, Burkholderiaceae, Burkholderiales, Betaproteobacteria, Pseudomonadota, Bacteria, cellular organisms	1.07688	1.07688	1.07751	1.07988	6.3864	1.07688	1.07623	16.9043	1.07343	1.03803	1.07343	1.05804	5.35117	1.05946	1.0644	1.06207	1.06207	1.06326	1.06207	1.05804	1.05652	1.05804	1.05652	1.05652	1.05123	1.05804	1.05489	1.06845	1.05313	1.06207	1.05313	1.07688	1.05652	1.0608	1.05804	1.05946	1.0608	1.0644	1.05652	1.0644	1.05652	1.05804	1.05652
589	TRINITY_DN88731_c1_g1_i1.p1	UniRef100_UPI000E3BA54F	hypothetical protein n=1 Tax=Staphylococcus aureus TaxID=1280 RepID=UPI000E3BA54F	Staphylococcus aureus	1280	Staphylococcus, Staphylococcaceae, Bacillales, Bacilli, Bacillota, Terrabacteria group, Bacteria, cellular organisms	1.07688	1.07688	1.07751	1.07988	1.0644	1.07688	1.07623	1.05652	1.07343	1.03803	1.07343	2.11608	1.07023	1.05946	1.0644	1.06207	1.06207	1.06326	1.06207	2.11608	2.11304	2.11608	2.11304	1.05652	1.05123	2.11608	2.10978	1.06845	6.31879	2.12413	5.26566	1.07688	1.05652	1.0608	1.05804	1.05946	1.0608	1.0644	3.16956	1.0644	6.33912	2.11608	1.05652
590	TRINITY_DN8900_c0_g1_i5.p1	UniRef100_UPI00115943A6	reverse transcriptase family protein n=1 Tax=Staphylococcus aureus TaxID=1280 RepID=UPI00115943A6	Staphylococcus aureus	1280	Staphylococcus, Staphylococcaceae, Bacillales, Bacilli, Bacillota, Terrabacteria group, Bacteria, cellular organisms	1.07688	1.07688	1.07751	1.07988	1.0644	1.07688	1.07623	1.05652	1.07343	1.03803	5.36715	1.05804	1.07023	1.05946	1.0644	1.06207	1.06207	1.06326	1.06207	1.05804	1.05652	1.05804	1.05652	1.05652	1.05123	1.05804	1.05489	1.06845	1.05313	1.06207	1.05313	1.07688	1.05652	2.1216	1.05804	2.11893	1.0608	1.0644	1.05652	1.0644	1.05652	1.05804	1.05652
591	TRINITY_DN89882_c0_g1_i1.p1	UniRef100_A0A137PKG1	Phosphoglycerate kinase n=4 Tax=Lactobacillus johnsonii TaxID=33959 RepID=A0A137PKG1_LACJH	Lactobacillus johnsonii	33959	Lactobacillus, Lactobacillaceae, Lactobacillales, Bacilli, Bacillota, Terrabacteria group, Bacteria, cellular organisms	1.07688	1.07688	1.07751	1.07988	1.0644	1.07688	1.07623	1.05652	1.07343	1.03803	1.07343	1.05804	1.07023	1.05946	1.0644	1.06207	1.06207	1.06326	1.06207	1.05804	1.05652	1.05804	1.05652	1.05652	12.6147	1.05804	1.05489	1.06845	1.05313	1.06207	1.05313	1.07688	1.05652	1.0608	1.05804	1.05946	1.0608	1.0644	1.05652	1.0644	1.05652	1.05804	1.05652
592	TRINITY_DN9037_c0_g1_i1.p2	UniRef100_A0A1L8ZGS9	Uncharacterized protein n=1 Tax=Bacillus obstructivus TaxID=1914540 RepID=A0A1L8ZGS9_9BACI	Bacillus obstructivus	1914540	Bacillus, Bacillaceae, Bacillales, Bacilli, Bacillota, Terrabacteria group, Bacteria, cellular organisms	1.07688	1.07688	1.07751	1.07988	1.0644	1.07688	1.07623	1.05652	1.07343	1.03803	1.07343	7.40628	1.07023	6.35678	1.0644	1.06207	1.06207	6.37958	1.06207	2.11608	6.33912	11.6384	2.11304	5.2826	1.05123	1.05804	2.10978	1.06845	2.10626	1.06207	7.37193	1.07688	5.2826	1.0608	2.11608	1.05946	2.1216	2.1288	1.05652	1.0644	4.22608	3.17412	10.5652
593	TRINITY_DN9098_c0_g1_i1.p1	UniRef100_UPI0011137FE3	hypothetical protein n=1 Tax=Acinetobacter baumannii TaxID=470 RepID=UPI0011137FE3	Acinetobacter baumannii	470	Acinetobacter calcoaceticus/baumannii complex, Acinetobacter, Moraxellaceae, Moraxellales, Gammaproteobacteria, Pseudomonadota, Bacteria, cellular organisms	1.07688	1.07688	1.07751	1.07988	1.0644	1.07688	1.07623	1.05652	1.07343	8.30427	1.07343	1.05804	1.07023	1.05946	1.0644	1.06207	1.06207	1.06326	1.06207	1.05804	1.05652	1.05804	1.05652	1.05652	1.05123	1.05804	1.05489	1.06845	1.05313	1.06207	1.05313	1.07688	1.05652	1.0608	1.05804	1.05946	1.0608	1.0644	1.05652	1.0644	1.05652	1.05804	1.05652
594	TRINITY_DN9172_c0_g1_i6.p1	UniRef100_A0A0E2J979	Uncharacterized protein n=1 Tax=Chlamydia psittaci 01DC11 TaxID=1112252 RepID=A0A0E2J979_CHLPS	Chlamydia psittaci 01DC11	1112252	Chlamydia psittaci, Chlamydia, Chlamydia/Chlamydophila group, Chlamydiaceae, Chlamydiales, Chlamydiia, Chlamydiae, PVC group, Bacteria, cellular organisms	1.07688	1.07688	1.07751	1.07988	1.0644	1.07688	1.07623	9.50868	1.07343	1.03803	1.07343	1.05804	1.07023	1.05946	1.0644	1.06207	1.06207	1.06326	1.06207	1.05804	1.05652	1.05804	1.05652	1.05652	1.05123	1.05804	1.05489	1.06845	1.05313	1.06207	1.05313	1.07688	1.05652	1.0608	1.05804	1.05946	1.0608	1.0644	1.05652	1.0644	1.05652	1.05804	1.05652
595	TRINITY_DN9172_c2_g1_i1.p1	UniRef100_UPI0011AB2F1D	reverse transcriptase family protein n=1 Tax=Klebsiella pneumoniae TaxID=573 RepID=UPI0011AB2F1D	Klebsiella pneumoniae	573	Klebsiella, Klebsiella/Raoultella group, Enterobacteriaceae, Enterobacterales, Gammaproteobacteria, Pseudomonadota, Bacteria, cellular organisms	1.07688	1.07688	1.07751	1.07988	1.0644	1.07688	1.07623	26.413	1.07343	2.07607	1.07343	1.05804	1.07023	1.05946	1.0644	1.06207	1.06207	1.06326	1.06207	1.05804	1.05652	1.05804	1.05652	1.05652	1.05123	1.05804	1.05489	1.06845	1.05313	1.06207	1.05313	1.07688	1.05652	1.0608	1.05804	1.05946	1.0608	1.0644	1.05652	1.0644	1.05652	1.05804	1.05652
596	TRINITY_DN93250_c0_g1_i1.p1	UniRef100_A0A0M2KL89	Uncharacterized protein n=1 Tax=Erwinia tracheiphila TaxID=65700 RepID=A0A0M2KL89_9GAMM	Erwinia tracheiphila	65700	Erwinia, Erwiniaceae, Enterobacterales, Gammaproteobacteria, Pseudomonadota, Bacteria, cellular organisms	1.07688	1.07688	1.07751	1.07988	1.0644	1.07688	1.07623	1.05652	1.07343	1.03803	1.07343	1.05804	1.07023	1.05946	1.0644	1.06207	1.06207	1.06326	1.06207	1.05804	1.05652	1.05804	1.05652	1.05652	14.7172	1.05804	1.05489	1.06845	1.05313	1.06207	1.05313	1.07688	1.05652	1.0608	1.05804	1.05946	1.0608	1.0644	1.05652	1.0644	1.05652	1.05804	1.05652
597	TRINITY_DN9376_c0_g1_i1.p1	UniRef100_UPI0007097471	hypothetical protein n=1 Tax=Chlamydia trachomatis TaxID=813 RepID=UPI0007097471	Chlamydia trachomatis	813	Chlamydia, Chlamydia/Chlamydophila group, Chlamydiaceae, Chlamydiales, Chlamydiia, Chlamydiae, PVC group, Bacteria, cellular organisms	1.07688	1.07688	1.07751	15.1183	1.0644	1.07688	1.07623	1.05652	1.07343	1.03803	1.07343	1.05804	1.07023	1.05946	1.0644	1.06207	1.06207	1.06326	1.06207	1.05804	1.05652	1.05804	1.05652	1.05652	2.10245	1.05804	1.05489	1.06845	1.05313	1.06207	1.05313	1.07688	1.05652	1.0608	1.05804	1.05946	1.0608	1.0644	1.05652	1.0644	1.05652	1.05804	1.05652
598	TRINITY_DN9376_c0_g1_i2.p1	UniRef100_UPI000A27D453	endonuclease/exonuclease/phosphatase family protein n=1 Tax=Chlamydia abortus TaxID=83555 RepID=UPI000A27D453	Chlamydia abortus	83555	Chlamydia, Chlamydia/Chlamydophila group, Chlamydiaceae, Chlamydiales, Chlamydiia, Chlamydiae, PVC group, Bacteria, cellular organisms	1.07688	2.15376	1.07751	8.63905	1.0644	1.07688	1.07623	1.05652	1.07343	1.03803	1.07343	1.05804	1.07023	1.05946	1.0644	1.06207	1.06207	1.06326	1.06207	1.05804	1.05652	5.2902	2.11304	2.11304	9.46103	2.11608	3.16467	1.06845	4.21253	2.12413	3.1594	1.07688	1.05652	1.0608	1.05804	1.05946	1.0608	1.0644	2.11304	1.0644	1.05652	1.05804	2.11304
599	TRINITY_DN9381_c0_g1_i1.p1	UniRef100_A0A2S3SEF4	Uncharacterized protein (Fragment) n=1 Tax=Vibrio vulnificus TaxID=672 RepID=A0A2S3SEF4_VIBVL	Vibrio vulnificus	672	Vibrio, Vibrionaceae, Vibrionales, Gammaproteobacteria, Pseudomonadota, Bacteria, cellular organisms	1.07688	1.07688	1.07751	1.07988	1.0644	1.07688	1.07623	8.45216	1.07343	12.4564	1.07343	1.05804	1.07023	1.05946	1.0644	1.06207	1.06207	1.06326	1.06207	1.05804	1.05652	1.05804	1.05652	1.05652	1.05123	1.05804	1.05489	1.06845	1.05313	1.06207	1.05313	1.07688	2.11304	1.0608	1.05804	1.05946	1.0608	1.0644	1.05652	1.0644	1.05652	1.05804	1.05652
600	TRINITY_DN94567_c2_g1_i1.p1	UniRef100_A0A1E5NAB0	Uncharacterized protein n=1 Tax=Brachyspira hampsonii TaxID=1287055 RepID=A0A1E5NAB0_9SPIR	Brachyspira hampsonii	1287055	Brachyspira, Brachyspiraceae, Brachyspirales, Spirochaetia, Spirochaetes, Bacteria, cellular organisms	2.15376	1.07688	1.07751	1.07988	1.0644	1.07688	11.8385	1.05652	1.07343	1.03803	1.07343	9.52236	1.07023	5.29732	2.1288	2.12413	1.06207	1.06326	8.49653	3.17412	1.05652	5.2902	3.16956	1.05652	1.05123	6.34824	2.10978	1.06845	3.1594	2.12413	2.10626	1.07688	1.05652	2.1216	2.11608	1.05946	3.18241	1.0644	2.11304	1.0644	2.11304	2.11608	1.05652
601	TRINITY_DN9480_c0_g1_i3.p1	UniRef100_UPI000E3CE1AB	hypothetical protein n=1 Tax=Staphylococcus aureus TaxID=1280 RepID=UPI000E3CE1AB	Staphylococcus aureus	1280	Staphylococcus, Staphylococcaceae, Bacillales, Bacilli, Bacillota, Terrabacteria group, Bacteria, cellular organisms	1.07688	1.07688	1.07751	1.07988	1.0644	1.07688	1.07623	1.05652	1.07343	1.03803	1.07343	1.05804	1.07023	1.05946	1.0644	1.06207	1.06207	1.06326	1.06207	1.05804	2.11304	2.11608	1.05652	2.11304	1.05123	1.05804	1.05489	1.06845	1.05313	1.06207	2.10626	1.07688	2.11304	1.0608	1.05804	1.05946	1.0608	1.0644	1.05652	1.0644	4.22608	1.05804	4.22608
602	TRINITY_DN975_c2_g1_i1.p1	UniRef100_UPI000E3C3652	endonuclease/exonuclease/phosphatase family protein n=2 Tax=Staphylococcus aureus TaxID=1280 RepID=UPI000E3C3652	Staphylococcus aureus	1280	Staphylococcus, Staphylococcaceae, Bacillales, Bacilli, Bacillota, Terrabacteria group, Bacteria, cellular organisms	1.07688	1.07688	1.07751	1.07988	1.0644	1.07688	1.07623	1.05652	2.14686	2.07607	1.07343	5.2902	4.28093	2.11893	2.1288	1.06207	6.3724	2.12653	5.31033	3.17412	16.9043	1.05804	2.11304	1.05652	3.15368	1.05804	6.32934	2.1369	4.21253	2.12413	3.1594	1.07688	1.05652	2.1216	1.05804	1.05946	2.1216	1.0644	1.05652	1.0644	4.22608	3.17412	2.11304
603	TRINITY_DN9781_c0_g1_i1.p1	UniRef100_UPI000D43A41C	hypothetical protein n=1 Tax=Klebsiella pneumoniae TaxID=573 RepID=UPI000D43A41C	Klebsiella pneumoniae	573	Klebsiella, Klebsiella/Raoultella group, Enterobacteriaceae, Enterobacterales, Gammaproteobacteria, Pseudomonadota, Bacteria, cellular organisms	1.07688	1.07688	1.07751	1.07988	1.0644	1.07688	1.07623	10.5652	1.07343	1.03803	1.07343	1.05804	1.07023	1.05946	1.0644	1.06207	1.06207	1.06326	1.06207	1.05804	1.05652	1.05804	1.05652	1.05652	1.05123	1.05804	1.05489	1.06845	1.05313	1.06207	1.05313	1.07688	1.05652	1.0608	1.05804	1.05946	1.0608	1.0644	1.05652	1.0644	1.05652	1.05804	1.05652
604	TRINITY_DN9938_c2_g1_i2.p1	UniRef100_UPI001157A3FB	hypothetical protein n=1 Tax=Staphylococcus aureus TaxID=1280 RepID=UPI001157A3FB	Staphylococcus aureus	1280	Staphylococcus, Staphylococcaceae, Bacillales, Bacilli, Bacillota, Terrabacteria group, Bacteria, cellular organisms	1.07688	1.07688	1.07751	1.07988	1.0644	1.07688	1.07623	1.05652	1.07343	1.03803	1.07343	1.05804	1.07023	1.05946	1.0644	1.06207	1.06207	2.12653	1.06207	2.11608	3.16956	1.05804	1.05652	1.05652	1.05123	1.05804	2.10978	1.06845	5.26566	1.06207	2.10626	1.07688	4.22608	3.18241	3.17412	1.05946	3.18241	1.0644	2.11304	1.0644	3.16956	1.05804	2.11304
605	TRINITY_DN9938_c2_g1_i9.p1	UniRef100_UPI001157A3FB	hypothetical protein n=1 Tax=Staphylococcus aureus TaxID=1280 RepID=UPI001157A3FB	Staphylococcus aureus	1280	Staphylococcus, Staphylococcaceae, Bacillales, Bacilli, Bacillota, Terrabacteria group, Bacteria, cellular organisms	1.07688	1.07688	1.07751	8.63905	1.0644	1.07688	1.07623	1.05652	1.07343	1.03803	1.07343	1.05804	1.07023	3.17839	1.0644	1.06207	6.3724	1.06326	1.06207	5.2902	3.16956	4.23216	6.33912	1.05652	1.05123	1.05804	2.10978	3.20535	4.21253	1.06207	4.21253	1.07688	1.05652	2.1216	2.11608	2.11893	3.18241	1.0644	2.11304	1.0644	4.22608	1.05804	2.11304
606	TRINITY_DN9994_c0_g1_i2.p1	UniRef100_UPI000DAFDF94	hypothetical protein n=1 Tax=Burkholderia multivorans TaxID=87883 RepID=UPI000DAFDF94	Burkholderia multivorans	87883	Burkholderia cepacia complex, Burkholderia, Burkholderiaceae, Burkholderiales, Betaproteobacteria, Pseudomonadota, Bacteria, cellular organisms	1.07688	1.07688	1.07751	1.07988	1.0644	1.07688	1.07623	1.05652	1.07343	18.6846	3.22029	1.05804	1.07023	1.05946	1.0644	1.06207	1.06207	1.06326	1.06207	1.05804	1.05652	1.05804	1.05652	1.05652	1.05123	1.05804	1.05489	1.06845	1.05313	1.06207	1.05313	1.07688	1.05652	1.0608	1.05804	1.05946	1.0608	1.0644	1.05652	1.0644	1.05652	1.05804	1.05652
607	TRINITY_DN99_c0_g1_i11.p1	UniRef100_UPI000E3C86C6	hypothetical protein n=1 Tax=Staphylococcus aureus TaxID=1280 RepID=UPI000E3C86C6	Staphylococcus aureus	1280	Staphylococcus, Staphylococcaceae, Bacillales, Bacilli, Bacillota, Terrabacteria group, Bacteria, cellular organisms	81.843	63.536	42.0231	38.8757	52.1556	17.2301	16.1435	1.05652	61.1855	98.6132	101.976	1441.05	172.308	1073.24	124.535	107.269	185.862	161.616	294.192	192.563	291.599	369.256	108.822	1054.41	103.02	208.434	177.222	96.1605	273.814	172.055	743.511	47.3828	1837.29	171.85	175.635	153.622	164.424	119.213	225.039	147.952	936.077	226.42	1182.25
[truncated: 13 more columns]

## Sheet: PRJNA544129
	Contig	UNiProtID	Protein_description	Organism	TaxID	Lineage	SRR9106183	SRR9106184	SRR9106185	SRR9106186	SRR9106187	SRR9106188	SRR9106189	SRR9106196	SRR9106197	SRR9106198	SRR9106199	SRR9106200	SRR9106209	SRR9106210	SRR9106211	SRR9106212	SRR9106218	SRR9106219	SRR9106220	SRR9106221	SRR9106227	SRR9106228	SRR9106229	SRR9106230	SRR9106231	SRR9106232	SRR9106233	SRR9106240	SRR9106241	SRR9106242	SRR9106243	SRR9106244	SRR9106245	SRR9106246	SRR9106247	SRR9106248	SRR9106190	SRR9106191	SRR9106192	SRR9106193	SRR9106194	SRR9106195	SRR9106201
0	TRINITY_DN100_c1_g1_i1.p2	UniRef100_A0A1L8ZE87	Uncharacterized protein (Fragment) n=1 Tax=Bacillus obstructivus TaxID=1914540 RepID=A0A1L8ZE87_9BACI	Bacillus obstructivus	1914540	Bacillus, Bacillaceae, Bacillales, Bacilli, Bacillota, Terrabacteria group, Bacteria, cellular organisms	3.11922	1.97459	1.05746	3.08314	1.0706	0.978877	2.23111	40.1879	41.5177	36.0176	36.45	12.1069	4.77078	6.30338	4.48494	4.32698	3.51166	4.68221	6.39456	8.06914	1.40862	1.57418	1.61725	1.79226	1.79226	1.77621	2.38948	0.976695	0.949843	1.08175	0.918499	0.833271	1.05034	0.946767	0.860911	1.07936	1.08175	1.06666	2.16349	1.37908	1.45341	2.31998	1.08175
1	TRINITY_DN100_c1_g1_i2.p1	UniRef100_A0A1L8ZE87	Uncharacterized protein (Fragment) n=1 Tax=Bacillus obstructivus TaxID=1914540 RepID=A0A1L8ZE87_9BACI	Bacillus obstructivus	1914540	Bacillus, Bacillaceae, Bacillales, Bacilli, Bacillota, Terrabacteria group, Bacteria, cellular organisms	8.31791	9.87293	8.45967	8.2217	5.35298	5.87326	11.1556	336.411	375.142	339.875	340.667	86.7664	37.6891	55.9425	58.3042	35.6976	42.1399	42.1399	54.9932	16.1383	1.40862	1.57418	1.61725	1.79226	1.79226	1.77621	2.38948	0.976695	0.949843	2.16349	0.918499	0.833271	1.05034	1.89353	0.860911	1.07936	1.08175	3.19999	2.16349	1.37908	1.45341	2.31998	2.16349
2	TRINITY_DN14768_c0_g1_i2.p1	UniRef100_UPI001159B1B4	hypothetical protein n=1 Tax=Staphylococcus aureus TaxID=1280 RepID=UPI001159B1B4	Staphylococcus aureus	1280	Staphylococcus, Staphylococcaceae, Bacillales, Bacilli, Bacillota, Terrabacteria group, Bacteria, cellular organisms	1.03974	1.97459	1.05746	1.02771	1.0706	1.95775	2.23111	1.29638	2.22416	1.9646	1.40192	2.01782	3.33954	5.51546	4.48494	1.08175	1.17055	1.17055	2.55782	2.68971	7.04311	4.72254	3.23451	5.37677	1.79226	5.32862	4.77896	4.88347	4.74921	5.40873	5.51099	5.8329	3.15103	3.78707	3.44365	8.63491	6.49047	4.26665	4.32698	2.75815	2.90683	2.31998	2.16349
3	TRINITY_DN14768_c0_g1_i3.p1	UniRef100_UPI001157A3FB	hypothetical protein n=1 Tax=Staphylococcus aureus TaxID=1280 RepID=UPI001157A3FB	Staphylococcus aureus	1280	Staphylococcus, Staphylococcaceae, Bacillales, Bacilli, Bacillota, Terrabacteria group, Bacteria, cellular organisms	3.11922	3.94917	2.11492	4.11085	2.14119	2.93663	2.23111	1.94457	5.18971	4.58406	3.5048	2.01782	6.20201	7.09131	7.47489	6.49047	2.3411	2.3411	5.11564	2.68971	14.0862	4.72254	9.70352	7.16903	5.37677	5.32862	7.16845	9.76695	7.59874	11.8992	10.1035	9.16598	8.40275	7.57414	6.88729	6.47618	8.65396	6.39997	6.49047	5.5163	5.81365	4.63995	3.24524
4	TRINITY_DN19_c2_g1_i10.p4	UniRef100_UPI000E3B7A87	hypothetical protein n=1 Tax=Staphylococcus aureus TaxID=1280 RepID=UPI000E3B7A87	Staphylococcus aureus	1280	Staphylococcus, Staphylococcaceae, Bacillales, Bacilli, Bacillota, Terrabacteria group, Bacteria, cellular organisms	1.03974	5.92376	1.05746	2.05543	1.0706	10.7676	1.11556	7.13011	14.8277	13.7522	16.8231	4.03565	8.11032	11.8188	6.7274	6.49047	3.51166	3.51166	1.27891	2.68971	1.40862	4.72254	3.23451	1.79226	3.58451	1.77621	2.38948	1.95339	0.949843	2.16349	0.918499	3.33308	2.10069	0.946767	3.44365	2.15873	1.08175	9.59996	1.08175	1.37908	1.45341	2.31998	2.16349
5	TRINITY_DN2134_c5_g1_i1.p1	UniRef100_UPI001156E2DE	reverse transcriptase family protein n=1 Tax=Staphylococcus aureus TaxID=1280 RepID=UPI001156E2DE	Staphylococcus aureus	1280	Staphylococcus, Staphylococcaceae, Bacillales, Bacilli, Bacillota, Terrabacteria group, Bacteria, cellular organisms	20.7948	19.7459	12.6895	23.6374	14.9883	19.5775	16.7333	14.2602	14.0863	12.4424	10.5144	4.03565	2.86247	13.3947	9.71736	11.8992	7.02331	10.535	14.068	2.68971	49.3018	29.9094	45.2831	30.4684	41.2219	55.0624	45.4002	46.8813	63.6395	48.6786	69.8059	44.9966	39.9131	63.4334	57.6811	48.5714	31.3706	38.3998	25.9619	33.0978	43.6024	13.9199	28.1254
6	TRINITY_DN2560_c0_g2_i1.p2	UniRef100_A0A564W8B2	Uncharacterized protein n=1 Tax=Blautia luti TaxID=89014 RepID=A0A564W8B2_9FIRM	Blautia luti	89014	Blautia, Lachnospiraceae, Eubacteriales, Clostridia, Bacillota, Terrabacteria group, Bacteria, cellular organisms	22.8742	29.6188	24.3216	30.8314	31.0473	21.5353	20.08	982.658	1197.34	1007.18	1032.52	290.567	66.3138	121.34	95.6786	88.7031	175.583	160.366	171.374	59.1737	2.81725	3.14836	1.61725	1.79226	1.79226	3.55241	2.38948	0.976695	2.84953	2.16349	2.7555	0.833271	2.10069	3.78707	2.58273	3.23809	3.24524	3.19999	3.24524	2.75815	2.90683	2.31998	11.8992
7	TRINITY_DN25_c1_g1_i3.p1	UniRef100_UPI000EC6EB46	hypothetical protein n=1 Tax=Staphylococcus aureus TaxID=1280 RepID=UPI000EC6EB46	Staphylococcus aureus	1280	Staphylococcus, Staphylococcaceae, Bacillales, Bacilli, Bacillota, Terrabacteria group, Bacteria, cellular organisms	90.4572	95.7674	90.9415	91.4664	84.5771	88.0989	81.4356	45.3734	67.4662	53.0441	64.4884	14.1248	31.0101	43.3358	37.3745	41.1063	30.4343	28.0932	49.8775	24.2074	184.53	141.676	189.219	148.757	116.497	174.068	112.306	187.525	173.821	192.551	217.684	181.653	157.552	191.247	160.99	172.698	131.973	135.466	133.055	176.522	161.329	132.239	117.91
[truncated: 12 more rows]
[truncated: 38 more columns]

## Sheet: PRJNA551141
	Contig	UNiProtID	Protein_description	Organism	TaxID	Lineage	SRR9602334	SRR9602335	SRR9602336	SRR9602337	SRR9602338	Transcript_ID	Isoform	ORF_type	Length	Strand	Score	ORF_coordinates	Sequence
[truncated: 7,907 more rows]

## Sheet: PRJNA556769
	Contig	UNiProtID	Protein_description	Organism	TaxID	Lineage	SRR9856939	SRR9856940	SRR9856941	SRR9856942	Transcript_ID	Isoform	ORF_type	Length	Strand	Score	ORF_coordinates	Sequence
[truncated: 44 more rows]

[truncated: 2 more sheets: PRJNA591729, PRJNA778892]
