# Supplementary material for: Metatranscriptome analysis to unveil the molecular signatures of transcriptionally active pathogens associated with bovine mastitis
Source: Front Vet Sci. 2025 Oct 16;12:1642351. doi: 10.3389/fvets.2025.1642351 (PMC12571623; doi:10.3389/fvets.2025.1642351)
Supplement: Supplementary file 4 [file Table_4.xlsx]

## Sheet: ST1_InterproScan
Transcript ID	Length	Tool	ID	Description	Start	End	E-value
PRJEB43443_TRINITY_DN10022_c3_g1_i1.p1	68	Coils	Coil	Coil	10	30	-
PRJEB43443_TRINITY_DN231216_c0_g1_i1.p1	128	SUPERFAMILY	SSF111384	OmpH-like	45	118	5.62e-05
PRJEB43443_TRINITY_DN231216_c0_g1_i1.p1	128	Coils	Coil	Coil	49	83	-
PRJEB43443_TRINITY_DN231216_c0_g1_i1.p1	128	MobiDBLite	mobidb-lite	consensus disorder prediction	20	49	-
PRJEB43443_TRINITY_DN233289_c1_g1_i1.p1	71	Pfam	PF17489	L1 transposable element trimerization domain	49	71	9.7e-07
PRJEB43443_TRINITY_DN233289_c1_g1_i1.p1	71	Coils	Coil	Coil	48	68	-
PRJEB43443_TRINITY_DN24075_c0_g1_i1.p1	67	ProSiteProfiles	PS50878	Reverse transcriptase (RT) catalytic domain profile.	21	67	8.89612
PRJEB43443_TRINITY_DN24075_c0_g1_i1.p1	67	PANTHER	PTHR19446	SF435	LINE-1 RETROTRANSPOSABLE ELEMENT ORF2 PROTEIN	2	67
PRJEB43443_TRINITY_DN24075_c0_g1_i1.p1	67	PANTHER	PTHR19446	REVERSE TRANSCRIPTASES	2	67	1.4e-26
PRJEB43443_TRINITY_DN256197_c0_g1_i1.p4	75	PIRSF	PIRSF500176	L_ASNase	1	75	7e-22
PRJEB43443_TRINITY_DN256197_c0_g1_i1.p4	75	PANTHER	PTHR43828	ASPARAGINASE	1	75	3.2e-25
PRJEB43443_TRINITY_DN256197_c0_g1_i1.p4	75	ProSiteProfiles	PS51732	Asparaginase / glutaminase domain profile.	1	75	24.5817
PRJEB43443_TRINITY_DN256197_c0_g1_i1.p4	75	PANTHER	PTHR43828	SF3	L-ASPARAGINASE 1	1	75
PRJEB43443_TRINITY_DN256197_c0_g1_i1.p4	75	SUPERFAMILY	SSF53774	Glutaminase/Asparaginase	1	74	9.68e-25
PRJEB43443_TRINITY_DN256197_c0_g1_i1.p4	75	PIRSF	PIRSF001220	L-ASNase_gatD	1	75	1.7e-23
PRJEB43443_TRINITY_DN256197_c0_g1_i1.p4	75	Pfam	PF00710	Asparaginase, N-terminal	1	74	2.1e-20
PRJEB43443_TRINITY_DN25804_c0_g1_i1.p1	73	MobiDBLite	mobidb-lite	consensus disorder prediction	41	73	-
PRJEB43443_TRINITY_DN26058_c0_g1_i1.p1	73	PANTHER	PTHR19446	REVERSE TRANSCRIPTASES	1	73	4e-17
PRJEB43443_TRINITY_DN26058_c0_g1_i1.p1	73	MobiDBLite	mobidb-lite	consensus disorder prediction	38	73	-
PRJEB43443_TRINITY_DN26058_c0_g1_i1.p1	73	PANTHER	PTHR19446	SF441	-	1	73
PRJEB43443_TRINITY_DN26058_c0_g1_i1.p1	73	Coils	Coil	Coil	42	62	-
PRJEB43443_TRINITY_DN16976_c1_g1_i1.p1	72	PANTHER	PTHR19446	REVERSE TRANSCRIPTASES	7	72	1.5e-16
PRJEB43443_TRINITY_DN16976_c1_g1_i1.p1	72	PANTHER	PTHR19446	SF441	-	7	72
PRJEB43443_TRINITY_DN176707_c0_g1_i1.p1	69	ProSiteProfiles	PS51257	Prokaryotic membrane lipoprotein lipid attachment site profile.	1	23	6
PRJEB43443_TRINITY_DN17974_c0_g1_i1.p1	77	MobiDBLite	mobidb-lite	consensus disorder prediction	1	21	-
PRJEB43443_TRINITY_DN269002_c0_g1_i1.p1	59	PANTHER	PTHR11505	SF212	LINE-1 RETROTRANSPOSABLE ELEMENT ORF1 PROTEIN	6	58
PRJEB43443_TRINITY_DN269002_c0_g1_i1.p1	59	Pfam	PF17490	L1 transposable element dsRBD-like domain	13	57	6.5e-15
PRJEB43443_TRINITY_DN269002_c0_g1_i1.p1	59	PANTHER	PTHR11505	L1 TRANSPOSABLE ELEMENT-RELATED	6	58	7.4e-14
PRJEB43443_TRINITY_DN39_c739_g1_i1.p1	70	PANTHER	PTHR19446	SF441	-	3	70
PRJEB43443_TRINITY_DN39_c739_g1_i1.p1	70	SUPERFAMILY	SSF56219	DNase I-like	5	68	6.19e-06
PRJEB43443_TRINITY_DN39_c739_g1_i1.p1	70	PANTHER	PTHR19446	REVERSE TRANSCRIPTASES	3	70	6.6e-21
PRJEB43443_TRINITY_DN4427_c6_g1_i1.p1	62	PANTHER	PTHR19446	REVERSE TRANSCRIPTASES	6	59	2.4e-21
PRJEB43443_TRINITY_DN4427_c6_g1_i1.p1	62	PANTHER	PTHR19446	SF435	LINE-1 RETROTRANSPOSABLE ELEMENT ORF2 PROTEIN	6	59
PRJEB43443_TRINITY_DN49837_c0_g1_i1.p1	88	PANTHER	PTHR11505	SF212	LINE-1 RETROTRANSPOSABLE ELEMENT ORF1 PROTEIN	1	84
PRJEB43443_TRINITY_DN49837_c0_g1_i1.p1	88	PANTHER	PTHR11505	L1 TRANSPOSABLE ELEMENT-RELATED	1	84	1.2e-19
PRJEB43443_TRINITY_DN49837_c0_g1_i1.p1	88	Pfam	PF17490	L1 transposable element dsRBD-like domain	9	72	2.3e-38
PRJEB43443_TRINITY_DN5766_c0_g1_i1.p1	70	PANTHER	PTHR19446	REVERSE TRANSCRIPTASES	1	56	2e-16
PRJEB43443_TRINITY_DN5766_c0_g1_i1.p1	70	PANTHER	PTHR19446	SF435	LINE-1 RETROTRANSPOSABLE ELEMENT ORF2 PROTEIN	1	56
PRJEB43443_TRINITY_DN5982_c4_g1_i1.p1	66	PANTHER	PTHR19446	SF435	LINE-1 RETROTRANSPOSABLE ELEMENT ORF2 PROTEIN	1	64
PRJEB43443_TRINITY_DN5982_c4_g1_i1.p1	66	PANTHER	PTHR19446	REVERSE TRANSCRIPTASES	1	64	4.8e-16
PRJEB43443_TRINITY_DN6171_c0_g1_i1.p1	81	PANTHER	PTHR33064	SF29	-	1	80
PRJEB43443_TRINITY_DN6171_c0_g1_i1.p1	81	SUPERFAMILY	SSF56672	DNA/RNA polymerases	3	66	1.22e-14
PRJEB43443_TRINITY_DN6171_c0_g1_i1.p1	81	PANTHER	PTHR33064	POL PROTEIN	1	80	1.4e-21
PRJEB43443_TRINITY_DN6710_c0_g1_i3.p1	67	PANTHER	PTHR19446	REVERSE TRANSCRIPTASES	8	67	1.6e-19
PRJEB43443_TRINITY_DN6710_c0_g1_i3.p1	67	SUPERFAMILY	SSF56219	DNase I-like	10	65	7.04e-08
PRJEB43443_TRINITY_DN6710_c0_g1_i3.p1	67	PANTHER	PTHR19446	SF441	-	8	67
PRJEB43443_TRINITY_DN8026_c0_g1_i2.p1	105	Pfam	PF20579	LapA domain	12	103	5.3e-22
PRJEB43443_TRINITY_DN8157_c0_g1_i10.p1	74	PANTHER	PTHR25952	SF244	-	1	73
PRJEB43443_TRINITY_DN8157_c0_g1_i10.p1	74	PANTHER	PTHR25952	-	1	73	2e-27
PRJEB43443_TRINITY_DN8157_c0_g1_i12.p1	68	PANTHER	PTHR25952	-	2	63	4.8e-19
PRJEB43443_TRINITY_DN8157_c0_g1_i12.p1	68	PANTHER	PTHR25952	SF244	-	2	63
PRJEB43443_TRINITY_DN8157_c0_g1_i2.p1	86	PANTHER	PTHR25952	-	1	81	4.9e-28
PRJEB43443_TRINITY_DN8157_c0_g1_i2.p1	86	PANTHER	PTHR25952	SF244	-	1	81
PRJEB43443_TRINITY_DN8157_c0_g1_i5.p1	67	PANTHER	PTHR25952	SF244	-	2	57
PRJEB43443_TRINITY_DN8157_c0_g1_i5.p1	67	PANTHER	PTHR25952	-	2	57	2.5e-17
PRJEB43443_TRINITY_DN8157_c0_g1_i6.p1	90	PANTHER	PTHR25952	-	2	89	9e-29
PRJEB43443_TRINITY_DN8157_c0_g1_i6.p1	90	PANTHER	PTHR25952	SF244	-	2	89
PRJEB43443_TRINITY_DN8339_c1_g1_i1.p1	80	MobiDBLite	mobidb-lite	consensus disorder prediction	28	50	-
PRJEB43443_TRINITY_DN8339_c1_g1_i1.p1	80	MobiDBLite	mobidb-lite	consensus disorder prediction	28	80	-
PRJEB43443_TRINITY_DN8339_c1_g1_i1.p1	80	MobiDBLite	mobidb-lite	consensus disorder prediction	57	80	-
PRJEB43443_TRINITY_DN9098_c0_g1_i1.p1	67	PANTHER	PTHR19446	SF441	-	1	67
PRJEB43443_TRINITY_DN9098_c0_g1_i1.p1	67	PANTHER	PTHR19446	REVERSE TRANSCRIPTASES	1	67	6.7e-18
PRJEB43443_TRINITY_DN9781_c0_g1_i1.p1	66	PANTHER	PTHR25952	SF245	LINE-1 RETROTRANSPOSABLE ELEMENT ORF2 PROTEIN	9	65
PRJEB43443_TRINITY_DN9781_c0_g1_i1.p1	66	PANTHER	PTHR25952	-	9	65	2.9e-19
PRJEB43443_TRINITY_DN6826_c0_g1_i5.p1	75	PANTHER	PTHR11505	SF212	LINE-1 RETROTRANSPOSABLE ELEMENT ORF1 PROTEIN	1	75
PRJEB43443_TRINITY_DN6826_c0_g1_i5.p1	75	Pfam	PF17489	L1 transposable element trimerization domain	3	42	1.7e-09
PRJEB43443_TRINITY_DN6826_c0_g1_i5.p1	75	Coils	Coil	Coil	1	21	-
PRJEB43443_TRINITY_DN6826_c0_g1_i5.p1	75	PANTHER	PTHR11505	L1 TRANSPOSABLE ELEMENT-RELATED	1	75	4.2e-19
PRJEB43443_TRINITY_DN39756_c0_g1_i1.p3	62	MobiDBLite	mobidb-lite	consensus disorder prediction	1	20	-
PRJEB43443_TRINITY_DN36748_c0_g1_i3.p1	123	Pfam	PF02994	L1 transposable element RBD-like domain	2	62	1.3e-18
PRJEB43443_TRINITY_DN36748_c0_g1_i3.p1	123	PANTHER	PTHR11505	SF212	LINE-1 RETROTRANSPOSABLE ELEMENT ORF1 PROTEIN	2	122
PRJEB43443_TRINITY_DN36748_c0_g1_i3.p1	123	Pfam	PF17490	L1 transposable element dsRBD-like domain	65	123	3.1e-24
PRJEB43443_TRINITY_DN36748_c0_g1_i3.p1	123	PANTHER	PTHR11505	L1 TRANSPOSABLE ELEMENT-RELATED	2	122	6.6e-43
PRJEB43443_TRINITY_DN283607_c0_g1_i1.p2	66	PANTHER	PTHR43117	OSMOPROTECTANT IMPORT ATP-BINDING PROTEIN OSMV	6	66	1.1e-16
PRJEB43443_TRINITY_DN283607_c0_g1_i1.p2	66	SUPERFAMILY	SSF52540	P-loop containing nucleoside triphosphate hydrolases	6	66	1.77e-19
PRJEB43443_TRINITY_DN283607_c0_g1_i1.p2	66	Pfam	PF00005	ABC transporter	28	66	2.9e-11
PRJEB43443_TRINITY_DN28556_c0_g1_i1.p1	83	MobiDBLite	mobidb-lite	consensus disorder prediction	8	30	-
PRJEB43443_TRINITY_DN28556_c0_g1_i1.p1	83	Pfam	PF20579	LapA domain	26	83	3.4e-20
PRJEB43443_TRINITY_DN28556_c0_g1_i1.p1	83	MobiDBLite	mobidb-lite	consensus disorder prediction	1	30	-
PRJEB43443_TRINITY_DN309133_c0_g1_i1.p1	120	Pfam	PF18476	PIN like domain	2	120	5.4e-18
PRJEB43443_TRINITY_DN309133_c0_g1_i1.p1	120	Coils	Coil	Coil	46	66	-
PRJEB43443_TRINITY_DN310742_c0_g1_i1.p1	139	Coils	Coil	Coil	129	139	-
PRJEB43443_TRINITY_DN316328_c0_g1_i1.p1	73	SUPERFAMILY	SSF56219	DNase I-like	8	60	5.4e-06
PRJEB43443_TRINITY_DN33511_c1_g1_i1.p1	80	PANTHER	PTHR25952	-	1	80	1.1e-23
PRJEB43443_TRINITY_DN33511_c1_g1_i1.p1	80	PANTHER	PTHR25952	SF245	LINE-1 RETROTRANSPOSABLE ELEMENT ORF2 PROTEIN	1	80
PRJEB43443_TRINITY_DN34079_c0_g1_i1.p1	74	PANTHER	PTHR41694	ENDOGENOUS RETROVIRUS GROUP K MEMBER POL PROTEIN	7	73	2.3e-15
PRJEB43443_TRINITY_DN34079_c0_g1_i1.p1	74	Pfam	PF00075	RNase H	10	57	8.7e-08
PRJEB43443_TRINITY_DN34079_c0_g1_i1.p1	74	SUPERFAMILY	SSF53098	Ribonuclease H-like	8	61	2.4e-06
PRJEB43443_TRINITY_DN34307_c0_g1_i2.p1	97	PANTHER	PTHR33166	-	12	95	2e-18
PRJEB43443_TRINITY_DN34307_c0_g1_i2.p1	97	Pfam	PF02093	Gag P30 core shell protein	20	95	3.7e-14
PRJEB43443_TRINITY_DN3514_c0_g1_i3.p1	63	MobiDBLite	mobidb-lite	consensus disorder prediction	1	22	-
PRJEB43443_TRINITY_DN3514_c0_g1_i3.p1	63	MobiDBLite	mobidb-lite	consensus disorder prediction	1	25	-
PRJEB43443_TRINITY_DN3514_c0_g2_i1.p1	75	Coils	Coil	Coil	2	22	-
PRJEB43443_TRINITY_DN3514_c0_g2_i1.p1	75	Pfam	PF17489	L1 transposable element trimerization domain	41	75	2.6e-15
PRJEB43443_TRINITY_DN36042_c0_g1_i1.p1	68	Pfam	PF02994	L1 transposable element RBD-like domain	1	68	6.8e-36
PRJEB43443_TRINITY_DN36042_c0_g1_i1.p1	68	PANTHER	PTHR11505	SF212	LINE-1 RETROTRANSPOSABLE ELEMENT ORF1 PROTEIN	2	67
PRJEB43443_TRINITY_DN36042_c0_g1_i1.p1	68	PANTHER	PTHR11505	L1 TRANSPOSABLE ELEMENT-RELATED	2	67	2.5e-13
PRJEB43443_TRINITY_DN36748_c0_g1_i1.p1	95	Pfam	PF02994	L1 transposable element RBD-like domain	2	62	6.4e-19
PRJEB43443_TRINITY_DN36748_c0_g1_i1.p1	95	PANTHER	PTHR11505	SF212	LINE-1 RETROTRANSPOSABLE ELEMENT ORF1 PROTEIN	2	72
PRJEB43443_TRINITY_DN36748_c0_g1_i1.p1	95	PANTHER	PTHR11505	L1 TRANSPOSABLE ELEMENT-RELATED	2	72	4.3e-22
PRJEB43443_TRINITY_DN9994_c0_g1_i2.p1	84	SUPERFAMILY	SSF50630	Acid proteases	7	83	5.98e-12
PRJEB43443_TRINITY_DN16723_c0_g1_i4.p1	82	PANTHER	PTHR19446	SF435	LINE-1 RETROTRANSPOSABLE ELEMENT ORF2 PROTEIN	1	68
PRJEB43443_TRINITY_DN16723_c0_g1_i4.p1	82	PANTHER	PTHR19446	REVERSE TRANSCRIPTASES	1	68	6.9e-21
PRJEB43443_TRINITY_DN11776_c1_g1_i3.p1	64	MobiDBLite	mobidb-lite	consensus disorder prediction	1	24	-
PRJEB43443_TRINITY_DN12706_c1_g1_i1.p1	80	PANTHER	PTHR19446	REVERSE TRANSCRIPTASES	7	66	5.3e-16
PRJEB43443_TRINITY_DN12706_c1_g1_i1.p1	80	PANTHER	PTHR19446	SF435	LINE-1 RETROTRANSPOSABLE ELEMENT ORF2 PROTEIN	7	66
PRJEB43443_TRINITY_DN137858_c0_g1_i1.p1	82	PANTHER	PTHR30175	SF4	PTS SYSTEM TREHALOSE-SPECIFIC EIIBC COMPONENT	2	81
PRJEB43443_TRINITY_DN137858_c0_g1_i1.p1	82	Pfam	PF02378	Phosphotransferase system, EIIC	8	69	1.6e-09
PRJEB43443_TRINITY_DN137858_c0_g1_i1.p1	82	ProSiteProfiles	PS51103	PTS_EIIC type-1 domain profile.	1	82	15.6469
PRJEB43443_TRINITY_DN137858_c0_g1_i1.p1	82	PANTHER	PTHR30175	PHOSPHOTRANSFERASE SYSTEM TRANSPORT PROTEIN	2	81	6.9e-32
PRJEB43443_TRINITY_DN141068_c0_g1_i1.p1	67	MobiDBLite	mobidb-lite	consensus disorder prediction	19	50	-
PRJEB43443_TRINITY_DN14434_c0_g1_i5.p1	74	MobiDBLite	mobidb-lite	consensus disorder prediction	1	24	-
PRJEB43443_TRINITY_DN14434_c0_g1_i5.p1	74	Coils	Coil	Coil	48	74	-
PRJEB43443_TRINITY_DN14434_c0_g1_i5.p1	74	MobiDBLite	mobidb-lite	consensus disorder prediction	1	22	-
PRJEB43443_TRINITY_DN162127_c0_g1_i1.p1	87	SUPERFAMILY	SSF160355	Bacterial polysaccharide co-polymerase-like	6	86	1.01e-05
PRJEB43443_TRINITY_DN11776_c1_g1_i6.p1	59	MobiDBLite	mobidb-lite	consensus disorder prediction	1	23	-
PRJEB43443_TRINITY_DN12478_c9_g1_i1.p1	71	PANTHER	PTHR19446	SF435	LINE-1 RETROTRANSPOSABLE ELEMENT ORF2 PROTEIN	1	70
PRJEB43443_TRINITY_DN12478_c9_g1_i1.p1	71	PANTHER	PTHR19446	REVERSE TRANSCRIPTASES	1	70	1.1e-21
PRJEB43443_TRINITY_DN12394_c0_g2_i1.p1	75	PANTHER	PTHR19446	SF441	-	2	75
PRJEB43443_TRINITY_DN12394_c0_g2_i1.p1	75	PANTHER	PTHR19446	REVERSE TRANSCRIPTASES	2	75	1.1e-26
PRJEB43443_TRINITY_DN12394_c0_g2_i1.p1	75	SUPERFAMILY	SSF56219	DNase I-like	8	70	1.01e-07
PRJEB43443_TRINITY_DN12000_c0_g1_i5.p1	85	Pfam	PF17490	L1 transposable element dsRBD-like domain	15	60	7.2e-28
PRJEB43443_TRINITY_DN12000_c0_g1_i5.p1	85	PANTHER	PTHR11505	SF212	LINE-1 RETROTRANSPOSABLE ELEMENT ORF1 PROTEIN	15	69
PRJEB43443_TRINITY_DN12000_c0_g1_i5.p1	85	PANTHER	PTHR11505	L1 TRANSPOSABLE ELEMENT-RELATED	15	69	8.9e-12
PRJEB43443_TRINITY_DN16412_c1_g1_i2.p1	79	Pfam	PF17919	RNase H-like domain found in reverse transcriptase	25	71	8.2e-08
PRJEB43443_TRINITY_DN16412_c1_g1_i2.p1	79	SUPERFAMILY	SSF56672	DNA/RNA polymerases	3	72	3.41e-06
PRJEB43443_TRINITY_DN12403_c0_g1_i1.p1	69	PANTHER	PTHR25952	SF245	LINE-1 RETROTRANSPOSABLE ELEMENT ORF2 PROTEIN	12	69
PRJEB43443_TRINITY_DN12403_c0_g1_i1.p1	69	PANTHER	PTHR25952	-	12	69	5.3e-24
PRJEB43443_TRINITY_DN7007_c0_g1_i1.p1	67	PANTHER	PTHR12138	PRIMATE-EXPANDED PROTEIN FAMILY	21	67	8.4e-15
PRJEB43443_TRINITY_DN7007_c0_g1_i1.p1	67	PANTHER	PTHR12138	SF121	ZINC FINGER PROTEIN ENSP00000375192	21	67
PRJEB43443_TRINITY_DN39_c218_g1_i1.p1	69	PANTHER	PTHR25952	SF244	-	1	62
PRJEB43443_TRINITY_DN39_c218_g1_i1.p1	69	PANTHER	PTHR25952	-	1	62	9.9e-29
PRJEB43443_TRINITY_DN65728_c0_g1_i1.p1	71	MobiDBLite	mobidb-lite	consensus disorder prediction	43	71	-
PRJEB43443_TRINITY_DN15452_c6_g1_i1.p1	68	PANTHER	PTHR19446	SF435	LINE-1 RETROTRANSPOSABLE ELEMENT ORF2 PROTEIN	2	68
PRJEB43443_TRINITY_DN15452_c6_g1_i1.p1	68	PANTHER	PTHR19446	REVERSE TRANSCRIPTASES	2	68	1.2e-20
PRJEB43443_TRINITY_DN7997_c1_g1_i1.p2	59	SUPERFAMILY	SSF47943	Retrovirus capsid protein, N-terminal core domain	18	59	1.26e-11
PRJEB43443_TRINITY_DN79270_c0_g1_i1.p1	128	Pfam	PF14368	Probable lipid transfer	21	116	1.1e-09
PRJEB43443_TRINITY_DN79270_c0_g1_i1.p1	128	PANTHER	PTHR33076	-	18	126	5.5e-37
PRJEB43443_TRINITY_DN79270_c0_g1_i1.p1	128	SUPERFAMILY	SSF47699	Bifunctional inhibitor/lipid-transfer protein/seed storage 2S albumin	36	128	3.74e-27
PRJEB43443_TRINITY_DN79270_c0_g1_i1.p1	128	PRINTS	PR00382	Plant phospholipid transfer protein signature	38	54	2.5e-26
PRJEB43443_TRINITY_DN79270_c0_g1_i1.p1	128	PRINTS	PR00382	Plant phospholipid transfer protein signature	97	114	2.5e-26
PRJEB43443_TRINITY_DN79270_c0_g1_i1.p1	128	PRINTS	PR00382	Plant phospholipid transfer protein signature	115	126	2.5e-26
PRJEB43443_TRINITY_DN79270_c0_g1_i1.p1	128	PRINTS	PR00382	Plant phospholipid transfer protein signature	80	95	2.5e-26
PRJEB43443_TRINITY_DN79270_c0_g1_i1.p1	128	PRINTS	PR00382	Plant phospholipid transfer protein signature	59	73	2.5e-26
PRJEB43443_TRINITY_DN79270_c0_g1_i1.p1	128	SMART	SM00499	aai_6	39	124	3.3e-14
PRJEB43443_TRINITY_DN79270_c0_g1_i1.p1	128	CDD	cd01960	nsLTP1	37	125	7.00975e-36
PRJEB43443_TRINITY_DN79270_c0_g1_i1.p1	128	ProSitePatterns	PS00597	Plant lipid transfer proteins signature.	106	127	-
PRJEB43443_TRINITY_DN79270_c0_g1_i1.p1	128	PANTHER	PTHR33076	SF127	NON-SPECIFIC LIPID-TRANSFER PROTEIN 4	18	126
PRJEB43443_TRINITY_DN32286_c0_g1_i1.p1	78	SUPERFAMILY	SSF56672	DNA/RNA polymerases	2	77	4e-15
PRJEB43443_TRINITY_DN32286_c0_g1_i1.p1	78	Pfam	PF00078	Reverse transcriptase (RNA-dependent DNA polymerase)	7	68	3.1e-10
PRJEB43443_TRINITY_DN32286_c0_g1_i1.p1	78	ProSiteProfiles	PS50878	Reverse transcriptase (RT) catalytic domain profile.	1	68	11.643
PRJEB43443_TRINITY_DN32286_c0_g1_i1.p1	78	PANTHER	PTHR41694	ENDOGENOUS RETROVIRUS GROUP K MEMBER POL PROTEIN	1	78	1.9e-23
PRJEB43443_TRINITY_DN34307_c0_g1_i1.p1	97	Pfam	PF02093	Gag P30 core shell protein	20	95	2.7e-15
PRJEB43443_TRINITY_DN34307_c0_g1_i1.p1	97	PANTHER	PTHR33166	-	12	95	1.9e-19
PRJEB43443_TRINITY_DN29749_c2_g1_i1.p1	69	Pfam	PF00078	Reverse transcriptase (RNA-dependent DNA polymerase)	10	66	1.7e-07
PRJEB43443_TRINITY_DN40603_c0_g1_i2.p3	60	MobiDBLite	mobidb-lite	consensus disorder prediction	1	60	-
PRJEB43443_TRINITY_DN16412_c0_g1_i2.p1	93	Pfam	PF17919	RNase H-like domain found in reverse transcriptase	5	51	7.4e-08
PRJEB43443_TRINITY_DN16412_c0_g1_i2.p1	93	SUPERFAMILY	SSF56672	DNA/RNA polymerases	4	82	5.93e-07
PRJEB43443_TRINITY_DN9376_c0_g1_i1.p1	82	PANTHER	PTHR25952	-	6	77	6.7e-18
PRJEB43443_TRINITY_DN9376_c0_g1_i1.p1	82	PANTHER	PTHR25952	SF199	GENE, 17555-RELATED	6	77
PRJEB43443_TRINITY_DN12000_c0_g1_i1.p1	79	PANTHER	PTHR11505	L1 TRANSPOSABLE ELEMENT-RELATED	15	75	2.4e-13
PRJEB43443_TRINITY_DN12000_c0_g1_i1.p1	79	Pfam	PF17490	L1 transposable element dsRBD-like domain	15	60	1.2e-29
PRJEB43443_TRINITY_DN12000_c0_g1_i1.p1	79	PANTHER	PTHR11505	SF212	LINE-1 RETROTRANSPOSABLE ELEMENT ORF1 PROTEIN	15	75
PRJEB43443_TRINITY_DN63396_c0_g1_i1.p1	88	SUPERFAMILY	SSF48726	Immunoglobulin	1	59	1.52e-12
PRJEB43443_TRINITY_DN63396_c0_g1_i1.p1	88	PANTHER	PTHR19944	SF96	HLA CLASS II HISTOCOMPATIBILITY ANTIGEN, DR BETA 4 CHAIN	1	60
PRJEB43443_TRINITY_DN63396_c0_g1_i1.p1	88	ProSitePatterns	PS00290	Immunoglobulins and major histocompatibility complex proteins signature.	41	47	-
PRJEB43443_TRINITY_DN63396_c0_g1_i1.p1	88	Pfam	PF07654	Immunoglobulin C1-set domain	1	49	3.9e-09
PRJEB43443_TRINITY_DN63396_c0_g1_i1.p1	88	PANTHER	PTHR19944	MHC CLASS II-RELATED	1	60	1.9e-31
PRJEB43443_TRINITY_DN14434_c0_g1_i10.p1	82	MobiDBLite	mobidb-lite	consensus disorder prediction	1	28	-
PRJEB43443_TRINITY_DN14434_c0_g1_i10.p1	82	MobiDBLite	mobidb-lite	consensus disorder prediction	1	31	-
PRJEB43443_TRINITY_DN1113_c0_g1_i11.p1	114	PRINTS	PR00679	Prohibitin signature	47	63	6.3e-18
PRJEB43443_TRINITY_DN1113_c0_g1_i11.p1	114	PRINTS	PR00679	Prohibitin signature	24	47	6.3e-18
PRJEB43443_TRINITY_DN1113_c0_g1_i11.p1	114	PANTHER	PTHR23222	PROHIBITIN	6	114	7.2e-59
PRJEB43443_TRINITY_DN1113_c0_g1_i11.p1	114	Coils	Coil	Coil	28	48	-
PRJEB43443_TRINITY_DN1113_c0_g1_i11.p1	114	PANTHER	PTHR23222	SF14	PROHIBITIN	6	114
PRJEB43443_TRINITY_DN4044_c0_g1_i1.p1	66	MobiDBLite	mobidb-lite	consensus disorder prediction	9	23	-
PRJEB43443_TRINITY_DN4044_c0_g1_i1.p1	66	MobiDBLite	mobidb-lite	consensus disorder prediction	1	26	-
PRJEB43443_TRINITY_DN7744_c1_g1_i2.p1	99	PANTHER	PTHR25952	-	1	99	3.2e-36
PRJEB43443_TRINITY_DN7744_c1_g1_i2.p1	99	PANTHER	PTHR25952	SF245	LINE-1 RETROTRANSPOSABLE ELEMENT ORF2 PROTEIN	1	99
PRJEB43443_TRINITY_DN160044_c0_g1_i1.p1	89	Pfam	PF08428	Rib domain	19	89	9e-16
PRJEB43443_TRINITY_DN160044_c0_g1_i1.p1	89	TIGRFAM	TIGR02331	rib_alpha	Rib/alpha/Esp surface antigen repeat	27	88
PRJEB43443_TRINITY_DN38689_c0_g1_i1.p1	78	PANTHER	PTHR25952	SF244	-	1	73
PRJEB43443_TRINITY_DN38689_c0_g1_i1.p1	78	PANTHER	PTHR25952	-	1	73	1.9e-30
PRJEB43443_TRINITY_DN3199_c16_g1_i1.p1	67	PANTHER	PTHR19446	SF448	-	1	67
PRJEB43443_TRINITY_DN3199_c16_g1_i1.p1	67	PANTHER	PTHR19446	REVERSE TRANSCRIPTASES	1	67	3.2e-14
PRJEB43443_TRINITY_DN16723_c1_g1_i11.p1	113	PANTHER	PTHR19446	REVERSE TRANSCRIPTASES	2	111	7.3e-31
PRJEB43443_TRINITY_DN16723_c1_g1_i11.p1	113	SUPERFAMILY	SSF56219	DNase I-like	8	79	1.3e-10
PRJEB43443_TRINITY_DN16723_c1_g1_i11.p1	113	PANTHER	PTHR19446	SF441	-	2	111
PRJEB43443_TRINITY_DN19280_c0_g1_i1.p1	67	MobiDBLite	mobidb-lite	consensus disorder prediction	1	34	-
PRJEB43443_TRINITY_DN19280_c0_g1_i1.p1	67	PANTHER	PTHR21649	CHLOROPHYLL A/B BINDING PROTEIN	1	67	3.1e-36
PRJEB43443_TRINITY_DN19280_c0_g1_i1.p1	67	MobiDBLite	mobidb-lite	consensus disorder prediction	1	28	-
PRJEB43443_TRINITY_DN19280_c0_g1_i1.p1	67	PANTHER	PTHR21649	SF106	CHLOROPHYLL A-B BINDING PROTEIN, CHLOROPLASTIC	1	67
PRJEB43443_TRINITY_DN19280_c0_g1_i1.p1	67	SUPERFAMILY	SSF103511	Chlorophyll a-b binding protein	33	67	3.53e-07
PRJEB43443_TRINITY_DN160008_c0_g1_i1.p1	112	Pfam	PF00112	Papain family cysteine protease	1	112	2.2e-28
PRJEB43443_TRINITY_DN160008_c0_g1_i1.p1	112	SMART	SM00645	pept_c1	1	112	1.2e-05
PRJEB43443_TRINITY_DN160008_c0_g1_i1.p1	112	CDD	cd02248	Peptidase_C1A	1	112	6.3559e-41
PRJEB43443_TRINITY_DN160008_c0_g1_i1.p1	112	SUPERFAMILY	SSF54001	Cysteine proteinases	2	112	2.49e-31
PRJEB43443_TRINITY_DN160008_c0_g1_i1.p1	112	PANTHER	PTHR12411	CYSTEINE PROTEASE FAMILY C1-RELATED	1	112	2.7e-57
PRJEB43443_TRINITY_DN160008_c0_g1_i1.p1	112	PANTHER	PTHR12411	SF762	PAPAIN FAMILY CYSTEINE PROTEASE-RELATED	1	112
PRJEB43443_TRINITY_DN221185_c0_g1_i1.p2	71	Pfam	PF02687	FtsX-like permease family	1	70	2.7e-07
PRJEB43443_TRINITY_DN59213_c1_g1_i1.p1	66	SUPERFAMILY	SSF103511	Chlorophyll a-b binding protein	4	59	1.09e-08
PRJEB43443_TRINITY_DN59213_c1_g1_i1.p1	66	PANTHER	PTHR21649	SF129	CHLOROPHYLL A-B BINDING PROTEIN, CHLOROPLASTIC	1	66
PRJEB43443_TRINITY_DN59213_c1_g1_i1.p1	66	PANTHER	PTHR21649	CHLOROPHYLL A/B BINDING PROTEIN	1	66	1.3e-37
PRJEB43443_TRINITY_DN135283_c0_g1_i1.p1	80	MobiDBLite	mobidb-lite	consensus disorder prediction	58	80	-
PRJEB43443_TRINITY_DN135283_c0_g1_i1.p1	80	MobiDBLite	mobidb-lite	consensus disorder prediction	27	52	-
PRJEB43443_TRINITY_DN135283_c0_g1_i1.p1	80	MobiDBLite	mobidb-lite	consensus disorder prediction	27	80	-
PRJEB43443_TRINITY_DN173623_c0_g1_i1.p1	80	Pfam	PF13354	Beta-lactamase enzyme family	1	55	2.8e-07
PRJEB43443_TRINITY_DN173623_c0_g1_i1.p1	80	SUPERFAMILY	SSF56601	beta-lactamase/transpeptidase-like	1	80	1.42e-15
PRJEB43443_TRINITY_DN2035_c0_g1_i17.p1	73	MobiDBLite	mobidb-lite	consensus disorder prediction	1	22	-
PRJEB43443_TRINITY_DN173737_c0_g1_i1.p1	105	Pfam	PF03244	Photosystem I reaction centre subunit VI	9	105	2.3e-47
PRJEB43443_TRINITY_DN173737_c0_g1_i1.p1	105	PANTHER	PTHR34787	PHOTOSYSTEM I REACTION CENTER SUBUNIT VI-2, CHLOROPLASTIC	2	105	3e-46
PRJEB43443_TRINITY_DN173737_c0_g1_i1.p1	105	PANTHER	PTHR34787	SF1	PHOTOSYSTEM I REACTION CENTER SUBUNIT VI-2, CHLOROPLASTIC	2	105
PRJEB43443_TRINITY_DN122627_c0_g1_i1.p1	73	Coils	Coil	Coil	56	73	-
PRJEB43443_TRINITY_DN122627_c0_g1_i1.p1	73	Coils	Coil	Coil	7	34	-
PRJEB43443_TRINITY_DN3337_c0_g1_i1.p1	85	PANTHER	PTHR19446	SF435	LINE-1 RETROTRANSPOSABLE ELEMENT ORF2 PROTEIN	14	85
PRJEB43443_TRINITY_DN3337_c0_g1_i1.p1	85	PANTHER	PTHR19446	REVERSE TRANSCRIPTASES	14	85	9.3e-31
PRJEB43443_TRINITY_DN88404_c0_g1_i1.p1	72	SUPERFAMILY	SSF50630	Acid proteases	3	59	8.63e-09
PRJEB43443_TRINITY_DN20575_c1_g1_i2.p1	74	PANTHER	PTHR25952	SF244	-	1	74
PRJEB43443_TRINITY_DN20575_c1_g1_i2.p1	74	PANTHER	PTHR25952	-	1	74	2.2e-34
PRJEB43443_TRINITY_DN104470_c0_g1_i1.p1	134	ProSiteProfiles	PS50096	IQ motif profile.	60	89	7.8946
PRJEB43443_TRINITY_DN104470_c0_g1_i1.p1	134	PANTHER	PTHR45615	MYOSIN HEAVY CHAIN, NON-MUSCLE	1	134	2.9e-80
PRJEB43443_TRINITY_DN104470_c0_g1_i1.p1	134	ProSiteProfiles	PS51456	Myosin motor domain profile.	1	57	21.042
PRJEB43443_TRINITY_DN104470_c0_g1_i1.p1	134	SUPERFAMILY	SSF52540	P-loop containing nucleoside triphosphate hydrolases	1	119	4.07e-25
PRJEB43443_TRINITY_DN104470_c0_g1_i1.p1	134	Pfam	PF00612	IQ calmodulin-binding motif	64	80	0.0065
PRJEB43443_TRINITY_DN104470_c0_g1_i1.p1	134	PANTHER	PTHR45615	SF44	MYOSIN-13	1	134
PRJEB43443_TRINITY_DN485_c26_g1_i1.p1	68	PANTHER	PTHR47027	SF8	RNA-DIRECTED DNA POLYMERASE FROM TRANSPOSON BS-LIKE PROTEIN-RELATED	6	67
PRJEB43443_TRINITY_DN485_c26_g1_i1.p1	68	PANTHER	PTHR47027	-	6	67	1e-11
PRJEB43443_TRINITY_DN4985_c2_g1_i1.p1	61	MobiDBLite	mobidb-lite	consensus disorder prediction	30	61	-
PRJEB43443_TRINITY_DN35561_c0_g1_i2.p1	61	PANTHER	PTHR19446	SF435	LINE-1 RETROTRANSPOSABLE ELEMENT ORF2 PROTEIN	5	61
PRJEB43443_TRINITY_DN35561_c0_g1_i2.p1	61	PANTHER	PTHR19446	REVERSE TRANSCRIPTASES	5	61	7.9e-18
PRJEB43443_TRINITY_DN18707_c1_g1_i4.p1	81	PANTHER	PTHR47027	SF8	RNA-DIRECTED DNA POLYMERASE FROM TRANSPOSON BS-LIKE PROTEIN-RELATED	8	69
PRJEB43443_TRINITY_DN18707_c1_g1_i4.p1	81	PANTHER	PTHR47027	-	8	69	7.8e-24
PRJEB43443_TRINITY_DN230445_c0_g1_i1.p1	99	ProSitePatterns	PS00018	EF-hand calcium-binding domain.	65	77	-
PRJEB43443_TRINITY_DN230445_c0_g1_i1.p1	99	SUPERFAMILY	SSF47473	EF-hand	7	96	9.82e-19
PRJEB43443_TRINITY_DN230445_c0_g1_i1.p1	99	ProSiteProfiles	PS50222	EF-hand calcium-binding domain profile.	52	87	10.4686
PRJEB43443_TRINITY_DN230445_c0_g1_i1.p1	99	Pfam	PF01023	S-100/ICaBP type calcium binding domain	11	54	1e-15
PRJEB43443_TRINITY_DN230445_c0_g1_i1.p1	99	ProSitePatterns	PS00303	S-100/ICaBP type calcium binding protein signature.	60	81	-
PRJEB43443_TRINITY_DN230445_c0_g1_i1.p1	99	SMART	SM01394	S_100_2	11	53	5.9e-13
PRJEB43443_TRINITY_DN230445_c0_g1_i1.p1	99	CDD	cd05030	calgranulins	9	92	3.98412e-41
PRJEB43443_TRINITY_DN230445_c0_g1_i1.p1	99	PANTHER	PTHR11639	SF5	PROTEIN S100-A8	4	95
PRJEB43443_TRINITY_DN230445_c0_g1_i1.p1	99	PANTHER	PTHR11639	S100 CALCIUM-BINDING PROTEIN	4	95	1.9e-58
PRJEB43443_TRINITY_DN83830_c0_g1_i7.p2	71	ProSiteProfiles	PS50878	Reverse transcriptase (RT) catalytic domain profile.	1	71	9.61358
PRJEB43443_TRINITY_DN83830_c0_g1_i7.p2	71	PANTHER	PTHR19446	SF447	-	1	71
PRJEB43443_TRINITY_DN83830_c0_g1_i7.p2	71	PANTHER	PTHR19446	REVERSE TRANSCRIPTASES	1	71	8.2e-13
PRJEB43443_TRINITY_DN83830_c0_g1_i7.p2	71	Pfam	PF00078	Reverse transcriptase (RNA-dependent DNA polymerase)	1	71	1.7e-07
PRJEB43443_TRINITY_DN11074_c5_g2_i1.p1	76	PANTHER	PTHR19446	SF448	-	1	76
PRJEB43443_TRINITY_DN11074_c5_g2_i1.p1	76	PANTHER	PTHR19446	REVERSE TRANSCRIPTASES	1	76	3.5e-34
PRJEB43443_TRINITY_DN24574_c5_g1_i1.p1	79	PANTHER	PTHR25952	SF245	LINE-1 RETROTRANSPOSABLE ELEMENT ORF2 PROTEIN	4	72
PRJEB43443_TRINITY_DN24574_c5_g1_i1.p1	79	PANTHER	PTHR25952	-	4	72	3.3e-32
PRJEB43443_TRINITY_DN8126_c5_g1_i1.p2	66	Coils	Coil	Coil	65	66	-
PRJEB43443_TRINITY_DN15808_c0_g1_i3.p2	73	MobiDBLite	mobidb-lite	consensus disorder prediction	19	49	-
PRJEB43443_TRINITY_DN159338_c0_g1_i1.p1	86	Coils	Coil	Coil	37	57	-
PRJEB43443_TRINITY_DN159338_c0_g1_i1.p1	86	MobiDBLite	mobidb-lite	consensus disorder prediction	1	25	-
PRJEB43443_TRINITY_DN5234_c2_g1_i2.p1	67	PANTHER	PTHR19446	REVERSE TRANSCRIPTASES	3	66	9.9e-24
PRJEB43443_TRINITY_DN5234_c2_g1_i2.p1	67	Pfam	PF00078	Reverse transcriptase (RNA-dependent DNA polymerase)	2	58	1.5e-08
PRJEB43443_TRINITY_DN5234_c2_g1_i2.p1	67	PANTHER	PTHR19446	SF435	LINE-1 RETROTRANSPOSABLE ELEMENT ORF2 PROTEIN	3	66
PRJEB43443_TRINITY_DN12776_c2_g1_i5.p1	100	Pfam	PF00078	Reverse transcriptase (RNA-dependent DNA polymerase)	12	63	4.8e-10
PRJEB43443_TRINITY_DN12776_c2_g1_i5.p1	100	ProSiteProfiles	PS50878	Reverse transcriptase (RT) catalytic domain profile.	1	88	10.372
PRJEB43443_TRINITY_DN12776_c2_g1_i5.p1	100	PANTHER	PTHR47027	SF8	RNA-DIRECTED DNA POLYMERASE FROM TRANSPOSON BS-LIKE PROTEIN-RELATED	13	100
PRJEB43443_TRINITY_DN12776_c2_g1_i5.p1	100	PANTHER	PTHR47027	-	13	100	5.2e-50
PRJEB43443_TRINITY_DN12776_c2_g1_i5.p1	100	SUPERFAMILY	SSF56672	DNA/RNA polymerases	10	62	2.22e-05
PRJEB43443_TRINITY_DN7057_c0_g1_i5.p1	93	Pfam	PF17489	L1 transposable element trimerization domain	79	93	1.8e-05
PRJEB43443_TRINITY_DN7057_c0_g1_i5.p1	93	SUPERFAMILY	SSF57997	Tropomyosin	17	92	1.08e-05
PRJEB43443_TRINITY_DN7057_c0_g1_i5.p1	93	Coils	Coil	Coil	33	91	-
PRJEB43443_TRINITY_DN25274_c0_g1_i3.p1	86	PANTHER	PTHR47027	-	14	86	3.1e-14
PRJEB43443_TRINITY_DN25274_c0_g1_i3.p1	86	PANTHER	PTHR47027	SF8	RNA-DIRECTED DNA POLYMERASE FROM TRANSPOSON BS-LIKE PROTEIN-RELATED	14	86
PRJEB43443_TRINITY_DN3662_c2_g1_i1.p2	77	MobiDBLite	mobidb-lite	consensus disorder prediction	19	41	-
PRJEB43443_TRINITY_DN1162_c5_g1_i6.p1	77	PANTHER	PTHR47027	SF8	RNA-DIRECTED DNA POLYMERASE FROM TRANSPOSON BS-LIKE PROTEIN-RELATED	1	77
PRJEB43443_TRINITY_DN1162_c5_g1_i6.p1	77	PANTHER	PTHR47027	-	1	77	7.2e-35
PRJEB43443_TRINITY_DN7057_c0_g1_i3.p1	88	SUPERFAMILY	SSF57997	Tropomyosin	12	87	2.81e-05
PRJEB43443_TRINITY_DN7057_c0_g1_i3.p1	88	Coils	Coil	Coil	14	86	-
PRJEB43443_TRINITY_DN7057_c0_g1_i3.p1	88	Pfam	PF17489	L1 transposable element trimerization domain	74	88	1.6e-05
PRJEB43443_TRINITY_DN18707_c0_g1_i2.p1	123	PANTHER	PTHR19446	SF448	-	1	123
PRJEB43443_TRINITY_DN18707_c0_g1_i2.p1	123	PANTHER	PTHR19446	REVERSE TRANSCRIPTASES	1	123	2.8e-32
PRJEB43443_TRINITY_DN325_c23_g1_i1.p1	68	PANTHER	PTHR19446	SF448	-	1	68
PRJEB43443_TRINITY_DN325_c23_g1_i1.p1	68	PANTHER	PTHR19446	REVERSE TRANSCRIPTASES	1	68	4e-18
PRJEB43443_TRINITY_DN647_c1_g2_i1.p1	67	MobiDBLite	mobidb-lite	consensus disorder prediction	1	67	-
PRJEB43443_TRINITY_DN647_c1_g2_i1.p1	67	MobiDBLite	mobidb-lite	consensus disorder prediction	13	33	-
PRJEB43443_TRINITY_DN14072_c0_g1_i5.p1	111	Pfam	PF17489	L1 transposable element trimerization domain	16	54	3.4e-06
PRJEB43443_TRINITY_DN14072_c0_g1_i5.p1	111	PANTHER	PTHR11505	L1 TRANSPOSABLE ELEMENT-RELATED	1	90	7.2e-25
PRJEB43443_TRINITY_DN14072_c0_g1_i5.p1	111	Coils	Coil	Coil	7	34	-
PRJEB43443_TRINITY_DN14072_c0_g1_i5.p1	111	PANTHER	PTHR11505	SF212	LINE-1 RETROTRANSPOSABLE ELEMENT ORF1 PROTEIN	1	90
PRJEB43443_TRINITY_DN12106_c3_g1_i1.p1	74	MobiDBLite	mobidb-lite	consensus disorder prediction	55	74	-
PRJEB43443_TRINITY_DN489_c4_g2_i1.p1	66	PANTHER	PTHR19446	SF448	-	3	62
PRJEB43443_TRINITY_DN489_c4_g2_i1.p1	66	PANTHER	PTHR19446	REVERSE TRANSCRIPTASES	3	62	2.7e-30
PRJEB43443_TRINITY_DN13602_c0_g1_i3.p1	77	SUPERFAMILY	SSF56219	DNase I-like	4	77	1.44e-07
PRJEB43443_TRINITY_DN17293_c0_g1_i1.p1	110	SUPERFAMILY	SSF50465	EF-Tu/eEF-1alpha/eIF2-gamma C-terminal domain	1	93	1.57e-36
PRJEB43443_TRINITY_DN17293_c0_g1_i1.p1	110	CDD	cd03705	EF1_alpha_III	1	89	4.34316e-58
PRJEB43443_TRINITY_DN17293_c0_g1_i1.p1	110	Pfam	PF03143	Elongation factor Tu C-terminal domain	2	92	1.4e-26
PRJEB43443_TRINITY_DN17293_c0_g1_i1.p1	110	PANTHER	PTHR23115	SF274	BNAC08G43440D PROTEIN	1	109
PRJEB43443_TRINITY_DN17293_c0_g1_i1.p1	110	PANTHER	PTHR23115	TRANSLATION FACTOR	1	109	4.2e-69
PRJEB43443_TRINITY_DN699_c1_g1_i2.p1	68	PANTHER	PTHR19446	REVERSE TRANSCRIPTASES	1	68	2e-17
PRJEB43443_TRINITY_DN699_c1_g1_i2.p1	68	PANTHER	PTHR19446	SF448	-	1	68
PRJEB43443_TRINITY_DN5364_c4_g1_i1.p1	68	MobiDBLite	mobidb-lite	consensus disorder prediction	43	68	-
PRJEB43443_TRINITY_DN5364_c4_g1_i1.p1	68	PANTHER	PTHR19446	REVERSE TRANSCRIPTASES	2	64	1.7e-23
PRJEB43443_TRINITY_DN5364_c4_g1_i1.p1	68	PANTHER	PTHR19446	SF448	-	2	64
PRJEB43443_TRINITY_DN16723_c1_g1_i1.p1	114	PANTHER	PTHR19446	REVERSE TRANSCRIPTASES	2	114	3.4e-34
PRJEB43443_TRINITY_DN16723_c1_g1_i1.p1	114	SUPERFAMILY	SSF56219	DNase I-like	8	81	3.4e-13
PRJEB43443_TRINITY_DN16723_c1_g1_i1.p1	114	PANTHER	PTHR19446	SF441	-	2	114
PRJEB43443_TRINITY_DN15308_c1_g1_i6.p1	72	PANTHER	PTHR23227	BUCENTAUR RELATED	6	71	1.1e-15
PRJEB43443_TRINITY_DN15308_c1_g1_i6.p1	72	PANTHER	PTHR23227	SF74	CRANIOFACIAL DEVELOPMENT PROTEIN 2	6	71
PRJEB43443_TRINITY_DN56621_c0_g1_i2.p2	67	PANTHER	PTHR47027	SF8	RNA-DIRECTED DNA POLYMERASE FROM TRANSPOSON BS-LIKE PROTEIN-RELATED	1	67
PRJEB43443_TRINITY_DN56621_c0_g1_i2.p2	67	PANTHER	PTHR47027	-	1	67	2.8e-35
PRJEB43443_TRINITY_DN298_c7_g1_i2.p2	73	PANTHER	PTHR47027	-	1	72	4.4e-30
PRJEB43443_TRINITY_DN298_c7_g1_i2.p2	73	PANTHER	PTHR47027	SF8	RNA-DIRECTED DNA POLYMERASE FROM TRANSPOSON BS-LIKE PROTEIN-RELATED	1	72
PRJEB43443_TRINITY_DN40979_c0_g1_i1.p1	67	PANTHER	PTHR47027	-	1	67	3.6e-32
PRJEB43443_TRINITY_DN40979_c0_g1_i1.p1	67	PANTHER	PTHR47027	SF8	RNA-DIRECTED DNA POLYMERASE FROM TRANSPOSON BS-LIKE PROTEIN-RELATED	1	67
PRJEB43443_TRINITY_DN4083_c0_g1_i2.p1	96	PANTHER	PTHR19446	SF448	-	3	95
PRJEB43443_TRINITY_DN4083_c0_g1_i2.p1	96	PANTHER	PTHR19446	REVERSE TRANSCRIPTASES	3	95	2.2e-28
PRJEB43443_TRINITY_DN58533_c0_g1_i4.p2	62	MobiDBLite	mobidb-lite	consensus disorder prediction	1	62	-
PRJEB43443_TRINITY_DN58533_c0_g1_i4.p2	62	MobiDBLite	mobidb-lite	consensus disorder prediction	29	62	-
PRJEB43443_TRINITY_DN699_c5_g2_i3.p1	108	PANTHER	PTHR19446	REVERSE TRANSCRIPTASES	7	106	4.4e-36
PRJEB43443_TRINITY_DN699_c5_g2_i3.p1	108	PANTHER	PTHR19446	SF448	-	7	106
PRJEB43443_TRINITY_DN250_c3_g1_i1.p1	114	PANTHER	PTHR11505	SF212	LINE-1 RETROTRANSPOSABLE ELEMENT ORF1 PROTEIN	6	114
PRJEB43443_TRINITY_DN250_c3_g1_i1.p1	114	Coils	Coil	Coil	25	59	-
PRJEB43443_TRINITY_DN250_c3_g1_i1.p1	114	PANTHER	PTHR11505	L1 TRANSPOSABLE ELEMENT-RELATED	6	114	4.2e-13
PRJEB43443_TRINITY_DN250_c3_g1_i1.p1	114	Coils	Coil	Coil	71	105	-
PRJEB43443_TRINITY_DN1162_c4_g1_i4.p2	69	PANTHER	PTHR47027	-	3	67	8.1e-31
PRJEB43443_TRINITY_DN1162_c4_g1_i4.p2	69	PANTHER	PTHR47027	SF8	RNA-DIRECTED DNA POLYMERASE FROM TRANSPOSON BS-LIKE PROTEIN-RELATED	3	67
PRJEB43443_TRINITY_DN1414_c12_g1_i2.p1	64	MobiDBLite	mobidb-lite	consensus disorder prediction	27	64	-
PRJEB43443_TRINITY_DN403_c5_g1_i3.p1	73	PANTHER	PTHR19446	SF448	-	12	73
PRJEB43443_TRINITY_DN403_c5_g1_i3.p1	73	PANTHER	PTHR19446	REVERSE TRANSCRIPTASES	12	73	1.1e-15
PRJEB43443_TRINITY_DN51735_c0_g1_i1.p1	68	PANTHER	PTHR19446	SF448	-	1	68
PRJEB43443_TRINITY_DN51735_c0_g1_i1.p1	68	PANTHER	PTHR19446	REVERSE TRANSCRIPTASES	1	68	2.5e-12
PRJEB43443_TRINITY_DN9938_c2_g1_i2.p1	79	PANTHER	PTHR19446	REVERSE TRANSCRIPTASES	1	79	4e-19
PRJEB43443_TRINITY_DN9938_c2_g1_i2.p1	79	PANTHER	PTHR19446	SF448	-	1	79
PRJEB43443_TRINITY_DN32_c11_g1_i3.p1	63	MobiDBLite	mobidb-lite	consensus disorder prediction	43	63	-
PRJEB43443_TRINITY_DN1162_c5_g1_i1.p1	60	PANTHER	PTHR47027	-	1	59	4.2e-29
PRJEB43443_TRINITY_DN1162_c5_g1_i1.p1	60	PANTHER	PTHR47027	SF8	RNA-DIRECTED DNA POLYMERASE FROM TRANSPOSON BS-LIKE PROTEIN-RELATED	1	59
PRJEB43443_TRINITY_DN16_c49_g1_i6.p1	69	PANTHER	PTHR19446	REVERSE TRANSCRIPTASES	5	69	1.5e-18
PRJEB43443_TRINITY_DN16_c49_g1_i6.p1	69	PANTHER	PTHR19446	SF448	-	5	69
PRJEB43443_TRINITY_DN18707_c0_g1_i1.p1	70	PANTHER	PTHR19446	REVERSE TRANSCRIPTASES	2	67	1.4e-16
PRJEB43443_TRINITY_DN18707_c0_g1_i1.p1	70	PANTHER	PTHR19446	SF448	-	2	67
PRJEB43443_TRINITY_DN18707_c0_g1_i1.p1	70	MobiDBLite	mobidb-lite	consensus disorder prediction	48	70	-
PRJEB43443_TRINITY_DN264_c4_g1_i2.p1	83	PANTHER	PTHR12138	PRIMATE-EXPANDED PROTEIN FAMILY	1	68	4.3e-34
PRJEB43443_TRINITY_DN264_c4_g1_i2.p1	83	PRINTS	PR02045	FAM138 N-terminal domain signature	36	51	2e-06
PRJEB43443_TRINITY_DN264_c4_g1_i2.p1	83	PRINTS	PR02045	FAM138 N-terminal domain signature	23	36	2e-06
PRJEB43443_TRINITY_DN264_c4_g1_i2.p1	83	PANTHER	PTHR12138	SF121	ZINC FINGER PROTEIN ENSP00000375192	1	68
PRJEB43443_TRINITY_DN65436_c1_g1_i1.p1	70	PANTHER	PTHR19446	REVERSE TRANSCRIPTASES	1	62	3.7e-18
PRJEB43443_TRINITY_DN65436_c1_g1_i1.p1	70	PANTHER	PTHR19446	SF448	-	1	62
PRJEB43443_TRINITY_DN3937_c1_g1_i1.p1	258	SUPERFAMILY	SSF51283	dUTPase-like	4	78	1.57e-14
PRJEB43443_TRINITY_DN3937_c1_g1_i1.p1	258	MobiDBLite	mobidb-lite	consensus disorder prediction	231	258	-
PRJEB43443_TRINITY_DN3937_c1_g1_i1.p1	258	Pfam	PF01585	G-patch domain	217	256	1.4e-13
PRJEB43443_TRINITY_DN3937_c1_g1_i1.p1	258	PANTHER	PTHR19422	GAG RETROVIRAL POLYPROTEIN	16	256	4.1e-55
PRJEB43443_TRINITY_DN3937_c1_g1_i1.p1	258	SUPERFAMILY	SSF50630	Acid proteases	105	243	1.34e-38
PRJEB43443_TRINITY_DN3937_c1_g1_i1.p1	258	ProSiteProfiles	PS50174	G-patch domain profile.	214	258	13.7926
PRJEB43443_TRINITY_DN3937_c1_g1_i1.p1	258	ProSitePatterns	PS00141	Eukaryotic and viral aspartyl proteases active site.	123	134	-
PRJEB43443_TRINITY_DN3937_c1_g1_i1.p1	258	Pfam	PF00692	dUTPase	7	80	4.2e-13
PRJEB43443_TRINITY_DN3937_c1_g1_i1.p1	258	Pfam	PF00077	Retroviral aspartyl protease	107	204	2.7e-24
PRJEB43443_TRINITY_DN3937_c1_g1_i1.p1	258	SMART	SM00443	G-patch_5	212	258	2.2e-16
PRJEB43443_TRINITY_DN3937_c1_g1_i1.p1	258	CDD	cd05482	HIV_retropepsin_like	112	198	8.97361e-35
PRJEB43443_TRINITY_DN3937_c1_g1_i1.p1	258	CDD	cd07557	trimeric_dUTPase	17	75	2.29099e-10
PRJEB43443_TRINITY_DN3937_c1_g1_i1.p1	258	ProSiteProfiles	PS50175	Aspartyl protease, retroviral-type family profile.	121	196	26.0914
PRJEB43443_TRINITY_DN52731_c0_g1_i2.p1	74	PANTHER	PTHR47027	SF8	RNA-DIRECTED DNA POLYMERASE FROM TRANSPOSON BS-LIKE PROTEIN-RELATED	3	67
PRJEB43443_TRINITY_DN52731_c0_g1_i2.p1	74	PANTHER	PTHR47027	-	3	67	4.1e-34
PRJEB43443_TRINITY_DN7693_c2_g1_i3.p1	60	PANTHER	PTHR19446	REVERSE TRANSCRIPTASES	1	57	1.8e-17
PRJEB43443_TRINITY_DN7693_c2_g1_i3.p1	60	PANTHER	PTHR19446	SF448	-	1	57
PRJEB43443_TRINITY_DN58533_c0_g1_i2.p1	89	MobiDBLite	mobidb-lite	consensus disorder prediction	34	55	-
PRJEB43443_TRINITY_DN58533_c0_g1_i2.p1	89	MobiDBLite	mobidb-lite	consensus disorder prediction	35	51	-
PRJEB43443_TRINITY_DN2675_c7_g1_i1.p2	77	PANTHER	PTHR47027	SF8	RNA-DIRECTED DNA POLYMERASE FROM TRANSPOSON BS-LIKE PROTEIN-RELATED	1	77
PRJEB43443_TRINITY_DN2675_c7_g1_i1.p2	77	PANTHER	PTHR47027	-	1	77	4.1e-35
PRJEB43443_TRINITY_DN3258_c3_g2_i2.p1	67	PANTHER	PTHR19446	SF448	-	1	67
PRJEB43443_TRINITY_DN3258_c3_g2_i2.p1	67	PANTHER	PTHR19446	REVERSE TRANSCRIPTASES	1	67	1.8e-15
PRJEB43443_TRINITY_DN57_c10_g1_i1.p1	59	MobiDBLite	mobidb-lite	consensus disorder prediction	33	59	-
PRJEB43443_TRINITY_DN9938_c2_g1_i9.p1	75	PANTHER	PTHR19446	SF448	-	2	70
PRJEB43443_TRINITY_DN9938_c2_g1_i9.p1	75	PANTHER	PTHR19446	REVERSE TRANSCRIPTASES	2	70	7e-17
PRJEB43443_TRINITY_DN17417_c1_g1_i1.p1	257	Coils	Coil	Coil	100	120	-
PRJEB43443_TRINITY_DN17417_c1_g1_i1.p1	257	Coils	Coil	Coil	54	74	-
PRJEB43443_TRINITY_DN17417_c1_g1_i1.p1	257	PANTHER	PTHR11505	SF212	LINE-1 RETROTRANSPOSABLE ELEMENT ORF1 PROTEIN	4	257
PRJEB43443_TRINITY_DN17417_c1_g1_i1.p1	257	Pfam	PF02994	L1 transposable element RBD-like domain	144	241	7.8e-26
PRJEB43443_TRINITY_DN17417_c1_g1_i1.p1	257	PANTHER	PTHR11505	L1 TRANSPOSABLE ELEMENT-RELATED	4	257	6.7e-98
PRJEB43443_TRINITY_DN17417_c1_g1_i1.p1	257	Coils	Coil	Coil	12	50	-
PRJEB43443_TRINITY_DN29209_c3_g1_i2.p2	60	PANTHER	PTHR47027	-	2	60	5.1e-23
PRJEB43443_TRINITY_DN29209_c3_g1_i2.p2	60	PANTHER	PTHR47027	SF8	RNA-DIRECTED DNA POLYMERASE FROM TRANSPOSON BS-LIKE PROTEIN-RELATED	2	60
PRJEB43443_TRINITY_DN70779_c0_g1_i1.p1	86	SUPERFAMILY	SSF56219	DNase I-like	3	62	1.2e-05
PRJEB43443_TRINITY_DN3199_c0_g1_i17.p1	68	PANTHER	PTHR19446	SF448	-	4	53
PRJEB43443_TRINITY_DN3199_c0_g1_i17.p1	68	PANTHER	PTHR19446	REVERSE TRANSCRIPTASES	4	53	1.4e-14
PRJEB43443_TRINITY_DN58533_c0_g1_i6.p1	126	MobiDBLite	mobidb-lite	consensus disorder prediction	72	88	-
PRJEB43443_TRINITY_DN58533_c0_g1_i6.p1	126	MobiDBLite	mobidb-lite	consensus disorder prediction	45	95	-
PRJEB43443_TRINITY_DN2035_c0_g1_i23.p1	74	MobiDBLite	mobidb-lite	consensus disorder prediction	1	24	-
PRJEB43443_TRINITY_DN94567_c2_g1_i1.p1	59	MobiDBLite	mobidb-lite	consensus disorder prediction	20	42	-
PRJEB43443_TRINITY_DN1679_c0_g1_i2.p1	60	MobiDBLite	mobidb-lite	consensus disorder prediction	30	60	-
PRJEB43443_TRINITY_DN48868_c1_g1_i1.p2	64	MobiDBLite	mobidb-lite	consensus disorder prediction	1	37	-
PRJEB43443_TRINITY_DN1793_c15_g1_i2.p1	88	Coils	Coil	Coil	10	30	-
PRJEB43443_TRINITY_DN1793_c15_g1_i2.p1	88	PANTHER	PTHR47027	-	1	87	6.3e-48
PRJEB43443_TRINITY_DN1793_c15_g1_i2.p1	88	PANTHER	PTHR47027	SF8	RNA-DIRECTED DNA POLYMERASE FROM TRANSPOSON BS-LIKE PROTEIN-RELATED	1	87
PRJEB43443_TRINITY_DN3937_c0_g1_i16.p6	65	Coils	Coil	Coil	6	26	-
PRJEB43443_TRINITY_DN3937_c0_g1_i16.p6	65	PANTHER	PTHR37874	RIKEN CDNA 1500011B03 GENE-RELATED	3	65	1.4e-16
PRJEB43443_TRINITY_DN17177_c2_g1_i2.p1	84	PANTHER	PTHR47027	-	2	81	1.7e-31
PRJEB43443_TRINITY_DN17177_c2_g1_i2.p1	84	PANTHER	PTHR47027	SF8	RNA-DIRECTED DNA POLYMERASE FROM TRANSPOSON BS-LIKE PROTEIN-RELATED	2	81
PRJEB43443_TRINITY_DN11919_c0_g1_i13.p1	372	PANTHER	PTHR40389	-	11	371	6e-67
PRJEB43443_TRINITY_DN11919_c0_g1_i13.p1	372	Coils	Coil	Coil	77	97	-
PRJEB43443_TRINITY_DN11919_c0_g1_i13.p1	372	PANTHER	PTHR40389	SF1	ENDOGENOUS RETROVIRUS GROUP K MEMBER 24 GAG POLYPROTEIN-RELATED	11	371
PRJEB43443_TRINITY_DN11919_c0_g1_i13.p1	372	Pfam	PF00607	gag protein p24 N-terminal domain	214	339	3.6e-33
PRJEB43443_TRINITY_DN11919_c0_g1_i13.p1	372	SUPERFAMILY	SSF47353	Retrovirus capsid dimerization domain-like	346	371	2.75e-07
PRJEB43443_TRINITY_DN11919_c0_g1_i13.p1	372	SUPERFAMILY	SSF47943	Retrovirus capsid protein, N-terminal core domain	169	340	2.28e-50
PRJEB43443_TRINITY_DN304_c26_g1_i1.p2	72	PANTHER	PTHR47027	-	4	68	8.5e-31
PRJEB43443_TRINITY_DN304_c26_g1_i1.p2	72	PANTHER	PTHR47027	SF8	RNA-DIRECTED DNA POLYMERASE FROM TRANSPOSON BS-LIKE PROTEIN-RELATED	4	68
PRJEB43443_TRINITY_DN2025_c0_g1_i28.p1	104	PANTHER	PTHR19446	REVERSE TRANSCRIPTASES	1	104	1.9e-49
PRJEB43443_TRINITY_DN2025_c0_g1_i28.p1	104	PANTHER	PTHR19446	SF448	-	1	104
PRJEB43443_TRINITY_DN2_c1150_g1_i1.p2	99	PANTHER	PTHR47027	SF8	RNA-DIRECTED DNA POLYMERASE FROM TRANSPOSON BS-LIKE PROTEIN-RELATED	3	99
PRJEB43443_TRINITY_DN2_c1150_g1_i1.p2	99	PANTHER	PTHR47027	-	3	99	4.7e-53
PRJEB43443_TRINITY_DN3648_c0_g1_i3.p2	96	MobiDBLite	mobidb-lite	consensus disorder prediction	1	48	-
PRJEB43443_TRINITY_DN221_c8_g1_i3.p1	101	Pfam	PF00078	Reverse transcriptase (RNA-dependent DNA polymerase)	2	69	2.1e-08
PRJEB43443_TRINITY_DN221_c8_g1_i3.p1	101	PANTHER	PTHR47027	SF8	RNA-DIRECTED DNA POLYMERASE FROM TRANSPOSON BS-LIKE PROTEIN-RELATED	1	101
PRJEB43443_TRINITY_DN221_c8_g1_i3.p1	101	Coils	Coil	Coil	11	31	-
PRJEB43443_TRINITY_DN221_c8_g1_i3.p1	101	ProSiteProfiles	PS50878	Reverse transcriptase (RT) catalytic domain profile.	1	72	10.9665
PRJEB43443_TRINITY_DN221_c8_g1_i3.p1	101	PANTHER	PTHR47027	-	1	101	2.5e-54
PRJEB43443_TRINITY_DN2_c214_g1_i1.p1	122	PANTHER	PTHR47027	SF8	RNA-DIRECTED DNA POLYMERASE FROM TRANSPOSON BS-LIKE PROTEIN-RELATED	8	122
PRJEB43443_TRINITY_DN2_c214_g1_i1.p1	122	PANTHER	PTHR47027	-	8	122	2.3e-68
PRJEB43443_TRINITY_DN322_c6_g1_i1.p1	69	MobiDBLite	mobidb-lite	consensus disorder prediction	1	51	-
PRJEB43443_TRINITY_DN403_c5_g1_i1.p2	76	PANTHER	PTHR19446	REVERSE TRANSCRIPTASES	2	76	1e-20
PRJEB43443_TRINITY_DN403_c5_g1_i1.p2	76	PANTHER	PTHR19446	SF448	-	2	76
PRJEB43443_TRINITY_DN2_c0_g2_i3.p1	119	Coils	Coil	Coil	1	21	-
PRJEB43443_TRINITY_DN2_c0_g2_i3.p1	119	PANTHER	PTHR47027	SF8	RNA-DIRECTED DNA POLYMERASE FROM TRANSPOSON BS-LIKE PROTEIN-RELATED	1	119
PRJEB43443_TRINITY_DN2_c0_g2_i3.p1	119	PANTHER	PTHR47027	-	1	119	1e-70
PRJEB43443_TRINITY_DN325_c0_g1_i16.p1	117	PANTHER	PTHR23227	BUCENTAUR RELATED	12	112	1.2e-27
PRJEB43443_TRINITY_DN325_c0_g1_i16.p1	117	PANTHER	PTHR23227	SF74	CRANIOFACIAL DEVELOPMENT PROTEIN 2	12	112
PRJEB43443_TRINITY_DN325_c0_g1_i16.p1	117	SUPERFAMILY	SSF56219	DNase I-like	2	115	5.1e-10
PRJEB43443_TRINITY_DN545_c13_g1_i8.p2	71	PANTHER	PTHR47027	SF8	RNA-DIRECTED DNA POLYMERASE FROM TRANSPOSON BS-LIKE PROTEIN-RELATED	2	68
PRJEB43443_TRINITY_DN545_c13_g1_i8.p2	71	PANTHER	PTHR47027	-	2	68	1.7e-25
PRJEB43443_TRINITY_DN1537_c0_g1_i6.p1	118	PANTHER	PTHR47027	-	3	118	3.6e-69
PRJEB43443_TRINITY_DN1537_c0_g1_i6.p1	118	PANTHER	PTHR47027	SF8	RNA-DIRECTED DNA POLYMERASE FROM TRANSPOSON BS-LIKE PROTEIN-RELATED	3	118
PRJEB43443_TRINITY_DN2_c28_g1_i5.p1	119	PANTHER	PTHR47027	-	1	96	2.3e-53
PRJEB43443_TRINITY_DN2_c28_g1_i5.p1	119	PANTHER	PTHR47027	SF8	RNA-DIRECTED DNA POLYMERASE FROM TRANSPOSON BS-LIKE PROTEIN-RELATED	1	96
PRJEB43443_TRINITY_DN2_c28_g1_i16.p1	168	PANTHER	PTHR47027	SF8	RNA-DIRECTED DNA POLYMERASE FROM TRANSPOSON BS-LIKE PROTEIN-RELATED	1	168
PRJEB43443_TRINITY_DN2_c28_g1_i16.p1	168	PANTHER	PTHR47027	-	1	168	6.8e-103
PRJEB43443_TRINITY_DN545_c13_g1_i4.p2	71	PANTHER	PTHR47027	SF8	RNA-DIRECTED DNA POLYMERASE FROM TRANSPOSON BS-LIKE PROTEIN-RELATED	16	68
PRJEB43443_TRINITY_DN545_c13_g1_i4.p2	71	PANTHER	PTHR47027	-	16	68	9.1e-21
PRJEB43443_TRINITY_DN46_c5_g1_i6.p1	92	PANTHER	PTHR47027	-	1	92	8.8e-53
PRJEB43443_TRINITY_DN46_c5_g1_i6.p1	92	PANTHER	PTHR47027	SF8	RNA-DIRECTED DNA POLYMERASE FROM TRANSPOSON BS-LIKE PROTEIN-RELATED	1	92
PRJEB43443_TRINITY_DN30492_c0_g2_i1.p1	72	PANTHER	PTHR19446	REVERSE TRANSCRIPTASES	1	68	2e-36
PRJEB43443_TRINITY_DN30492_c0_g2_i1.p1	72	PANTHER	PTHR19446	SF448	-	1	68
PRJEB43443_TRINITY_DN545_c13_g1_i12.p1	78	PANTHER	PTHR47027	-	11	75	1.5e-27
PRJEB43443_TRINITY_DN545_c13_g1_i12.p1	78	PANTHER	PTHR47027	SF8	RNA-DIRECTED DNA POLYMERASE FROM TRANSPOSON BS-LIKE PROTEIN-RELATED	11	75
PRJEB43443_TRINITY_DN382_c0_g1_i4.p1	157	MobiDBLite	mobidb-lite	consensus disorder prediction	1	27	-
PRJEB43443_TRINITY_DN382_c0_g1_i4.p1	157	SUPERFAMILY	SSF56219	DNase I-like	80	151	1.89e-08
PRJEB43443_TRINITY_DN382_c0_g1_i4.p1	157	Coils	Coil	Coil	84	104	-
PRJEB43443_TRINITY_DN382_c0_g1_i4.p1	157	PANTHER	PTHR47027	SF8	RNA-DIRECTED DNA POLYMERASE FROM TRANSPOSON BS-LIKE PROTEIN-RELATED	67	156
PRJEB43443_TRINITY_DN382_c0_g1_i4.p1	157	PANTHER	PTHR47027	-	67	156	1.4e-13
PRJEB43443_TRINITY_DN382_c0_g1_i4.p1	157	MobiDBLite	mobidb-lite	consensus disorder prediction	1	17	-
PRJEB43443_TRINITY_DN39_c4_g1_i12.p2	338	PANTHER	PTHR11505	SF212	LINE-1 RETROTRANSPOSABLE ELEMENT ORF1 PROTEIN	9	333
PRJEB43443_TRINITY_DN39_c4_g1_i12.p2	338	MobiDBLite	mobidb-lite	consensus disorder prediction	11	34	-
PRJEB43443_TRINITY_DN39_c4_g1_i12.p2	338	PANTHER	PTHR11505	L1 TRANSPOSABLE ELEMENT-RELATED	9	333	1.1e-97
PRJEB43443_TRINITY_DN39_c4_g1_i12.p2	338	Pfam	PF17489	L1 transposable element trimerization domain	110	152	3.1e-32
PRJEB43443_TRINITY_DN39_c4_g1_i12.p2	338	Pfam	PF02994	L1 transposable element RBD-like domain	155	252	2.7e-63
PRJEB43443_TRINITY_DN39_c4_g1_i12.p2	338	Coils	Coil	Coil	83	131	-
PRJEB43443_TRINITY_DN39_c4_g1_i12.p2	338	Coils	Coil	Coil	52	72	-
PRJEB43443_TRINITY_DN39_c4_g1_i12.p2	338	MobiDBLite	mobidb-lite	consensus disorder prediction	1	53	-
PRJEB43443_TRINITY_DN39_c4_g1_i12.p2	338	MobiDBLite	mobidb-lite	consensus disorder prediction	36	53	-
PRJEB43443_TRINITY_DN39_c4_g1_i12.p2	338	SUPERFAMILY	SSF46966	Spectrin repeat	66	155	7.2e-05
PRJEB43443_TRINITY_DN39_c4_g1_i12.p2	338	Pfam	PF17490	L1 transposable element dsRBD-like domain	255	319	9e-45
PRJEB43443_TRINITY_DN58_c3_g1_i1.p1	108	MobiDBLite	mobidb-lite	consensus disorder prediction	1	47	-
PRJEB43443_TRINITY_DN612_c9_g1_i11.p3	121	PANTHER	PTHR47027	-	1	121	2e-55
PRJEB43443_TRINITY_DN612_c9_g1_i11.p3	121	PANTHER	PTHR47027	SF8	RNA-DIRECTED DNA POLYMERASE FROM TRANSPOSON BS-LIKE PROTEIN-RELATED	1	121
PRJEB43443_TRINITY_DN137_c0_g1_i16.p2	153	SMART	SM00908	Gal_bind_lectin_2	26	152	1.2e-46
PRJEB43443_TRINITY_DN137_c0_g1_i16.p2	153	ProSiteProfiles	PS51304	Galactoside-binding lectin (galectin) domain profile.	22	153	39.8227
PRJEB43443_TRINITY_DN137_c0_g1_i16.p2	153	PANTHER	PTHR11346	SF97	GALECTIN-1	19	152
PRJEB43443_TRINITY_DN137_c0_g1_i16.p2	153	CDD	cd00070	GLECT	29	150	6.19667e-47
PRJEB43443_TRINITY_DN137_c0_g1_i16.p2	153	SMART	SM00276	galectin_3	21	153	1.3e-55
PRJEB43443_TRINITY_DN137_c0_g1_i16.p2	153	Pfam	PF00337	Galactoside-binding lectin	28	151	6.8e-29
PRJEB43443_TRINITY_DN137_c0_g1_i16.p2	153	PANTHER	PTHR11346	GALECTIN	19	152	3.4e-61
PRJEB43443_TRINITY_DN137_c0_g1_i16.p2	153	SUPERFAMILY	SSF49899	Concanavalin A-like lectins/glucanases	24	152	1.41e-45
PRJEB43443_TRINITY_DN2_c273_g1_i1.p1	200	PANTHER	PTHR47027	SF8	RNA-DIRECTED DNA POLYMERASE FROM TRANSPOSON BS-LIKE PROTEIN-RELATED	3	196
PRJEB43443_TRINITY_DN2_c273_g1_i1.p1	200	PANTHER	PTHR47027	-	3	196	1.8e-113
PRJEB43443_TRINITY_DN114207_c0_g1_i1.p1	99	PANTHER	PTHR47027	SF8	RNA-DIRECTED DNA POLYMERASE FROM TRANSPOSON BS-LIKE PROTEIN-RELATED	1	99
PRJEB43443_TRINITY_DN114207_c0_g1_i1.p1	99	PANTHER	PTHR47027	-	1	99	3.1e-57
PRJEB43443_TRINITY_DN46517_c1_g1_i1.p1	67	PANTHER	PTHR47027	-	1	61	5.8e-33
PRJEB43443_TRINITY_DN46517_c1_g1_i1.p1	67	PANTHER	PTHR47027	SF8	RNA-DIRECTED DNA POLYMERASE FROM TRANSPOSON BS-LIKE PROTEIN-RELATED	1	61
PRJEB43443_TRINITY_DN1232_c1_g1_i1.p1	1456	Coils	Coil	Coil	1016	1036	-
PRJEB43443_TRINITY_DN1232_c1_g1_i1.p1	1456	Coils	Coil	Coil	1456	1456	-
PRJEB43443_TRINITY_DN1232_c1_g1_i1.p1	1456	ProSiteProfiles	PS50507	RdRp of positive ssRNA viruses catalytic domain profile.	1236	1343	10.5158
PRJEB43443_TRINITY_DN1232_c1_g1_i1.p1	1456	Pfam	PF00978	RNA dependent RNA polymerase	1127	1397	2.8e-16
PRJEB43443_TRINITY_DN1232_c1_g1_i1.p1	1456	Pfam	PF01660	Viral methyltransferase	39	339	1.2e-73
PRJEB43443_TRINITY_DN1232_c1_g1_i1.p1	1456	Pfam	PF01443	Viral (Superfamily 1) RNA helicase	731	964	8.5e-57
PRJEB43443_TRINITY_DN1232_c1_g1_i1.p1	1456	ProSiteProfiles	PS51657	(+)RNA virus helicase core domain profile.	695	997	65.8108
PRJEB43443_TRINITY_DN1232_c1_g1_i1.p1	1456	ProSiteProfiles	PS51743	Alphavirus-like methyltransferase (MT) domain profile.	59	224	31.9675
PRJEB43443_TRINITY_DN1232_c1_g1_i1.p1	1456	SUPERFAMILY	SSF52540	P-loop containing nucleoside triphosphate hydrolases	823	967	1.95e-06
PRJEB43443_TRINITY_DN1232_c1_g1_i1.p1	1456	SUPERFAMILY	SSF52540	P-loop containing nucleoside triphosphate hydrolases	731	852	4.91e-09
PRJEB43443_TRINITY_DN1232_c1_g1_i1.p1	1456	SUPERFAMILY	SSF56672	DNA/RNA polymerases	1079	1427	4e-53
PRJEB43443_TRINITY_DN99_c0_g1_i11.p1	308	Coils	Coil	Coil	85	147	-
PRJEB43443_TRINITY_DN99_c0_g1_i11.p1	308	Coils	Coil	Coil	46	73	-
PRJEB43443_TRINITY_DN99_c0_g1_i11.p1	308	Pfam	PF17490	L1 transposable element dsRBD-like domain	243	306	1.4e-25
PRJEB43443_TRINITY_DN99_c0_g1_i11.p1	308	PANTHER	PTHR11505	L1 TRANSPOSABLE ELEMENT-RELATED	1	304	1.4e-107
PRJEB43443_TRINITY_DN99_c0_g1_i11.p1	308	Pfam	PF17489	L1 transposable element trimerization domain	102	139	3.5e-05
PRJEB43443_TRINITY_DN99_c0_g1_i11.p1	308	Pfam	PF02994	L1 transposable element RBD-like domain	143	239	7.9e-27
PRJEB43443_TRINITY_DN99_c0_g1_i11.p1	308	PANTHER	PTHR11505	SF212	LINE-1 RETROTRANSPOSABLE ELEMENT ORF1 PROTEIN	1	304
PRJEB43443_TRINITY_DN99_c0_g1_i11.p1	308	MobiDBLite	mobidb-lite	consensus disorder prediction	1	28	-
PRJEB43443_TRINITY_DN2_c0_g1_i29.p1	683	Pfam	PF03372	Endonuclease/Exonuclease/phosphatase family	107	337	1.9e-11
PRJEB43443_TRINITY_DN2_c0_g1_i29.p1	683	PANTHER	PTHR19446	REVERSE TRANSCRIPTASES	207	683	7.5e-226
PRJEB43443_TRINITY_DN2_c0_g1_i29.p1	683	SUPERFAMILY	SSF56219	DNase I-like	105	346	1.13e-31
PRJEB43443_TRINITY_DN2_c0_g1_i29.p1	683	MobiDBLite	mobidb-lite	consensus disorder prediction	61	82	-
PRJEB43443_TRINITY_DN2_c0_g1_i29.p1	683	Pfam	PF00078	Reverse transcriptase (RNA-dependent DNA polymerase)	608	669	3.4e-07
PRJEB43443_TRINITY_DN2_c0_g1_i29.p1	683	PANTHER	PTHR19446	SF448	-	207	683
PRJEB43443_TRINITY_DN2_c0_g1_i29.p1	683	CDD	cd09076	L1-EN	106	344	9.99325e-67
PRJEB43443_TRINITY_DN2_c0_g3_i3.p1	114	PANTHER	PTHR47027	SF8	RNA-DIRECTED DNA POLYMERASE FROM TRANSPOSON BS-LIKE PROTEIN-RELATED	1	114
PRJEB43443_TRINITY_DN2_c0_g3_i3.p1	114	PANTHER	PTHR47027	-	1	114	8.4e-61
PRJNA544129_TRINITY_DN2794_c0_g1_i3.p6	73	MobiDBLite	mobidb-lite	consensus disorder prediction	1	20	-
PRJNA544129_TRINITY_DN2794_c0_g1_i3.p6	73	MobiDBLite	mobidb-lite	consensus disorder prediction	49	73	-
PRJNA544129_TRINITY_DN2710_c0_g1_i1.p1	83	Coils	Coil	Coil	1	21	-
PRJNA544129_TRINITY_DN2710_c0_g1_i1.p1	83	Coils	Coil	Coil	40	67	-
PRJNA544129_TRINITY_DN14768_c0_g1_i2.p1	72	PANTHER	PTHR19446	REVERSE TRANSCRIPTASES	1	56	2.4e-14
PRJNA544129_TRINITY_DN14768_c0_g1_i2.p1	72	PANTHER	PTHR19446	SF448	-	1	56
PRJNA544129_TRINITY_DN14768_c0_g1_i3.p1	72	PANTHER	PTHR19446	SF448	-	1	58
PRJNA544129_TRINITY_DN14768_c0_g1_i3.p1	72	PANTHER	PTHR19446	REVERSE TRANSCRIPTASES	1	58	3.6e-14
PRJNA544129_TRINITY_DN2560_c0_g2_i1.p2	78	MobiDBLite	mobidb-lite	consensus disorder prediction	1	20	-
PRJNA544129_TRINITY_DN2560_c0_g2_i1.p2	78	MobiDBLite	mobidb-lite	consensus disorder prediction	29	78	-
PRJNA544129_TRINITY_DN25_c1_g1_i6.p1	309	PANTHER	PTHR23227	BUCENTAUR RELATED	163	304	5.5e-44
PRJNA544129_TRINITY_DN25_c1_g1_i6.p1	309	PANTHER	PTHR23227	BUCENTAUR RELATED	107	143	5.5e-44
PRJNA544129_TRINITY_DN25_c1_g1_i6.p1	309	CDD	cd09076	L1-EN	110	309	1.05148e-55
PRJNA544129_TRINITY_DN25_c1_g1_i6.p1	309	Pfam	PF03372	Endonuclease/Exonuclease/phosphatase family	111	251	1.1e-07
PRJNA544129_TRINITY_DN25_c1_g1_i6.p1	309	SUPERFAMILY	SSF56219	DNase I-like	109	306	2.22e-22
PRJNA544129_TRINITY_DN25_c1_g1_i6.p1	309	PANTHER	PTHR23227	SF74	CRANIOFACIAL DEVELOPMENT PROTEIN 2	163	304
PRJNA544129_TRINITY_DN25_c1_g1_i6.p1	309	PANTHER	PTHR23227	SF74	CRANIOFACIAL DEVELOPMENT PROTEIN 2	107	143
PRJNA544129_TRINITY_DN25_c1_g1_i6.p1	309	MobiDBLite	mobidb-lite	consensus disorder prediction	65	88	-
PRJNA544129_TRINITY_DN4894_c1_g1_i5.p1	173	MobiDBLite	mobidb-lite	consensus disorder prediction	13	28	-
PRJNA544129_TRINITY_DN4894_c1_g1_i5.p1	173	MobiDBLite	mobidb-lite	consensus disorder prediction	55	69	-
PRJNA544129_TRINITY_DN4894_c1_g1_i5.p1	173	MobiDBLite	mobidb-lite	consensus disorder prediction	136	173	-
PRJNA544129_TRINITY_DN4894_c1_g1_i5.p1	173	MobiDBLite	mobidb-lite	consensus disorder prediction	1	97	-
PRJNA544129_TRINITY_DN25_c1_g1_i3.p1	153	PANTHER	PTHR19446	REVERSE TRANSCRIPTASES	10	152	2.3e-53
PRJNA544129_TRINITY_DN25_c1_g1_i3.p1	153	PANTHER	PTHR19446	SF448	-	10	152
PRJNA544129_TRINITY_DN25_c1_g2_i3.p1	294	Coils	Coil	Coil	1	21	-
PRJNA544129_TRINITY_DN25_c1_g2_i3.p1	294	PANTHER	PTHR47027	SF8	RNA-DIRECTED DNA POLYMERASE FROM TRANSPOSON BS-LIKE PROTEIN-RELATED	1	244
PRJNA544129_TRINITY_DN25_c1_g2_i3.p1	294	PANTHER	PTHR47027	-	1	244	1.4e-157
PRJNA551141_TRINITY_DN75277_c0_g1_i1.p1	94	Pfam	PF04657	Putative inner membrane exporter, YdcZ	1	72	1.9e-24
PRJNA551141_TRINITY_DN75277_c0_g1_i1.p1	94	PANTHER	PTHR34821	INNER MEMBRANE PROTEIN YDCZ	2	75	4e-19
PRJNA551141_TRINITY_DN75277_c0_g1_i1.p1	94	PANTHER	PTHR34821	SF2	INNER MEMBRANE PROTEIN YDCZ	2	75
PRJNA551141_TRINITY_DN49412_c0_g1_i1.p1	74	SUPERFAMILY	SSF48726	Immunoglobulin	9	73	5.5e-12
PRJNA551141_TRINITY_DN49412_c0_g1_i1.p1	74	MobiDBLite	mobidb-lite	consensus disorder prediction	52	74	-
PRJNA551141_TRINITY_DN49412_c0_g1_i1.p1	74	PANTHER	PTHR11738	MHC CLASS I NK CELL RECEPTOR	4	73	2.9e-39
PRJNA551141_TRINITY_DN49412_c0_g1_i1.p1	74	PANTHER	PTHR11738	SF160	LEUKOCYTE IMMUNOGLOBULIN-LIKE RECEPTOR SUBFAMILY A MEMBER 6-RELATED	4	73
PRJNA551141_TRINITY_DN49412_c0_g1_i1.p1	74	MobiDBLite	mobidb-lite	consensus disorder prediction	56	74	-
PRJNA551141_TRINITY_DN7569_c0_g1_i1.p1	309	PRINTS	PR00232	Potex and carlavirus coat protein signature	194	208	9.3e-17
PRJNA551141_TRINITY_DN7569_c0_g1_i1.p1	309	PRINTS	PR00232	Potex and carlavirus coat protein signature	216	229	9.3e-17
PRJNA551141_TRINITY_DN7569_c0_g1_i1.p1	309	PRINTS	PR00232	Potex and carlavirus coat protein signature	230	240	9.3e-17
PRJNA551141_TRINITY_DN7569_c0_g1_i1.p1	309	PRINTS	PR00232	Potex and carlavirus coat protein signature	240	251	9.3e-17
PRJNA551141_TRINITY_DN7569_c0_g1_i1.p1	309	MobiDBLite	mobidb-lite	consensus disorder prediction	20	35	-
PRJNA551141_TRINITY_DN7569_c0_g1_i1.p1	309	MobiDBLite	mobidb-lite	consensus disorder prediction	283	309	-
PRJNA551141_TRINITY_DN7569_c0_g1_i1.p1	309	MobiDBLite	mobidb-lite	consensus disorder prediction	1	59	-
PRJNA551141_TRINITY_DN7569_c0_g1_i1.p1	309	Pfam	PF08358	Carlavirus coat	61	112	1.7e-20
PRJNA551141_TRINITY_DN7569_c0_g1_i1.p1	309	MobiDBLite	mobidb-lite	consensus disorder prediction	36	59	-
PRJNA551141_TRINITY_DN7569_c0_g1_i1.p1	309	ProSitePatterns	PS00418	Potexviruses and carlaviruses coat protein signature.	230	245	-
PRJNA551141_TRINITY_DN7569_c0_g1_i1.p1	309	Pfam	PF00286	Viral coat protein	121	260	1.1e-41
PRJNA551141_TRINITY_DN18795_c0_g1_i1.p3	88	Coils	Coil	Coil	61	81	-
PRJNA551141_TRINITY_DN18795_c0_g1_i1.p3	88	Pfam	PF03993	Domain of Unknown Function (DUF349)	2	58	9.2e-12
PRJNA551141_TRINITY_DN1875_c0_g1_i1.p3	60	PANTHER	PTHR32063	SF64	ACRB/ACRD/ACRF FAMILY PROTEIN	1	57
PRJNA551141_TRINITY_DN1875_c0_g1_i1.p3	60	SUPERFAMILY	SSF82866	Multidrug efflux transporter AcrB transmembrane domain	1	55	4.71e-12
PRJNA551141_TRINITY_DN1875_c0_g1_i1.p3	60	PANTHER	PTHR32063	-	1	57	1e-20
PRJNA551141_TRINITY_DN11793_c3_g1_i4.p1	76	PANTHER	PTHR19446	REVERSE TRANSCRIPTASES	4	76	1.1e-14
PRJNA551141_TRINITY_DN11793_c3_g1_i4.p1	76	PANTHER	PTHR19446	SF448	-	4	76
PRJNA551141_TRINITY_DN11852_c0_g1_i1.p3	67	MobiDBLite	mobidb-lite	consensus disorder prediction	1	67	-
PRJNA551141_TRINITY_DN12126_c2_g1_i1.p1	103	MobiDBLite	mobidb-lite	consensus disorder prediction	1	24	-
PRJNA551141_TRINITY_DN66923_c0_g1_i1.p1	73	PANTHER	PTHR43546	SF5	L-ASCORBATE-6-PHOSPHATE LACTONASE ULAG-RELATED	1	73
PRJNA551141_TRINITY_DN66923_c0_g1_i1.p1	73	PANTHER	PTHR43546	UPF0173 METAL-DEPENDENT HYDROLASE MJ1163-RELATED	1	73	4.1e-30
PRJNA551141_TRINITY_DN137_c20_g1_i1.p1	65	PANTHER	PTHR19446	SF448	-	1	65
PRJNA551141_TRINITY_DN137_c20_g1_i1.p1	65	Coils	Coil	Coil	56	65	-
PRJNA551141_TRINITY_DN137_c20_g1_i1.p1	65	PANTHER	PTHR19446	REVERSE TRANSCRIPTASES	1	65	3.9e-16
PRJNA551141_TRINITY_DN4354_c11_g1_i1.p1	78	PANTHER	PTHR19446	SF448	-	2	78
PRJNA551141_TRINITY_DN4354_c11_g1_i1.p1	78	PANTHER	PTHR19446	REVERSE TRANSCRIPTASES	2	78	3.1e-19
PRJNA551141_TRINITY_DN6323_c0_g1_i1.p3	103	MobiDBLite	mobidb-lite	consensus disorder prediction	1	23	-
PRJNA551141_TRINITY_DN6323_c0_g1_i1.p3	103	PANTHER	PTHR45024	DEHYDROGENASES, SHORT CHAIN	32	103	5.9e-28
PRJNA551141_TRINITY_DN6323_c0_g1_i1.p3	103	SUPERFAMILY	SSF51735	NAD(P)-binding Rossmann-fold domains	27	99	3.1e-14
PRJNA551141_TRINITY_DN1525_c1_g1_i14.p1	90	PANTHER	PTHR19446	SF448	-	13	90
PRJNA551141_TRINITY_DN1525_c1_g1_i14.p1	90	PANTHER	PTHR19446	REVERSE TRANSCRIPTASES	13	90	8.9e-16
PRJNA551141_TRINITY_DN2558_c0_g1_i2.p1	726	SUPERFAMILY	SSF88633	Positive stranded ssRNA viruses	538	721	1.87e-59
PRJNA551141_TRINITY_DN2558_c0_g1_i2.p1	726	SUPERFAMILY	SSF88633	Positive stranded ssRNA viruses	315	505	3.87e-64
PRJNA551141_TRINITY_DN2558_c0_g1_i2.p1	726	Pfam	PF02247	Large coat protein	131	508	5.8e-155
PRJNA551141_TRINITY_DN2558_c0_g1_i2.p1	726	Pfam	PF02248	Small coat protein	578	706	6.3e-08
PRJNA551141_TRINITY_DN2558_c0_g1_i2.p1	726	SUPERFAMILY	SSF88633	Positive stranded ssRNA viruses	130	313	7.44e-65
PRJNA551141_TRINITY_DN26734_c0_g1_i1.p1	124	Pfam	PF05114	Protein of unknown function (DUF692)	8	122	2.3e-32
PRJNA551141_TRINITY_DN26734_c0_g1_i1.p1	124	PANTHER	PTHR42194	UPF0276 PROTEIN HI_1600	7	123	5e-19
PRJNA551141_TRINITY_DN10370_c1_g1_i1.p1	79	PANTHER	PTHR47027	SF8	RNA-DIRECTED DNA POLYMERASE FROM TRANSPOSON BS-LIKE PROTEIN-RELATED	2	79
PRJNA551141_TRINITY_DN10370_c1_g1_i1.p1	79	PANTHER	PTHR47027	-	2	79	1.3e-30
PRJNA551141_TRINITY_DN50830_c0_g1_i1.p1	67	MobiDBLite	mobidb-lite	consensus disorder prediction	1	35	-
PRJNA551141_TRINITY_DN50830_c0_g1_i1.p1	67	MobiDBLite	mobidb-lite	consensus disorder prediction	11	26	-
PRJNA551141_TRINITY_DN50830_c0_g1_i1.p1	67	MobiDBLite	mobidb-lite	consensus disorder prediction	48	67	-
PRJNA551141_TRINITY_DN50532_c0_g1_i1.p2	129	TIGRFAM	TIGR02001	gcw_chp	conserved hypothetical protein	1	127
PRJNA551141_TRINITY_DN50532_c0_g1_i1.p2	129	Pfam	PF09694	Bacterial protein of unknown function (Gcw_chp)	25	123	6e-21
PRJNA551141_TRINITY_DN60938_c0_g1_i1.p1	353	SUPERFAMILY	SSF56672	DNA/RNA polymerases	1	194	1.04e-45
PRJNA551141_TRINITY_DN60938_c0_g1_i1.p1	353	Pfam	PF00680	Viral RNA-dependent RNA polymerase	1	174	1.8e-34
PRJNA551141_TRINITY_DN60938_c0_g1_i1.p1	353	CDD	cd01699	RNA_dep_RNAP	1	133	3.04462e-36
PRJNA551141_TRINITY_DN60938_c0_g1_i1.p1	353	ProSiteProfiles	PS50507	RdRp of positive ssRNA viruses catalytic domain profile.	1	67	13.1994
PRJNA551141_TRINITY_DN19649_c0_g1_i1.p1	75	MobiDBLite	mobidb-lite	consensus disorder prediction	51	75	-
PRJNA551141_TRINITY_DN19649_c0_g1_i1.p1	75	PANTHER	PTHR23348	PERIAXIN/AHNAK	2	75	1.9e-32
PRJNA551141_TRINITY_DN19649_c0_g1_i1.p1	75	PANTHER	PTHR23348	SF41	NEUROBLAST DIFFERENTIATION-ASSOCIATED PROTEIN AHNAK	2	75
PRJNA551141_TRINITY_DN50371_c0_g1_i1.p1	103	SUPERFAMILY	SSF47473	EF-hand	11	100	1.15e-18
PRJNA551141_TRINITY_DN50371_c0_g1_i1.p1	103	PANTHER	PTHR11639	S100 CALCIUM-BINDING PROTEIN	6	99	1e-58
PRJNA551141_TRINITY_DN50371_c0_g1_i1.p1	103	PANTHER	PTHR11639	SF5	PROTEIN S100-A8	6	99
PRJNA551141_TRINITY_DN50371_c0_g1_i1.p1	103	ProSitePatterns	PS00303	S-100/ICaBP type calcium binding protein signature.	64	85	-
PRJNA551141_TRINITY_DN50371_c0_g1_i1.p1	103	ProSiteProfiles	PS50222	EF-hand calcium-binding domain profile.	56	91	10.4686
PRJNA551141_TRINITY_DN50371_c0_g1_i1.p1	103	ProSitePatterns	PS00018	EF-hand calcium-binding domain.	69	81	-
PRJNA551141_TRINITY_DN50371_c0_g1_i1.p1	103	Pfam	PF01023	S-100/ICaBP type calcium binding domain	15	58	1.1e-15
PRJNA551141_TRINITY_DN50371_c0_g1_i1.p1	103	CDD	cd05030	calgranulins	13	96	8.91911e-42
PRJNA551141_TRINITY_DN50371_c0_g1_i1.p1	103	SMART	SM01394	S_100_2	15	57	5.9e-13
PRJNA551141_TRINITY_DN44980_c0_g1_i1.p1	85	PANTHER	PTHR30346	SF9	LYSR FAMILY TRANSCRIPTIONAL REGULATOR-RELATED	2	85
PRJNA551141_TRINITY_DN44980_c0_g1_i1.p1	85	SUPERFAMILY	SSF53850	Periplasmic binding protein-like II	2	83	1.71e-15
PRJNA551141_TRINITY_DN44980_c0_g1_i1.p1	85	PANTHER	PTHR30346	TRANSCRIPTIONAL DUAL REGULATOR HCAR-RELATED	2	85	5.2e-42
PRJNA551141_TRINITY_DN44980_c0_g1_i1.p1	85	Pfam	PF03466	LysR substrate binding domain	3	83	1.6e-18
PRJNA551141_TRINITY_DN53782_c0_g1_i1.p2	85	MobiDBLite	mobidb-lite	consensus disorder prediction	37	53	-
PRJNA551141_TRINITY_DN53782_c0_g1_i1.p2	85	MobiDBLite	mobidb-lite	consensus disorder prediction	1	26	-
PRJNA551141_TRINITY_DN53782_c0_g1_i1.p2	85	MobiDBLite	mobidb-lite	consensus disorder prediction	1	85	-
PRJNA551141_TRINITY_DN14125_c0_g1_i1.p1	143	Pfam	PF20337	Family of unknown function (DUF6632)	61	125	2.6e-07
PRJNA551141_TRINITY_DN3311_c0_g2_i1.p4	64	MobiDBLite	mobidb-lite	consensus disorder prediction	1	24	-
PRJNA551141_TRINITY_DN3311_c0_g2_i1.p4	64	MobiDBLite	mobidb-lite	consensus disorder prediction	37	64	-
PRJNA551141_TRINITY_DN52020_c0_g1_i1.p2	148	PANTHER	PTHR45398	-	1	144	5.3e-30
PRJNA551141_TRINITY_DN52020_c0_g1_i1.p2	148	SUPERFAMILY	SSF52777	CoA-dependent acyltransferases	7	96	1.08e-13
PRJNA551141_TRINITY_DN52020_c0_g1_i1.p2	148	Pfam	PF00668	Condensation domain	8	112	2.9e-10
PRJNA551141_TRINITY_DN4156_c1_g1_i1.p2	116	ProSiteProfiles	PS51257	Prokaryotic membrane lipoprotein lipid attachment site profile.	1	21	5
PRJNA551141_TRINITY_DN4156_c1_g1_i1.p2	116	Coils	Coil	Coil	18	52	-
PRJNA551141_TRINITY_DN4156_c1_g1_i1.p2	116	MobiDBLite	mobidb-lite	consensus disorder prediction	92	116	-
PRJNA551141_TRINITY_DN29035_c0_g1_i1.p1	140	Coils	Coil	Coil	35	55	-
PRJNA551141_TRINITY_DN13555_c0_g1_i1.p1	144	Pfam	PF03524	Conjugal transfer protein	2	142	8.4e-30
PRJNA551141_TRINITY_DN48263_c0_g1_i1.p1	120	Coils	Coil	Coil	96	117	-
PRJNA551141_TRINITY_DN48263_c0_g1_i1.p1	120	PANTHER	PTHR30509	P-HYDROXYBENZOIC ACID EFFLUX PUMP SUBUNIT-RELATED	2	119	4.3e-44
PRJNA551141_TRINITY_DN48263_c0_g1_i1.p1	120	PANTHER	PTHR30509	SF8	INNER MEMBRANE PROTEIN YCCS	2	119
PRJNA551141_TRINITY_DN54525_c0_g1_i1.p5	109	MobiDBLite	mobidb-lite	consensus disorder prediction	1	22	-
PRJNA551141_TRINITY_DN30305_c0_g1_i1.p1	101	MobiDBLite	mobidb-lite	consensus disorder prediction	39	74	-
PRJNA551141_TRINITY_DN30305_c0_g1_i1.p1	101	MobiDBLite	mobidb-lite	consensus disorder prediction	43	58	-
PRJNA551141_TRINITY_DN31105_c0_g1_i1.p3	123	PANTHER	PTHR12049	UNCHARACTERIZED	3	116	2.8e-19
PRJNA551141_TRINITY_DN31105_c0_g1_i1.p3	123	SUPERFAMILY	SSF53335	S-adenosyl-L-methionine-dependent methyltransferases	3	116	1.51e-30
PRJNA551141_TRINITY_DN31105_c0_g1_i1.p3	123	Pfam	PF02636	Putative S-adenosyl-L-methionine-dependent methyltransferase	52	119	1.3e-08
PRJNA551141_TRINITY_DN29061_c0_g1_i1.p3	76	PANTHER	PTHR43403	-	1	76	3e-26
PRJNA551141_TRINITY_DN29061_c0_g1_i1.p3	76	Pfam	PF05088	Bacterial NAD-glutamate dehydrogenase	2	75	5.9e-24
PRJNA551141_TRINITY_DN29647_c0_g1_i1.p2	108	MobiDBLite	mobidb-lite	consensus disorder prediction	15	58	-
PRJNA551141_TRINITY_DN70676_c0_g1_i1.p4	93	PANTHER	PTHR40031	HYPOTHETICAL MEMBRANE SPANNING PROTEIN	3	85	3.1e-16
PRJNA551141_TRINITY_DN70676_c0_g1_i1.p4	93	Pfam	PF04307	LexA-binding, inner membrane-associated putative hydrolase	3	87	2.9e-15
PRJNA551141_TRINITY_DN45710_c0_g1_i1.p2	80	PANTHER	PTHR37422	TEICHURONIC ACID BIOSYNTHESIS PROTEIN TUAE	2	80	8.9e-14
PRJNA551141_TRINITY_DN45710_c0_g1_i1.p2	80	PANTHER	PTHR37422	SF7	MEMBRANE PROTEIN	2	80
PRJNA551141_TRINITY_DN50026_c0_g1_i1.p2	180	Pfam	PF03923	Uncharacterized lipoprotein	27	179	6.3e-11
PRJNA551141_TRINITY_DN32823_c0_g1_i1.p3	86	ProSiteProfiles	PS50035	Phospholipase D phosphodiesterase active site profile.	1	25	11.3104
PRJNA551141_TRINITY_DN32823_c0_g1_i1.p3	86	PANTHER	PTHR21248	SF12	CARDIOLIPIN SYNTHASE C	2	74
PRJNA551141_TRINITY_DN32823_c0_g1_i1.p3	86	PANTHER	PTHR21248	CARDIOLIPIN SYNTHASE	2	74	1.1e-20
PRJNA551141_TRINITY_DN32823_c0_g1_i1.p3	86	SUPERFAMILY	SSF56024	Phospholipase D/nuclease	2	61	5.89e-15
PRJNA551141_TRINITY_DN31671_c0_g1_i1.p2	61	MobiDBLite	mobidb-lite	consensus disorder prediction	27	61	-
PRJNA551141_TRINITY_DN31671_c0_g1_i1.p2	61	MobiDBLite	mobidb-lite	consensus disorder prediction	44	61	-
PRJNA551141_TRINITY_DN31882_c0_g1_i1.p1	149	SUPERFAMILY	SSF52540	P-loop containing nucleoside triphosphate hydrolases	8	105	9.55e-10
PRJNA551141_TRINITY_DN31270_c0_g1_i1.p1	89	Pfam	PF10001	Uncharacterized protein conserved in bacteria (DUF2242)	27	89	4.3e-23
PRJNA551141_TRINITY_DN32472_c0_g1_i1.p1	85	Coils	Coil	Coil	22	56	-
PRJNA551141_TRINITY_DN32472_c0_g1_i1.p1	85	Coils	Coil	Coil	65	85	-
PRJNA551141_TRINITY_DN31984_c0_g1_i1.p4	71	MobiDBLite	mobidb-lite	consensus disorder prediction	35	71	-
PRJNA551141_TRINITY_DN31984_c0_g1_i1.p4	71	MobiDBLite	mobidb-lite	consensus disorder prediction	40	55	-
PRJNA551141_TRINITY_DN45178_c0_g1_i1.p2	77	Pfam	PF10074	Uncharacterized conserved protein (DUF2285)	1	61	6.1e-25
PRJNA551141_TRINITY_DN26811_c0_g1_i1.p3	119	Pfam	PF05936	Bacterial Type VI secretion, VC_A0110, EvfL, ImpJ, VasE	1	119	7.1e-43
PRJNA551141_TRINITY_DN26811_c0_g1_i1.p3	119	PANTHER	PTHR35566	BLR3599 PROTEIN	1	119	6.9e-39
PRJNA551141_TRINITY_DN26811_c0_g1_i1.p3	119	PANTHER	PTHR35566	SF1	BLR3599 PROTEIN	1	119
PRJNA551141_TRINITY_DN26885_c0_g1_i1.p2	155	MobiDBLite	mobidb-lite	consensus disorder prediction	134	155	-
PRJNA551141_TRINITY_DN26885_c0_g1_i1.p2	155	MobiDBLite	mobidb-lite	consensus disorder prediction	58	111	-
PRJNA551141_TRINITY_DN62709_c0_g1_i1.p1	89	Pfam	PF03401	Tripartite tricarboxylate transporter family receptor	2	89	2.5e-23
PRJNA551141_TRINITY_DN62709_c0_g1_i1.p1	89	PANTHER	PTHR42928	TRICARBOXYLATE-BINDING PROTEIN	2	89	2.5e-20
PRJNA551141_TRINITY_DN62709_c0_g1_i1.p1	89	PANTHER	PTHR42928	SF5	BLR1237 PROTEIN	2	89
PRJNA551141_TRINITY_DN27090_c0_g1_i1.p2	77	CDD	cd00761	Glyco_tranf_GTA_type	3	77	0.00015345
PRJNA551141_TRINITY_DN26127_c0_g1_i1.p2	84	PANTHER	PTHR38133	SLR1429 PROTEIN	14	83	3.8e-15
PRJNA551141_TRINITY_DN72330_c0_g1_i1.p1	81	PANTHER	PTHR45229	SF2	BIODEGRADATIVE ARGININE DECARBOXYLASE	1	81
PRJNA551141_TRINITY_DN72330_c0_g1_i1.p1	81	SUPERFAMILY	SSF55904	Ornithine decarboxylase C-terminal domain	21	80	3.4e-08
PRJNA551141_TRINITY_DN72330_c0_g1_i1.p1	81	Pfam	PF03711	Orn/Lys/Arg decarboxylase, C-terminal domain	26	81	2.2e-10
PRJNA551141_TRINITY_DN72330_c0_g1_i1.p1	81	PANTHER	PTHR45229	CONSTITUTIVE ORNITHINE DECARBOXYLASE	1	81	1.4e-40
PRJNA551141_TRINITY_DN72308_c0_g1_i1.p2	78	TIGRFAM	TIGR01731	fil_hemag_20aa	adhesin HecA family 20-residue repeat (two copies)	44	76
PRJNA551141_TRINITY_DN72308_c0_g1_i1.p2	78	TIGRFAM	TIGR01731	fil_hemag_20aa	adhesin HecA family 20-residue repeat (two copies)	2	43
PRJNA551141_TRINITY_DN72308_c0_g1_i1.p2	78	Pfam	PF05594	Haemagglutinin repeat	1	35	0.59
PRJNA551141_TRINITY_DN72308_c0_g1_i1.p2	78	Pfam	PF05594	Haemagglutinin repeat	40	76	0.00035
PRJNA551141_TRINITY_DN72280_c0_g1_i1.p2	147	MobiDBLite	mobidb-lite	consensus disorder prediction	1	20	-
PRJNA551141_TRINITY_DN50909_c0_g1_i1.p3	62	Pfam	PF02588	Uncharacterised 5xTM membrane BCR, YitT family COG1284	3	50	1e-05
PRJNA551141_TRINITY_DN28898_c0_g1_i1.p1	72	MobiDBLite	mobidb-lite	consensus disorder prediction	1	34	-
PRJNA551141_TRINITY_DN28898_c0_g1_i1.p1	72	MobiDBLite	mobidb-lite	consensus disorder prediction	1	18	-
PRJNA551141_TRINITY_DN62911_c0_g1_i1.p2	88	Pfam	PF00034	Cytochrome c	22	84	1.3e-08
PRJNA551141_TRINITY_DN62911_c0_g1_i1.p2	88	ProSiteProfiles	PS51007	Cytochrome c family profile.	20	88	8.95534
PRJNA551141_TRINITY_DN62911_c0_g1_i1.p2	88	SUPERFAMILY	SSF46626	Cytochrome c	11	88	2.23e-15
PRJNA551141_TRINITY_DN28774_c0_g1_i1.p3	90	Pfam	PF13419	Haloacid dehalogenase-like hydrolase	21	88	4.4e-08
PRJNA551141_TRINITY_DN28774_c0_g1_i1.p3	90	SUPERFAMILY	SSF56784	HAD-like	9	89	3.28e-14
PRJNA551141_TRINITY_DN39351_c0_g1_i1.p2	135	ProSiteProfiles	PS51257	Prokaryotic membrane lipoprotein lipid attachment site profile.	1	17	5
PRJNA551141_TRINITY_DN39351_c0_g1_i1.p2	135	MobiDBLite	mobidb-lite	consensus disorder prediction	111	135	-
PRJNA551141_TRINITY_DN39402_c0_g1_i1.p1	88	SUPERFAMILY	SSF56954	Outer membrane efflux proteins (OEP)	3	88	1.7e-10
PRJNA551141_TRINITY_DN39402_c0_g1_i1.p1	88	Pfam	PF02321	Outer membrane efflux protein	3	87	9.7e-09
PRJNA551141_TRINITY_DN64474_c0_g1_i1.p2	105	Pfam	PF04982	HPP family	55	104	5.7e-12
PRJNA551141_TRINITY_DN39787_c0_g1_i1.p2	138	MobiDBLite	mobidb-lite	consensus disorder prediction	68	82	-
PRJNA551141_TRINITY_DN39787_c0_g1_i1.p2	138	MobiDBLite	mobidb-lite	consensus disorder prediction	59	82	-
PRJNA551141_TRINITY_DN38607_c0_g1_i1.p1	80	Coils	Coil	Coil	43	63	-
PRJNA551141_TRINITY_DN43306_c0_g1_i1.p1	115	Pfam	PF17973	Bacterial Alpha-2-macroglobulin MG10 domain	3	99	5.1e-06
PRJNA551141_TRINITY_DN38507_c0_g1_i1.p2	108	Pfam	PF15887	Putative zinc-binding metallo-peptidase	1	92	1.1e-43
PRJNA551141_TRINITY_DN38520_c0_g1_i1.p1	93	PANTHER	PTHR11803	2-IMINOBUTANOATE/2-IMINOPROPANOATE DEAMINASE RIDA	17	92	1.2e-19
PRJNA551141_TRINITY_DN38520_c0_g1_i1.p1	93	PANTHER	PTHR11803	SF44	RUTC FAMILY PROTEIN YJGH	17	92
PRJNA551141_TRINITY_DN38520_c0_g1_i1.p1	93	Pfam	PF01042	Endoribonuclease L-PSP	23	93	9.2e-19
PRJNA551141_TRINITY_DN38520_c0_g1_i1.p1	93	SUPERFAMILY	SSF55298	YjgF-like	17	93	1.73e-22
PRJNA551141_TRINITY_DN48912_c0_g1_i1.p4	154	Pfam	PF19795	Family of unknown function (DUF6279)	1	106	5.3e-35
PRJNA551141_TRINITY_DN43187_c0_g1_i1.p2	91	Pfam	PF13208	TerB N-terminal domain	1	89	9.3e-19
PRJNA551141_TRINITY_DN41354_c0_g1_i1.p1	127	SUPERFAMILY	SSF53474	alpha/beta-Hydrolases	24	119	2.6e-05
PRJNA551141_TRINITY_DN41376_c0_g1_i1.p1	92	Pfam	PF03349	Outer membrane protein transport protein (OMPP1/FadL/TodX)	3	84	1.4e-27
PRJNA551141_TRINITY_DN41376_c0_g1_i1.p1	92	PANTHER	PTHR35093	OUTER MEMBRANE PROTEIN NMB0088-RELATED	2	83	8.9e-27
PRJNA551141_TRINITY_DN41376_c0_g1_i1.p1	92	PANTHER	PTHR35093	SF3	LONG-CHAIN FATTY ACID TRANSPORT PROTEIN	2	83
PRJNA551141_TRINITY_DN41376_c0_g1_i1.p1	92	SUPERFAMILY	SSF56935	Porins	3	84	2.01e-18
PRJNA551141_TRINITY_DN41392_c0_g1_i1.p1	91	Pfam	PF08487	Vault protein inter-alpha-trypsin domain	1	57	2.8e-15
PRJNA551141_TRINITY_DN41392_c0_g1_i1.p1	91	PANTHER	PTHR45737	VON WILLEBRAND FACTOR A DOMAIN-CONTAINING PROTEIN 5A	2	85	9.3e-17
PRJNA551141_TRINITY_DN41392_c0_g1_i1.p1	91	ProSiteProfiles	PS51468	VIT domain profile.	1	59	23.5018
PRJNA551141_TRINITY_DN63495_c0_g1_i1.p1	77	Pfam	PF03969	AFG1-like ATPase	7	77	1.3e-29
PRJNA551141_TRINITY_DN63495_c0_g1_i1.p1	77	PANTHER	PTHR12169	ATPASE N2B	7	77	1.9e-27
PRJNA551141_TRINITY_DN63495_c0_g1_i1.p1	77	PANTHER	PTHR12169	SF6	AFG1-LIKE ATPASE	7	77
PRJNA551141_TRINITY_DN63556_c0_g1_i1.p1	79	MobiDBLite	mobidb-lite	consensus disorder prediction	1	25	-
PRJNA551141_TRINITY_DN42203_c0_g1_i1.p1	70	MobiDBLite	mobidb-lite	consensus disorder prediction	37	70	-
PRJNA551141_TRINITY_DN42203_c0_g1_i1.p1	70	MobiDBLite	mobidb-lite	consensus disorder prediction	1	25	-
PRJNA551141_TRINITY_DN48333_c0_g1_i1.p3	161	Pfam	PF20178	Family of unknown function (DUF6543)	12	161	1.3e-39
PRJNA551141_TRINITY_DN41912_c0_g1_i1.p1	96	PANTHER	PTHR43131	DEHYDROGENASE	2	89	1.1e-29
PRJNA551141_TRINITY_DN41912_c0_g1_i1.p1	96	Pfam	PF00106	short chain dehydrogenase	3	88	9.8e-20
PRJNA551141_TRINITY_DN41912_c0_g1_i1.p1	96	PRINTS	PR00081	Glucose/ribitol dehydrogenase family signature	71	88	3.5e-10
PRJNA551141_TRINITY_DN41912_c0_g1_i1.p1	96	PRINTS	PR00081	Glucose/ribitol dehydrogenase family signature	24	40	3.5e-10
PRJNA551141_TRINITY_DN41912_c0_g1_i1.p1	96	PRINTS	PR00081	Glucose/ribitol dehydrogenase family signature	50	69	3.5e-10
PRJNA551141_TRINITY_DN41912_c0_g1_i1.p1	96	SUPERFAMILY	SSF51735	NAD(P)-binding Rossmann-fold domains	3	89	9.37e-23
PRJNA551141_TRINITY_DN40290_c0_g1_i1.p3	89	Pfam	PF00892	EamA-like transporter family	15	89	6.7e-14
PRJNA551141_TRINITY_DN40290_c0_g1_i1.p3	89	PRINTS	PR00169	Potassium channel signature	17	40	7.8e-05
PRJNA551141_TRINITY_DN40290_c0_g1_i1.p3	89	PRINTS	PR00169	Potassium channel signature	74	89	7.8e-05
PRJNA551141_TRINITY_DN40290_c0_g1_i1.p3	89	PANTHER	PTHR42920	SF11	INNER MEMBRANE PROTEIN YTFF	1	89
PRJNA551141_TRINITY_DN40290_c0_g1_i1.p3	89	PANTHER	PTHR42920	OS03G0707200 PROTEIN-RELATED	1	89	6.3e-13
PRJNA551141_TRINITY_DN40290_c0_g1_i1.p3	89	SUPERFAMILY	SSF103481	Multidrug resistance efflux transporter EmrE	2	89	3.27e-13
PRJNA551141_TRINITY_DN64236_c0_g1_i1.p2	144	PANTHER	PTHR30600	SF9	BLR7738 PROTEIN	6	143
PRJNA551141_TRINITY_DN64236_c0_g1_i1.p2	144	PANTHER	PTHR30600	CYTOCHROME C PEROXIDASE-RELATED	6	143	1.7e-36
PRJNA551141_TRINITY_DN63990_c0_g1_i1.p2	94	Pfam	PF03691	Uncharacterised protein family (UPF0167)	1	78	5.4e-21
PRJNA551141_TRINITY_DN72539_c0_g1_i1.p2	147	Pfam	PF04773	FecR protein	58	147	2.5e-16
PRJNA551141_TRINITY_DN72539_c0_g1_i1.p2	147	PANTHER	PTHR30273	PERIPLASMIC SIGNAL SENSOR AND SIGMA FACTOR ACTIVATOR FECR-RELATED	21	147	8.5e-21
PRJNA551141_TRINITY_DN49574_c0_g1_i1.p2	104	SUPERFAMILY	SSF52980	Restriction endonuclease-like	9	72	5.9e-10
PRJNA551141_TRINITY_DN66795_c0_g1_i1.p1	74	Pfam	PF04391	Protein of unknown function (DUF533)	26	74	6.4e-12
PRJNA551141_TRINITY_DN68922_c0_g1_i1.p2	84	Pfam	PF11275	Protein of unknown function (DUF3077)	13	77	1.7e-15
PRJNA551141_TRINITY_DN63096_c0_g1_i1.p2	88	Pfam	PF13557	Putative MetA-pathway of phenol degradation	4	88	4.7e-12
PRJNA551141_TRINITY_DN49812_c0_g1_i1.p1	178	Pfam	PF06097	Bacterial protein of unknown function (DUF945)	1	174	3.2e-39
PRJNA551141_TRINITY_DN49274_c0_g1_i1.p3	79	MobiDBLite	mobidb-lite	consensus disorder prediction	19	61	-
PRJNA551141_TRINITY_DN65806_c0_g1_i1.p1	109	MobiDBLite	mobidb-lite	consensus disorder prediction	71	87	-
PRJNA551141_TRINITY_DN65806_c0_g1_i1.p1	109	MobiDBLite	mobidb-lite	consensus disorder prediction	67	109	-
PRJNA551141_TRINITY_DN37821_c0_g1_i1.p4	128	ProSiteProfiles	PS51257	Prokaryotic membrane lipoprotein lipid attachment site profile.	1	18	6
PRJNA551141_TRINITY_DN65267_c0_g1_i1.p1	96	Pfam	PF01904	Protein of unknown function DUF72	8	95	2.9e-23
PRJNA551141_TRINITY_DN65267_c0_g1_i1.p1	96	SUPERFAMILY	SSF117396	TM1631-like	2	95	2.49e-28
PRJNA551141_TRINITY_DN65267_c0_g1_i1.p1	96	PANTHER	PTHR30348	SF9	UPF0759 PROTEIN YECE	1	96
PRJNA551141_TRINITY_DN65267_c0_g1_i1.p1	96	PANTHER	PTHR30348	UNCHARACTERIZED PROTEIN YECE	1	96	3e-31
PRJNA551141_TRINITY_DN61530_c0_g1_i1.p2	89	Pfam	PF01863	YgjP-like, metallopeptidase domain	2	84	1.7e-28
PRJNA551141_TRINITY_DN61530_c0_g1_i1.p2	89	CDD	cd07344	M48_yhfN_like	2	83	1.07566e-27
PRJNA551141_TRINITY_DN61530_c0_g1_i1.p2	89	PANTHER	PTHR30399	SF1	SLL8048 PROTEIN	2	85
PRJNA551141_TRINITY_DN61530_c0_g1_i1.p2	89	PANTHER	PTHR30399	UNCHARACTERIZED PROTEIN YGJP	2	85	5.9e-24
PRJNA551141_TRINITY_DN38177_c0_g1_i1.p3	157	Coils	Coil	Coil	68	88	-
PRJNA551141_TRINITY_DN43764_c0_g1_i1.p4	73	PANTHER	PTHR30469	SF35	EFFLUX PROTEIN	17	73
PRJNA551141_TRINITY_DN43764_c0_g1_i1.p4	73	PANTHER	PTHR30469	MULTIDRUG RESISTANCE PROTEIN MDTA	17	73	3.8e-17
PRJNA551141_TRINITY_DN43904_c0_g1_i1.p1	127	PANTHER	PTHR37826	FLOTILLIN BAND_7_5 DOMAIN PROTEIN	2	126	1.9e-35
PRJNA551141_TRINITY_DN43904_c0_g1_i1.p1	127	PANTHER	PTHR37826	SF3	-	2	126
PRJNA551141_TRINITY_DN37628_c0_g1_i1.p4	88	MobiDBLite	mobidb-lite	consensus disorder prediction	1	23	-
PRJNA551141_TRINITY_DN65952_c0_g1_i1.p1	109	Coils	Coil	Coil	19	49	-
PRJNA551141_TRINITY_DN65944_c0_g1_i1.p3	72	Pfam	PF03741	Integral membrane protein TerC family	3	72	3.2e-15
PRJNA551141_TRINITY_DN37544_c0_g1_i1.p2	136	Pfam	PF06996	Type VI secretion, TssG	2	122	2.2e-38
PRJNA551141_TRINITY_DN37544_c0_g1_i1.p2	136	PANTHER	PTHR35564	-	2	135	3.6e-47
PRJNA551141_TRINITY_DN37544_c0_g1_i1.p2	136	PANTHER	PTHR35564	SF3	TYPE VI SECRETION SYSTEM PROTEIN TSSG	2	135
PRJNA551141_TRINITY_DN77548_c0_g1_i1.p3	91	SUPERFAMILY	SSF53383	PLP-dependent transferases	1	91	2.99e-27
PRJNA551141_TRINITY_DN77548_c0_g1_i1.p3	91	PANTHER	PTHR42684	ADENOSYLMETHIONINE-8-AMINO-7-OXONONANOATE AMINOTRANSFERASE	2	91	4.4e-21
PRJNA551141_TRINITY_DN77548_c0_g1_i1.p3	91	PANTHER	PTHR42684	SF1	BETA-ALANINE--PYRUVATE AMINOTRANSFERASE	2	91
PRJNA551141_TRINITY_DN77548_c0_g1_i1.p3	91	Pfam	PF00202	Aminotransferase class-III	2	91	9e-16
PRJNA551141_TRINITY_DN59537_c0_g1_i1.p1	76	Coils	Coil	Coil	18	56	-
PRJNA551141_TRINITY_DN14283_c0_g1_i1.p4	96	PANTHER	PTHR43519	ATP-DEPENDENT RNA HELICASE HRPB	2	95	5.4e-19
PRJNA551141_TRINITY_DN14703_c0_g1_i1.p1	90	Pfam	PF08887	GAD-like domain	1	48	2.5e-14
PRJNA551141_TRINITY_DN77005_c0_g1_i1.p1	84	PANTHER	PTHR40407	MEMBRANE PROTEIN-LIKE PROTEIN	4	84	6.1e-14
PRJNA551141_TRINITY_DN74625_c0_g1_i1.p4	77	PANTHER	PTHR43658	SF11	3-HYDROXYACYL-COA DEHYDROGENASE TYPE-2	2	77
PRJNA551141_TRINITY_DN74625_c0_g1_i1.p4	77	Pfam	PF00106	short chain dehydrogenase	1	77	8.8e-09
PRJNA551141_TRINITY_DN74625_c0_g1_i1.p4	77	PANTHER	PTHR43658	SHORT-CHAIN DEHYDROGENASE/REDUCTASE	2	77	2.3e-15
PRJNA551141_TRINITY_DN74625_c0_g1_i1.p4	77	SUPERFAMILY	SSF51735	NAD(P)-binding Rossmann-fold domains	1	77	1.25e-12
PRJNA551141_TRINITY_DN18787_c0_g1_i1.p1	179	MobiDBLite	mobidb-lite	consensus disorder prediction	99	117	-
PRJNA551141_TRINITY_DN18787_c0_g1_i1.p1	179	MobiDBLite	mobidb-lite	consensus disorder prediction	1	43	-
PRJNA551141_TRINITY_DN18787_c0_g1_i1.p1	179	MobiDBLite	mobidb-lite	consensus disorder prediction	98	119	-
PRJNA551141_TRINITY_DN18640_c0_g1_i1.p1	158	MobiDBLite	mobidb-lite	consensus disorder prediction	42	88	-
PRJNA551141_TRINITY_DN56014_c0_g1_i1.p2	72	Pfam	PF01797	Transposase IS200 like	2	71	6.7e-07
PRJNA551141_TRINITY_DN56014_c0_g1_i1.p2	72	SUPERFAMILY	SSF143422	Transposase IS200-like	2	71	1.57e-13
PRJNA551141_TRINITY_DN56014_c0_g1_i1.p2	72	SMART	SM01321	Y1_Tnp_2	2	71	0.0074
PRJNA551141_TRINITY_DN20884_c0_g1_i1.p1	130	SUPERFAMILY	SSF52540	P-loop containing nucleoside triphosphate hydrolases	55	128	5.49e-09
PRJNA551141_TRINITY_DN77952_c0_g1_i1.p2	86	MobiDBLite	mobidb-lite	consensus disorder prediction	62	86	-
PRJNA551141_TRINITY_DN77952_c0_g1_i1.p2	86	MobiDBLite	mobidb-lite	consensus disorder prediction	63	86	-
PRJNA551141_TRINITY_DN20767_c0_g1_i1.p2	95	SUPERFAMILY	SSF101967	Adhesin YadA, collagen-binding domain	10	36	1.1e-06
PRJNA551141_TRINITY_DN20767_c0_g1_i1.p2	95	MobiDBLite	mobidb-lite	consensus disorder prediction	58	95	-
PRJNA551141_TRINITY_DN20767_c0_g1_i1.p2	95	SUPERFAMILY	SSF101967	Adhesin YadA, collagen-binding domain	66	94	4.97e-08
PRJNA551141_TRINITY_DN20767_c0_g1_i1.p2	95	MobiDBLite	mobidb-lite	consensus disorder prediction	58	73	-
PRJNA551141_TRINITY_DN20767_c0_g1_i1.p2	95	Pfam	PF05662	Coiled stalk of trimeric autotransporter adhesin	72	95	9.6e-10
PRJNA551141_TRINITY_DN20767_c0_g1_i1.p2	95	Pfam	PF05662	Coiled stalk of trimeric autotransporter adhesin	14	50	1.3e-07
PRJNA551141_TRINITY_DN21031_c0_g1_i1.p2	83	Pfam	PF19459	Family of unknown function (DUF5996)	2	83	1.2e-36
PRJNA551141_TRINITY_DN78076_c0_g1_i1.p1	86	Pfam	PF01039	Carboxyl transferase domain	1	86	6.4e-19
PRJNA551141_TRINITY_DN78076_c0_g1_i1.p1	86	ProSiteProfiles	PS50989	Acetyl-coenzyme A (CoA) carboxyltransferase C-terminal domain profile.	1	86	10.37
PRJNA551141_TRINITY_DN78076_c0_g1_i1.p1	86	ProSiteProfiles	PS50980	Acetyl-coenzyme A (CoA) carboxyltransferase N-terminal domain profile.	1	86	25.9297
PRJNA551141_TRINITY_DN78076_c0_g1_i1.p1	86	PANTHER	PTHR22855	ACETYL, PROPIONYL, PYRUVATE, AND GLUTACONYL CARBOXYLASE-RELATED	1	86	2.1e-39
PRJNA551141_TRINITY_DN78076_c0_g1_i1.p1	86	SUPERFAMILY	SSF52096	ClpP/crotonase	1	86	7.11e-27
PRJNA551141_TRINITY_DN19985_c0_g1_i1.p1	97	MobiDBLite	mobidb-lite	consensus disorder prediction	74	97	-
PRJNA551141_TRINITY_DN19784_c0_g1_i1.p2	110	Pfam	PF13231	Dolichyl-phosphate-mannose-protein mannosyltransferase	29	109	1.2e-08
PRJNA551141_TRINITY_DN15502_c0_g1_i1.p3	137	PANTHER	PTHR38731	LIPL45-RELATED LIPOPROTEIN-RELATED	2	136	1.9e-20
PRJNA551141_TRINITY_DN15502_c0_g1_i1.p3	137	PANTHER	PTHR38731	SF1	LIPL45-RELATED LIPOPROTEIN	2	136
PRJNA551141_TRINITY_DN59746_c0_g1_i1.p2	130	Pfam	PF17113	Regulatory signalling modulator protein AmpE	6	76	1.5e-05
PRJNA551141_TRINITY_DN59746_c0_g1_i1.p2	130	PANTHER	PTHR38684	PROTEIN AMPE	2	129	2.3e-40
PRJNA551141_TRINITY_DN16661_c0_g1_i1.p2	142	MobiDBLite	mobidb-lite	consensus disorder prediction	122	142	-
PRJNA551141_TRINITY_DN16661_c0_g1_i1.p2	142	MobiDBLite	mobidb-lite	consensus disorder prediction	31	142	-
PRJNA551141_TRINITY_DN16661_c0_g1_i1.p2	142	Coils	Coil	Coil	114	141	-
PRJNA551141_TRINITY_DN15983_c0_g1_i1.p2	86	MobiDBLite	mobidb-lite	consensus disorder prediction	1	32	-
PRJNA551141_TRINITY_DN15983_c0_g1_i1.p2	86	MobiDBLite	mobidb-lite	consensus disorder prediction	57	86	-
PRJNA551141_TRINITY_DN75954_c0_g1_i1.p1	90	Pfam	PF13392	HNH endonuclease	35	78	6.3e-10
PRJNA551141_TRINITY_DN75954_c0_g1_i1.p1	90	SUPERFAMILY	SSF54060	His-Me finger endonucleases	11	86	1.94e-16
PRJNA551141_TRINITY_DN55135_c0_g1_i1.p2	103	MobiDBLite	mobidb-lite	consensus disorder prediction	52	68	-
PRJNA551141_TRINITY_DN55135_c0_g1_i1.p2	103	MobiDBLite	mobidb-lite	consensus disorder prediction	44	103	-
PRJNA551141_TRINITY_DN16245_c0_g1_i1.p2	101	CDD	cd00130	PAS	62	100	0.00153697
PRJNA551141_TRINITY_DN16245_c0_g1_i1.p2	101	Pfam	PF00989	PAS fold	52	95	7.1e-05
PRJNA551141_TRINITY_DN16245_c0_g1_i1.p2	101	SUPERFAMILY	SSF55785	PYP-like sensor domain (PAS domain)	36	98	1.44e-08
PRJNA551141_TRINITY_DN75664_c0_g1_i1.p1	98	Pfam	PF03929	PepSY-associated TM region	23	98	1.8e-09
PRJNA551141_TRINITY_DN75664_c0_g1_i1.p1	98	PANTHER	PTHR34219	SF4	SIDEROPHORE TRANSPORTER COMPONENT 2-RELATED	3	98
PRJNA551141_TRINITY_DN75664_c0_g1_i1.p1	98	PANTHER	PTHR34219	IRON-REGULATED INNER MEMBRANE PROTEIN-RELATED	3	98	1.9e-12
PRJNA551141_TRINITY_DN76080_c0_g1_i1.p2	112	MobiDBLite	mobidb-lite	consensus disorder prediction	1	38	-
PRJNA551141_TRINITY_DN17739_c0_g1_i1.p1	77	PANTHER	PTHR42760	SHORT-CHAIN DEHYDROGENASES/REDUCTASES FAMILY MEMBER	1	77	2.8e-18
PRJNA551141_TRINITY_DN17739_c0_g1_i1.p1	77	SUPERFAMILY	SSF51735	NAD(P)-binding Rossmann-fold domains	1	77	3.11e-17
PRJNA551141_TRINITY_DN17739_c0_g1_i1.p1	77	Pfam	PF00106	short chain dehydrogenase	8	77	3.5e-12
PRJNA551141_TRINITY_DN17739_c0_g1_i1.p1	77	PANTHER	PTHR42760	SF50	SHORT-CHAIN DEHYDROGENASE-RELATED	1	77
PRJNA551141_TRINITY_DN54310_c0_g1_i1.p3	70	SUPERFAMILY	SSF48179	6-phosphogluconate dehydrogenase C-terminal domain-like	1	68	1.04e-11
PRJNA551141_TRINITY_DN54310_c0_g1_i1.p3	70	Pfam	PF07479	NAD-dependent glycerol-3-phosphate dehydrogenase C-terminus	1	61	2.6e-09
PRJNA551141_TRINITY_DN18125_c0_g1_i1.p2	77	Pfam	PF20382	Family of unknown function (DUF6677)	2	62	2.1e-08
PRJNA551141_TRINITY_DN54332_c0_g1_i1.p2	77	Coils	Coil	Coil	37	61	-
PRJNA551141_TRINITY_DN54332_c0_g1_i1.p2	77	Pfam	PF13428	Tetratricopeptide repeat	2	42	5.1e-05
PRJNA551141_TRINITY_DN15184_c0_g1_i1.p1	117	Pfam	PF05893	Acyl-CoA reductase (LuxC)	15	113	2.3e-12
PRJNA551141_TRINITY_DN15032_c0_g1_i1.p2	191	Pfam	PF05594	Haemagglutinin repeat	89	145	1.2e-06
PRJNA551141_TRINITY_DN15032_c0_g1_i1.p2	191	Pfam	PF05594	Haemagglutinin repeat	21	85	0.069
PRJNA551141_TRINITY_DN15032_c0_g1_i1.p2	191	TIGRFAM	TIGR01731	fil_hemag_20aa	adhesin HecA family 20-residue repeat (two copies)	135	165
PRJNA551141_TRINITY_DN15032_c0_g1_i1.p2	191	TIGRFAM	TIGR01731	fil_hemag_20aa	adhesin HecA family 20-residue repeat (two copies)	33	71
PRJNA551141_TRINITY_DN15032_c0_g1_i1.p2	191	TIGRFAM	TIGR01731	fil_hemag_20aa	adhesin HecA family 20-residue repeat (two copies)	53	93
PRJNA551141_TRINITY_DN15032_c0_g1_i1.p2	191	TIGRFAM	TIGR01731	fil_hemag_20aa	adhesin HecA family 20-residue repeat (two copies)	94	130
PRJNA551141_TRINITY_DN15032_c0_g1_i1.p2	191	TIGRFAM	TIGR01731	fil_hemag_20aa	adhesin HecA family 20-residue repeat (two copies)	164	187
PRJNA551141_TRINITY_DN15032_c0_g1_i1.p2	191	TIGRFAM	TIGR01731	fil_hemag_20aa	adhesin HecA family 20-residue repeat (two copies)	2	29
PRJNA551141_TRINITY_DN75109_c0_g1_i1.p1	125	SUPERFAMILY	SSF111283	Putative modulator of DNA gyrase, PmbA/TldD	33	124	7.32e-15
PRJNA551141_TRINITY_DN75109_c0_g1_i1.p1	125	PANTHER	PTHR30624	SF10	CONSERVED PROTEIN	2	124
PRJNA551141_TRINITY_DN75109_c0_g1_i1.p1	125	PANTHER	PTHR30624	UNCHARACTERIZED PROTEIN TLDD AND PMBA	2	124	8.5e-41
PRJNA551141_TRINITY_DN60139_c0_g1_i1.p1	90	PANTHER	PTHR21716	TRANSMEMBRANE PROTEIN	2	90	5.6e-28
PRJNA551141_TRINITY_DN60139_c0_g1_i1.p1	90	PANTHER	PTHR21716	SF37	BLR8064 PROTEIN	2	90
PRJNA551141_TRINITY_DN73524_c0_g1_i1.p2	104	MobiDBLite	mobidb-lite	consensus disorder prediction	37	76	-
PRJNA551141_TRINITY_DN23669_c0_g1_i1.p2	72	MobiDBLite	mobidb-lite	consensus disorder prediction	49	72	-
PRJNA551141_TRINITY_DN23669_c0_g1_i1.p2	72	MobiDBLite	mobidb-lite	consensus disorder prediction	58	72	-
PRJNA551141_TRINITY_DN59262_c0_g1_i1.p1	85	SUPERFAMILY	SSF54909	Dimeric alpha+beta barrel	17	85	5.09e-08
PRJNA551141_TRINITY_DN8949_c0_g1_i1.p1	109	Pfam	PF04657	Putative inner membrane exporter, YdcZ	24	108	2.1e-20
PRJNA551141_TRINITY_DN8949_c0_g1_i1.p1	109	PANTHER	PTHR34821	INNER MEMBRANE PROTEIN YDCZ	22	108	7.1e-12
PRJNA551141_TRINITY_DN8949_c0_g1_i1.p1	109	PANTHER	PTHR34821	SF2	INNER MEMBRANE PROTEIN YDCZ	22	108
PRJNA551141_TRINITY_DN8713_c0_g3_i1.p1	66	PANTHER	PTHR19446	SF448	-	7	65
PRJNA551141_TRINITY_DN8713_c0_g3_i1.p1	66	PANTHER	PTHR19446	REVERSE TRANSCRIPTASES	7	65	8.7e-14
PRJNA551141_TRINITY_DN21911_c0_g1_i1.p1	93	Pfam	PF05988	Bacterial protein of unknown function (DUF899)	19	81	3.1e-20
PRJNA551141_TRINITY_DN78837_c0_g1_i1.p3	71	PANTHER	PTHR38453	SF1	CYTOPLASMIC PROTEIN-RELATED	8	71
PRJNA551141_TRINITY_DN78837_c0_g1_i1.p3	71	PANTHER	PTHR38453	CYTOPLASMIC PROTEIN-RELATED	8	71	2.4e-30
PRJNA551141_TRINITY_DN78837_c0_g1_i1.p3	71	Pfam	PF04328	Selenoprotein, putative	11	71	1e-25
PRJNA551141_TRINITY_DN60020_c0_g1_i1.p1	80	Pfam	PF02624	YcaO cyclodehydratase, ATP-ad Mg2+-binding	9	77	1.3e-07
PRJNA551141_TRINITY_DN78328_c0_g1_i1.p4	60	PANTHER	PTHR40255	UPF0093 MEMBRANE PROTEIN SLR1790	1	60	6.7e-12
PRJNA551141_TRINITY_DN78328_c0_g1_i1.p4	60	Pfam	PF03653	Uncharacterised protein family (UPF0093)	1	60	4e-14
PRJNA551141_TRINITY_DN13089_c0_g1_i1.p2	104	PANTHER	PTHR30540	OSMOTIC STRESS POTASSIUM TRANSPORTER	2	103	5.3e-31
PRJNA551141_TRINITY_DN13089_c0_g1_i1.p2	104	PANTHER	PTHR30540	SF79	LOW AFFINITY POTASSIUM TRANSPORT SYSTEM PROTEIN KUP	2	103
PRJNA551141_TRINITY_DN21633_c0_g1_i1.p2	87	TIGRFAM	TIGR01731	fil_hemag_20aa	adhesin HecA family 20-residue repeat (two copies)	9	42
PRJNA551141_TRINITY_DN21633_c0_g1_i1.p2	87	TIGRFAM	TIGR01731	fil_hemag_20aa	adhesin HecA family 20-residue repeat (two copies)	45	84
PRJNA551141_TRINITY_DN21633_c0_g1_i1.p2	87	Pfam	PF05594	Haemagglutinin repeat	16	83	0.00023
PRJNA551141_TRINITY_DN38701_c0_g1_i1.p4	148	Pfam	PF07670	Nucleoside recognition	52	145	5.6e-07
PRJNA551141_TRINITY_DN13419_c0_g1_i1.p2	108	SUPERFAMILY	SSF56059	Glutathione synthetase ATP-binding domain-like	27	102	5.44e-07
PRJNA551141_TRINITY_DN13419_c0_g1_i1.p2	108	Pfam	PF11379	Protein of unknown function (DUF3182)	1	108	5.6e-39
PRJNA551141_TRINITY_DN43059_c0_g1_i1.p1	118	SUPERFAMILY	SSF69572	Activating enzymes of the ubiquitin-like proteins	1	118	4.05e-17
PRJNA551141_TRINITY_DN43059_c0_g1_i1.p1	118	Pfam	PF00899	ThiF family	1	89	1.6e-13
PRJNA551141_TRINITY_DN8734_c0_g1_i1.p1	82	MobiDBLite	mobidb-lite	consensus disorder prediction	61	82	-
PRJNA551141_TRINITY_DN56369_c0_g1_i1.p2	73	MobiDBLite	mobidb-lite	consensus disorder prediction	26	48	-
PRJNA551141_TRINITY_DN56369_c0_g1_i1.p2	73	MobiDBLite	mobidb-lite	consensus disorder prediction	1	48	-
PRJNA551141_TRINITY_DN48899_c0_g1_i1.p1	101	Pfam	PF17642	Hemolysin coregulated protein Hcp (TssD)	1	99	3.3e-23
PRJNA551141_TRINITY_DN78316_c0_g1_i1.p1	98	Pfam	PF17358	Family of unknown function (DUF5384)	1	98	4.9e-28
PRJNA551141_TRINITY_DN78316_c0_g1_i1.p1	98	Coils	Coil	Coil	47	67	-
PRJNA551141_TRINITY_DN78316_c0_g1_i1.p1	98	Coils	Coil	Coil	16	36	-
PRJNA551141_TRINITY_DN78316_c0_g1_i1.p1	98	Coils	Coil	Coil	69	96	-
PRJNA551141_TRINITY_DN78316_c0_g1_i1.p1	98	MobiDBLite	mobidb-lite	consensus disorder prediction	46	76	-
PRJNA551141_TRINITY_DN78316_c0_g1_i1.p1	98	MobiDBLite	mobidb-lite	consensus disorder prediction	1	76	-
PRJNA551141_TRINITY_DN78316_c0_g1_i1.p1	98	MobiDBLite	mobidb-lite	consensus disorder prediction	1	28	-
PRJNA551141_TRINITY_DN65274_c0_g1_i1.p1	69	MobiDBLite	mobidb-lite	consensus disorder prediction	45	69	-
PRJNA551141_TRINITY_DN65274_c0_g1_i1.p1	69	MobiDBLite	mobidb-lite	consensus disorder prediction	45	60	-
PRJNA551141_TRINITY_DN15805_c0_g1_i1.p1	83	Pfam	PF01112	Asparaginase	10	83	2.7e-34
PRJNA551141_TRINITY_DN15805_c0_g1_i1.p1	83	PANTHER	PTHR10188	L-ASPARAGINASE	19	83	1.4e-27
PRJNA551141_TRINITY_DN15805_c0_g1_i1.p1	83	PANTHER	PTHR10188	SF37	SI	CH211-256M1.8	19
PRJNA551141_TRINITY_DN15805_c0_g1_i1.p1	83	SUPERFAMILY	SSF56235	N-terminal nucleophile aminohydrolases (Ntn hydrolases)	13	83	5.4e-31
PRJNA551141_TRINITY_DN38195_c0_g1_i1.p1	114	Pfam	PF12889	Protein of unknown function (DUF3829)	1	113	2.6e-25
PRJNA551141_TRINITY_DN9133_c0_g1_i1.p3	110	MobiDBLite	mobidb-lite	consensus disorder prediction	1	19	-
PRJNA551141_TRINITY_DN9133_c0_g1_i1.p3	110	MobiDBLite	mobidb-lite	consensus disorder prediction	23	38	-
PRJNA551141_TRINITY_DN9133_c0_g1_i1.p3	110	MobiDBLite	mobidb-lite	consensus disorder prediction	80	94	-
PRJNA551141_TRINITY_DN9133_c0_g1_i1.p3	110	MobiDBLite	mobidb-lite	consensus disorder prediction	1	110	-
PRJNA551141_TRINITY_DN9133_c0_g1_i1.p3	110	MobiDBLite	mobidb-lite	consensus disorder prediction	53	71	-
PRJNA551141_TRINITY_DN49023_c0_g1_i1.p1	182	Pfam	PF05088	Bacterial NAD-glutamate dehydrogenase	115	173	7.5e-16
PRJNA551141_TRINITY_DN49023_c0_g1_i1.p1	182	PANTHER	PTHR43403	-	45	178	9.3e-36
PRJNA551141_TRINITY_DN13525_c0_g1_i1.p1	84	Pfam	PF14496	C-terminal novel E3 ligase, LRR-interacting	23	83	2.2e-08
PRJNA551141_TRINITY_DN42414_c0_g1_i1.p1	114	Pfam	PF05662	Coiled stalk of trimeric autotransporter adhesin	77	100	4.5e-09
PRJNA551141_TRINITY_DN42414_c0_g1_i1.p1	114	Pfam	PF05662	Coiled stalk of trimeric autotransporter adhesin	21	62	3.3e-10
PRJNA551141_TRINITY_DN42414_c0_g1_i1.p1	114	SUPERFAMILY	SSF101967	Adhesin YadA, collagen-binding domain	2	42	2.22e-12
PRJNA551141_TRINITY_DN42414_c0_g1_i1.p1	114	SUPERFAMILY	SSF101967	Adhesin YadA, collagen-binding domain	56	95	5.23e-08
PRJNA551141_TRINITY_DN56462_c0_g1_i1.p1	69	Pfam	PF12502	Protein of unknown function (DUF3710)	3	68	2.9e-13
PRJNA551141_TRINITY_DN47591_c0_g1_i1.p2	168	Pfam	PF04402	Protein of unknown function (DUF541)	21	164	1.8e-16
PRJNA551141_TRINITY_DN47591_c0_g1_i1.p2	168	PANTHER	PTHR34387	SLR1258 PROTEIN	7	165	8.5e-19
PRJNA551141_TRINITY_DN47591_c0_g1_i1.p2	168	PANTHER	PTHR34387	SF1	PERIPLASMIC IMMUNOGENIC PROTEIN-RELATED	7	165
PRJNA551141_TRINITY_DN15614_c0_g1_i1.p3	108	TIGRFAM	TIGR00254	GGDEF	diguanylate cyclase (GGDEF) domain	3	98
PRJNA551141_TRINITY_DN15614_c0_g1_i1.p3	108	SUPERFAMILY	SSF55073	Nucleotide cyclase	2	105	1.65e-26
PRJNA551141_TRINITY_DN15614_c0_g1_i1.p3	108	PANTHER	PTHR46663	DIGUANYLATE CYCLASE DGCT-RELATED	2	107	1.7e-32
PRJNA551141_TRINITY_DN15614_c0_g1_i1.p3	108	CDD	cd01949	GGDEF	1	108	8.14699e-35
PRJNA551141_TRINITY_DN15614_c0_g1_i1.p3	108	ProSiteProfiles	PS50887	GGDEF domain profile.	19	108	23.23
PRJNA551141_TRINITY_DN15614_c0_g1_i1.p3	108	SMART	SM00267	duf1_3	1	108	1.9e-05
PRJNA551141_TRINITY_DN15614_c0_g1_i1.p3	108	Pfam	PF00990	Diguanylate cyclase, GGDEF domain	2	104	9.3e-25
PRJNA551141_TRINITY_DN47597_c0_g1_i1.p1	103	PANTHER	PTHR10133	SF27	DNA POLYMERASE THETA	1	102
PRJNA551141_TRINITY_DN47597_c0_g1_i1.p1	103	PANTHER	PTHR10133	DNA POLYMERASE I	1	102	2.3e-22
PRJNA551141_TRINITY_DN47597_c0_g1_i1.p1	103	Pfam	PF00476	DNA polymerase family A	2	103	4.8e-28
PRJNA551141_TRINITY_DN47597_c0_g1_i1.p1	103	SUPERFAMILY	SSF56672	DNA/RNA polymerases	2	103	3.34e-25
PRJNA551141_TRINITY_DN42856_c0_g1_i1.p3	96	Pfam	PF00106	short chain dehydrogenase	1	95	1.8e-24
PRJNA551141_TRINITY_DN42856_c0_g1_i1.p3	96	PANTHER	PTHR44196	DEHYDROGENASE/REDUCTASE SDR FAMILY MEMBER 7B	1	93	7.4e-24
PRJNA551141_TRINITY_DN42856_c0_g1_i1.p3	96	SUPERFAMILY	SSF51735	NAD(P)-binding Rossmann-fold domains	1	95	4.72e-30
PRJNA551141_TRINITY_DN77185_c0_g1_i1.p3	119	MobiDBLite	mobidb-lite	consensus disorder prediction	73	96	-
PRJNA551141_TRINITY_DN77185_c0_g1_i1.p3	119	Pfam	PF05258	Dna[CI] antecedent, DciA	2	63	4.3e-09
PRJNA551141_TRINITY_DN14126_c0_g1_i1.p1	80	ProSiteProfiles	PS50887	GGDEF domain profile.	40	80	15.5469
PRJNA551141_TRINITY_DN14126_c0_g1_i1.p1	80	PANTHER	PTHR46663	DIGUANYLATE CYCLASE DGCT-RELATED	1	79	7.9e-26
PRJNA551141_TRINITY_DN14126_c0_g1_i1.p1	80	CDD	cd01949	GGDEF	11	79	5.22111e-27
PRJNA551141_TRINITY_DN14126_c0_g1_i1.p1	80	Pfam	PF00990	Diguanylate cyclase, GGDEF domain	10	79	1.4e-23
PRJNA551141_TRINITY_DN14126_c0_g1_i1.p1	80	SUPERFAMILY	SSF55073	Nucleotide cyclase	15	78	2.98e-19
PRJNA551141_TRINITY_DN14126_c0_g1_i1.p1	80	TIGRFAM	TIGR00254	GGDEF	diguanylate cyclase (GGDEF) domain	9	79
PRJNA551141_TRINITY_DN55814_c0_g1_i1.p1	149	MobiDBLite	mobidb-lite	consensus disorder prediction	1	83	-
PRJNA551141_TRINITY_DN11984_c0_g1_i1.p2	88	Pfam	PF02321	Outer membrane efflux protein	2	76	1.1e-05
PRJNA551141_TRINITY_DN11984_c0_g1_i1.p2	88	SUPERFAMILY	SSF56954	Outer membrane efflux proteins (OEP)	1	84	7.46e-16
PRJNA551141_TRINITY_DN13062_c0_g1_i1.p2	122	Pfam	PF11898	Domain of unknown function (DUF3418)	2	114	1.2e-18
PRJNA551141_TRINITY_DN43913_c0_g1_i1.p3	96	Coils	Coil	Coil	72	96	-
PRJNA551141_TRINITY_DN40693_c0_g1_i1.p1	134	MobiDBLite	mobidb-lite	consensus disorder prediction	1	78	-
PRJNA551141_TRINITY_DN40693_c0_g1_i1.p1	134	SUPERFAMILY	SSF102220	DNA polymerase III psi subunit	94	130	7.32e-05
PRJNA551141_TRINITY_DN43625_c0_g1_i1.p1	77	Pfam	PF16868	NMT1-like family	21	77	8.3e-14
PRJNA551141_TRINITY_DN43625_c0_g1_i1.p1	77	SUPERFAMILY	SSF53850	Periplasmic binding protein-like II	17	77	6.19e-11
PRJNA551141_TRINITY_DN14987_c0_g1_i1.p1	184	SUPERFAMILY	SSF141868	EAL domain-like	2	43	3.14e-11
PRJNA551141_TRINITY_DN14987_c0_g1_i1.p1	184	ProSiteProfiles	PS50883	EAL domain profile.	1	54	14.6707
PRJNA551141_TRINITY_DN824_c0_g1_i1.p3	75	MobiDBLite	mobidb-lite	consensus disorder prediction	50	75	-
PRJNA551141_TRINITY_DN824_c0_g1_i1.p3	75	MobiDBLite	mobidb-lite	consensus disorder prediction	8	34	-
PRJNA551141_TRINITY_DN824_c0_g1_i1.p3	75	MobiDBLite	mobidb-lite	consensus disorder prediction	1	75	-
PRJNA551141_TRINITY_DN76638_c0_g1_i1.p3	184	PANTHER	PTHR40078	INTEGRAL MEMBRANE PROTEIN-RELATED	1	164	2.4e-42
PRJNA551141_TRINITY_DN58782_c0_g1_i1.p2	79	MobiDBLite	mobidb-lite	consensus disorder prediction	1	79	-
PRJNA551141_TRINITY_DN58782_c0_g1_i1.p2	79	MobiDBLite	mobidb-lite	consensus disorder prediction	25	44	-
PRJNA551141_TRINITY_DN56300_c0_g1_i1.p1	90	ProSitePatterns	PS00018	EF-hand calcium-binding domain.	52	64	-
PRJNA551141_TRINITY_DN56300_c0_g1_i1.p1	90	MobiDBLite	mobidb-lite	consensus disorder prediction	52	90	-
PRJNA551141_TRINITY_DN56300_c0_g1_i1.p1	90	Pfam	PF13499	EF-hand domain pair	14	64	2.1e-08
PRJNA551141_TRINITY_DN56300_c0_g1_i1.p1	90	ProSiteProfiles	PS50222	EF-hand calcium-binding domain profile.	39	74	9.21328
PRJNA551141_TRINITY_DN56300_c0_g1_i1.p1	90	SUPERFAMILY	SSF47473	EF-hand	16	71	3.93e-10
PRJNA551141_TRINITY_DN7789_c0_g1_i1.p2	104	SUPERFAMILY	SSF56784	HAD-like	1	91	4.78e-11
PRJNA551141_TRINITY_DN48037_c0_g1_i1.p1	87	PIRSF	PIRSF029394	UCP029394	1	87	4.3e-26
PRJNA551141_TRINITY_DN48037_c0_g1_i1.p1	87	SUPERFAMILY	SSF54427	NTF2-like	1	86	1.02e-23
PRJNA551141_TRINITY_DN41793_c0_g1_i1.p3	61	MobiDBLite	mobidb-lite	consensus disorder prediction	1	20	-
PRJNA551141_TRINITY_DN59572_c0_g1_i1.p3	80	MobiDBLite	mobidb-lite	consensus disorder prediction	1	34	-
PRJNA551141_TRINITY_DN29138_c0_g1_i1.p2	160	Pfam	PF14559	Tetratricopeptide repeat	114	155	2.9e-06
PRJNA551141_TRINITY_DN29138_c0_g1_i1.p2	160	SUPERFAMILY	SSF48452	TPR-like	103	159	1.81e-07
PRJNA551141_TRINITY_DN50744_c0_g1_i1.p2	100	PANTHER	PTHR42953	HIGH-AFFINITY ZINC UPTAKE SYSTEM PROTEIN ZNUA-RELATED	2	100	1.9e-30
PRJNA551141_TRINITY_DN50744_c0_g1_i1.p2	100	PANTHER	PTHR42953	SF4	IRON/ZINC/COPPER-BINDING PROTEIN	2	100
PRJNA551141_TRINITY_DN31282_c0_g1_i1.p2	119	Coils	Coil	Coil	33	53	-
PRJNA551141_TRINITY_DN50403_c0_g1_i1.p3	84	SUPERFAMILY	SSF81442	Cytochrome c oxidase subunit I-like	35	77	7.33e-05
PRJNA551141_TRINITY_DN50226_c0_g1_i1.p1	80	PANTHER	PTHR43767	LONG-CHAIN-FATTY-ACID--COA LIGASE	1	80	2.1e-23
PRJNA551141_TRINITY_DN50226_c0_g1_i1.p1	80	PANTHER	PTHR43767	SF10	SURFACTIN SYNTHASE SUBUNIT 2	1	80
PRJNA551141_TRINITY_DN31945_c0_g1_i1.p2	151	Pfam	PF03601	Conserved hypothetical protein 698	5	151	1e-37
PRJNA551141_TRINITY_DN31945_c0_g1_i1.p2	151	PANTHER	PTHR30106	INNER MEMBRANE PROTEIN YEIH-RELATED	10	151	1.3e-30
PRJNA551141_TRINITY_DN31945_c0_g1_i1.p2	151	PANTHER	PTHR30106	SF2	UPF0324 INNER MEMBRANE PROTEIN YEIH	10	151
PRJNA551141_TRINITY_DN60131_c0_g1_i1.p1	107	Coils	Coil	Coil	81	107	-
PRJNA551141_TRINITY_DN60131_c0_g1_i1.p1	107	MobiDBLite	mobidb-lite	consensus disorder prediction	1	22	-
PRJNA551141_TRINITY_DN73129_c0_g1_i1.p2	97	ProSiteProfiles	PS51318	Twin arginine translocation (Tat) signal profile.	1	26	7.73238
PRJNA551141_TRINITY_DN73129_c0_g1_i1.p2	97	Pfam	PF10518	TAT (twin-arginine translocation) pathway signal sequence	1	22	1.7e-05
PRJNA551141_TRINITY_DN52574_c0_g1_i1.p5	71	MobiDBLite	mobidb-lite	consensus disorder prediction	1	26	-
PRJNA551141_TRINITY_DN60293_c0_g1_i1.p1	120	Pfam	PF18629	Family of unknown function (DUF5629)	52	102	1.8e-10
PRJNA551141_TRINITY_DN25661_c0_g1_i1.p4	81	Pfam	PF09980	Predicted membrane protein (DUF2214)	2	81	1.5e-21
PRJNA551141_TRINITY_DN52053_c0_g1_i1.p3	74	Coils	Coil	Coil	16	36	-
PRJNA551141_TRINITY_DN52053_c0_g1_i1.p3	74	Pfam	PF07130	YebG protein	2	58	1e-20
PRJNA551141_TRINITY_DN26917_c0_g1_i1.p1	224	PANTHER	PTHR44757	DIGUANYLATE CYCLASE DGCP	7	222	2e-80
PRJNA551141_TRINITY_DN26917_c0_g1_i1.p1	224	ProSiteProfiles	PS50883	EAL domain profile.	110	224	30.2536
PRJNA551141_TRINITY_DN26917_c0_g1_i1.p1	224	Pfam	PF00563	EAL domain	115	220	2.4e-23
PRJNA551141_TRINITY_DN26917_c0_g1_i1.p1	224	CDD	cd01949	GGDEF	8	97	6.95007e-26
PRJNA551141_TRINITY_DN26917_c0_g1_i1.p1	224	SUPERFAMILY	SSF141868	EAL domain-like	114	220	1.7e-30
PRJNA551141_TRINITY_DN26917_c0_g1_i1.p1	224	SMART	SM00052	duf2_2	109	224	1e-05
PRJNA551141_TRINITY_DN26917_c0_g1_i1.p1	224	Pfam	PF00990	Diguanylate cyclase, GGDEF domain	8	94	2.3e-15
PRJNA551141_TRINITY_DN26917_c0_g1_i1.p1	224	ProSiteProfiles	PS50887	GGDEF domain profile.	1	101	18.4738
PRJNA551141_TRINITY_DN26917_c0_g1_i1.p1	224	SUPERFAMILY	SSF55073	Nucleotide cyclase	7	100	2.12e-20
PRJNA551141_TRINITY_DN26917_c0_g1_i1.p1	224	CDD	cd01948	EAL	115	222	1.06962e-41
PRJNA551141_TRINITY_DN26917_c0_g1_i1.p1	224	TIGRFAM	TIGR00254	GGDEF	diguanylate cyclase (GGDEF) domain	12	98
PRJNA551141_TRINITY_DN71702_c0_g1_i1.p8	50	Coils	Coil	Coil	5	25	-
PRJNA551141_TRINITY_DN60518_c0_g1_i1.p2	140	MobiDBLite	mobidb-lite	consensus disorder prediction	1	22	-
PRJNA551141_TRINITY_DN24223_c0_g1_i1.p4	60	MobiDBLite	mobidb-lite	consensus disorder prediction	32	60	-
PRJNA551141_TRINITY_DN73225_c0_g1_i1.p3	84	PANTHER	PTHR40279	PQQC-LIKE PROTEIN	27	84	2.5e-13
PRJNA551141_TRINITY_DN73225_c0_g1_i1.p3	84	Pfam	PF14515	Haem-oxygenase-associated N-terminal helices	1	49	7.2e-26
PRJNA551141_TRINITY_DN24406_c0_g1_i1.p2	96	Pfam	PF04357	TamB, inner membrane protein subunit of TAM complex	2	96	1.2e-11
PRJNA551141_TRINITY_DN24406_c0_g1_i1.p2	96	PANTHER	PTHR36985	TRANSLOCATION AND ASSEMBLY MODULE SUBUNIT TAMB	1	96	1.2e-35
PRJNA551141_TRINITY_DN52775_c0_g1_i1.p1	91	Pfam	PF00668	Condensation domain	2	91	9.2e-20
PRJNA551141_TRINITY_DN52775_c0_g1_i1.p1	91	SUPERFAMILY	SSF52777	CoA-dependent acyltransferases	2	91	2e-25
PRJNA551141_TRINITY_DN52775_c0_g1_i1.p1	91	PANTHER	PTHR45398	-	1	91	4.6e-32
PRJNA551141_TRINITY_DN66754_c0_g1_i1.p1	151	Pfam	PF20178	Family of unknown function (DUF6543)	22	151	3.9e-10
PRJNA551141_TRINITY_DN36640_c0_g1_i1.p3	86	MobiDBLite	mobidb-lite	consensus disorder prediction	1	26	-
PRJNA551141_TRINITY_DN54312_c0_g1_i1.p1	88	SUPERFAMILY	SSF53850	Periplasmic binding protein-like II	1	76	5.43e-07
PRJNA551141_TRINITY_DN54312_c0_g1_i1.p1	88	PANTHER	PTHR30293	SF2	TRANSCRIPTIONAL ACTIVATOR PROTEIN NHAR	1	84
PRJNA551141_TRINITY_DN54312_c0_g1_i1.p1	88	PANTHER	PTHR30293	TRANSCRIPTIONAL REGULATORY PROTEIN NAC-RELATED	1	84	2.6e-41
PRJNA551141_TRINITY_DN37018_c0_g1_i1.p1	101	SUPERFAMILY	SSF53474	alpha/beta-Hydrolases	21	101	1.19e-09
PRJNA551141_TRINITY_DN16111_c0_g1_i1.p1	68	ProSiteProfiles	PS50283	Sodium	solute symporter family profile.	1	68
PRJNA551141_TRINITY_DN37701_c0_g1_i1.p3	78	Pfam	PF11198	Protein of unknown function (DUF2857)	8	77	4.9e-21
PRJNA551141_TRINITY_DN75705_c0_g1_i1.p1	141	MobiDBLite	mobidb-lite	consensus disorder prediction	80	107	-
PRJNA551141_TRINITY_DN75705_c0_g1_i1.p1	141	MobiDBLite	mobidb-lite	consensus disorder prediction	24	107	-
PRJNA551141_TRINITY_DN37220_c0_g1_i1.p1	158	Pfam	PF14300	Domain of unknown function (DUF4375)	71	157	3.3e-19
PRJNA551141_TRINITY_DN37598_c0_g1_i1.p1	167	SUPERFAMILY	SSF81901	HCP-like	67	125	4.19e-05
PRJNA551141_TRINITY_DN37353_c0_g1_i1.p2	97	MobiDBLite	mobidb-lite	consensus disorder prediction	23	38	-
PRJNA551141_TRINITY_DN37353_c0_g1_i1.p2	97	MobiDBLite	mobidb-lite	consensus disorder prediction	1	46	-
PRJNA551141_TRINITY_DN75647_c0_g1_i1.p2	92	Pfam	PF03895	YadA-like membrane anchor domain	39	91	8.8e-18
PRJNA551141_TRINITY_DN75647_c0_g1_i1.p2	92	SUPERFAMILY	SSF54523	Pili subunits	5	91	4.24e-22
PRJNA551141_TRINITY_DN53932_c0_g1_i1.p3	73	Pfam	PF09994	Uncharacterized alpha/beta hydrolase domain (DUF2235)	6	70	9e-18
PRJNA551141_TRINITY_DN53932_c0_g1_i1.p3	73	PANTHER	PTHR33840	-	3	72	3.3e-18
PRJNA551141_TRINITY_DN18206_c0_g1_i1.p4	90	SUPERFAMILY	SSF54285	MoaD/ThiS	32	89	3.44e-06
PRJNA551141_TRINITY_DN18206_c0_g1_i1.p4	90	PANTHER	PTHR38031	SULFUR CARRIER PROTEIN SLR0821-RELATED	29	90	2.1e-14
PRJNA551141_TRINITY_DN59860_c0_g1_i1.p3	79	Pfam	PF12905	Endo-alpha-N-acetylgalactosaminidase	1	79	3.6e-22
PRJNA551141_TRINITY_DN18756_c0_g1_i1.p1	130	MobiDBLite	mobidb-lite	consensus disorder prediction	1	16	-
PRJNA551141_TRINITY_DN18756_c0_g1_i1.p1	130	MobiDBLite	mobidb-lite	consensus disorder prediction	1	41	-
PRJNA551141_TRINITY_DN32856_c0_g1_i1.p1	111	SUPERFAMILY	SSF101967	Adhesin YadA, collagen-binding domain	5	111	4.45e-10
PRJNA551141_TRINITY_DN32856_c0_g1_i1.p1	111	Pfam	PF05658	YadA head domain repeat (2 copies)	26	52	1e-05
PRJNA551141_TRINITY_DN32856_c0_g1_i1.p1	111	Pfam	PF05658	YadA head domain repeat (2 copies)	40	66	7.8e-07
PRJNA551141_TRINITY_DN18072_c0_g1_i1.p2	167	Pfam	PF17936	Bacterial Ig domain	1	39	1.5e-08
PRJNA551141_TRINITY_DN18072_c0_g1_i1.p2	167	Pfam	PF17936	Bacterial Ig domain	43	123	4.2e-22
PRJNA551141_TRINITY_DN18072_c0_g1_i1.p2	167	Pfam	PF17936	Bacterial Ig domain	128	166	4.2e-07
PRJNA551141_TRINITY_DN28059_c0_g1_i1.p1	107	MobiDBLite	mobidb-lite	consensus disorder prediction	50	107	-
PRJNA551141_TRINITY_DN28059_c0_g1_i1.p1	107	MobiDBLite	mobidb-lite	consensus disorder prediction	58	100	-
PRJNA551141_TRINITY_DN74856_c0_g1_i1.p2	100	MobiDBLite	mobidb-lite	consensus disorder prediction	1	23	-
PRJNA551141_TRINITY_DN68124_c0_g1_i1.p1	113	Pfam	PF00207	Alpha-2-macroglobulin family	65	110	9e-09
PRJNA551141_TRINITY_DN68124_c0_g1_i1.p1	113	PANTHER	PTHR11412	SF161	ALPHA-2-MACROGLOBULIN-RELATED	1	109
PRJNA551141_TRINITY_DN68124_c0_g1_i1.p1	113	PANTHER	PTHR11412	MACROGLOBULIN / COMPLEMENT	1	109	6.9e-20
PRJNA551141_TRINITY_DN36058_c0_g1_i1.p1	220	MobiDBLite	mobidb-lite	consensus disorder prediction	43	57	-
PRJNA551141_TRINITY_DN36058_c0_g1_i1.p1	220	MobiDBLite	mobidb-lite	consensus disorder prediction	195	220	-
PRJNA551141_TRINITY_DN36058_c0_g1_i1.p1	220	Pfam	PF17936	Bacterial Ig domain	128	211	1.2e-28
PRJNA551141_TRINITY_DN36058_c0_g1_i1.p1	220	Pfam	PF17936	Bacterial Ig domain	36	117	1.4e-28
PRJNA551141_TRINITY_DN36058_c0_g1_i1.p1	220	MobiDBLite	mobidb-lite	consensus disorder prediction	102	136	-
PRJNA551141_TRINITY_DN36058_c0_g1_i1.p1	220	MobiDBLite	mobidb-lite	consensus disorder prediction	1	30	-
PRJNA551141_TRINITY_DN36058_c0_g1_i1.p1	220	MobiDBLite	mobidb-lite	consensus disorder prediction	1	65	-
PRJNA551141_TRINITY_DN49941_c0_g1_i1.p2	91	Pfam	PF00378	Enoyl-CoA hydratase/isomerase	18	77	2.3e-06
PRJNA551141_TRINITY_DN49941_c0_g1_i1.p2	91	SUPERFAMILY	SSF52096	ClpP/crotonase	10	82	7.46e-15
PRJNA551141_TRINITY_DN56107_c0_g1_i1.p1	91	Pfam	PF05947	Type VI secretion system, TssF	1	91	4.3e-29
PRJNA551141_TRINITY_DN56107_c0_g1_i1.p1	91	PANTHER	PTHR35370	CYTOPLASMIC PROTEIN-RELATED-RELATED	1	91	2.5e-29
PRJNA551141_TRINITY_DN56107_c0_g1_i1.p1	91	PANTHER	PTHR35370	SF1	CYTOPLASMIC PROTEIN-RELATED	1	91
PRJNA551141_TRINITY_DN49879_c0_g1_i1.p2	113	Pfam	PF06187	Protein of unknown function (DUF993)	1	111	2.9e-48
PRJNA551141_TRINITY_DN51778_c0_g1_i1.p3	85	MobiDBLite	mobidb-lite	consensus disorder prediction	23	48	-
PRJNA551141_TRINITY_DN53601_c0_g1_i1.p2	112	MobiDBLite	mobidb-lite	consensus disorder prediction	1	31	-
PRJNA551141_TRINITY_DN53601_c0_g1_i1.p2	112	SUPERFAMILY	SSF144020	FdhE-like	62	102	1.7e-06
PRJNA551141_TRINITY_DN53601_c0_g1_i1.p2	112	MobiDBLite	mobidb-lite	consensus disorder prediction	1	41	-
PRJNA551141_TRINITY_DN56568_c0_g1_i1.p1	155	PANTHER	PTHR37031	METALLOPHOSPHATASE BINDING DOMAIN PROTEIN	1	130	6.7e-22
PRJNA551141_TRINITY_DN61083_c0_g1_i1.p3	143	Pfam	PF11162	Protein of unknown function (DUF2946)	23	138	1.7e-15
PRJNA551141_TRINITY_DN61083_c0_g1_i1.p3	143	MobiDBLite	mobidb-lite	consensus disorder prediction	115	143	-
PRJNA551141_TRINITY_DN49900_c0_g1_i1.p2	105	Pfam	PF04575	Surface lipoprotein assembly modifier	1	103	3.3e-12
PRJNA551141_TRINITY_DN47992_c0_g1_i1.p1	176	Pfam	PF20178	Family of unknown function (DUF6543)	14	174	2.3e-29
PRJNA551141_TRINITY_DN48281_c0_g1_i1.p2	187	Pfam	PF12525	Protein of unknown function (DUF3726)	1	61	7.1e-05
PRJNA551141_TRINITY_DN48281_c0_g1_i1.p2	187	SUPERFAMILY	SSF89733	L-sulfolactate dehydrogenase-like	2	116	2.09e-08
PRJNA551141_TRINITY_DN50849_c0_g1_i1.p2	85	SUPERFAMILY	SSF55166	Hedgehog/DD-peptidase	1	79	5.96e-27
PRJNA551141_TRINITY_DN50849_c0_g1_i1.p2	85	Pfam	PF03411	Penicillin-insensitive murein endopeptidase	1	75	1.3e-29
PRJNA551141_TRINITY_DN51122_c0_g1_i1.p2	115	SUPERFAMILY	SSF56935	Porins	7	110	6.23e-07
PRJNA551141_TRINITY_DN62022_c0_g1_i1.p2	111	PANTHER	PTHR30347	SF8	MECHANOSENSITIVE CHANNEL MSCK	2	89
PRJNA551141_TRINITY_DN62022_c0_g1_i1.p2	111	PANTHER	PTHR30347	POTASSIUM CHANNEL RELATED	2	89	3.8e-14
PRJNA551141_TRINITY_DN62022_c0_g1_i1.p2	111	Pfam	PF12795	Mechanosensitive ion channel porin domain	2	89	8.2e-21
PRJNA551141_TRINITY_DN58855_c0_g1_i1.p3	102	Pfam	PF04563	RNA polymerase beta subunit	3	35	4.7e-09
PRJNA551141_TRINITY_DN58855_c0_g1_i1.p3	102	Pfam	PF04561	RNA polymerase Rpb2, domain 2	36	101	2.2e-08
PRJNA551141_TRINITY_DN58855_c0_g1_i1.p3	102	SUPERFAMILY	SSF64484	beta and beta-prime subunits of DNA dependent RNA-polymerase	2	100	5.8e-32
PRJNA551141_TRINITY_DN49703_c0_g1_i1.p1	181	PANTHER	PTHR35342	SF5	TRICARBOXYLIC TRANSPORT PROTEIN	2	180
PRJNA551141_TRINITY_DN49703_c0_g1_i1.p1	181	Pfam	PF01970	Tripartite tricarboxylate transporter TctA family	3	179	5.2e-61
PRJNA551141_TRINITY_DN49703_c0_g1_i1.p1	181	PANTHER	PTHR35342	TRICARBOXYLIC TRANSPORT PROTEIN	2	180	6.6e-71
PRJNA551141_TRINITY_DN49018_c0_g1_i1.p3	76	Pfam	PF05232	Chlorhexidine efflux transporter	28	74	2.3e-14
PRJNA551141_TRINITY_DN9988_c0_g1_i1.p1	113	MobiDBLite	mobidb-lite	consensus disorder prediction	19	54	-
PRJNA551141_TRINITY_DN30514_c0_g1_i1.p1	146	Pfam	PF05684	Protein of unknown function (DUF819)	1	146	3.5e-43
PRJNA551141_TRINITY_DN30514_c0_g1_i1.p1	146	PANTHER	PTHR34289	SF3	PROTEIN, PUTATIVE (DUF819)-RELATED	2	139
PRJNA551141_TRINITY_DN30514_c0_g1_i1.p1	146	PANTHER	PTHR34289	PROTEIN, PUTATIVE (DUF819)-RELATED	2	139	1e-16
PRJNA551141_TRINITY_DN75528_c0_g1_i1.p2	159	Pfam	PF03739	Lipopolysaccharide export system permease LptF/LptG	2	156	3.9e-33
PRJNA551141_TRINITY_DN75528_c0_g1_i1.p2	159	PANTHER	PTHR33529	SF2	LIPOPOLYSACCHARIDE EXPORT SYSTEM PERMEASE PROTEIN LPTG	2	154
PRJNA551141_TRINITY_DN75528_c0_g1_i1.p2	159	PANTHER	PTHR33529	SLR0882 PROTEIN-RELATED	2	154	1.1e-43
PRJNA551141_TRINITY_DN30270_c0_g1_i1.p3	118	PANTHER	PTHR31757	SLL0781 PROTEIN	1	117	9.5e-55
PRJNA551141_TRINITY_DN30270_c0_g1_i1.p3	118	Pfam	PF07080	Protein of unknown function (DUF1348)	1	117	1.3e-57
PRJNA551141_TRINITY_DN30270_c0_g1_i1.p3	118	SUPERFAMILY	SSF54427	NTF2-like	1	117	2.2e-59
PRJNA551141_TRINITY_DN31015_c0_g1_i1.p2	86	MobiDBLite	mobidb-lite	consensus disorder prediction	54	86	-
PRJNA551141_TRINITY_DN31015_c0_g1_i1.p2	86	MobiDBLite	mobidb-lite	consensus disorder prediction	71	86	-
PRJNA551141_TRINITY_DN70459_c0_g1_i1.p3	175	Coils	Coil	Coil	80	100	-
PRJNA551141_TRINITY_DN70459_c0_g1_i1.p3	175	Coils	Coil	Coil	5	39	-
PRJNA551141_TRINITY_DN70877_c0_g1_i1.p2	128	Pfam	PF03458	Glycine transporter	15	87	9.3e-21
PRJNA551141_TRINITY_DN70877_c0_g1_i1.p2	128	PANTHER	PTHR30506	INNER MEMBRANE PROTEIN	1	127	2.7e-43
PRJNA551141_TRINITY_DN70877_c0_g1_i1.p2	128	PANTHER	PTHR30506	SF2	UPF0126 INNER MEMBRANE PROTEIN YICG	1	127
PRJNA551141_TRINITY_DN17680_c0_g1_i1.p1	241	Coils	Coil	Coil	143	170	-
PRJNA551141_TRINITY_DN29463_c0_g1_i1.p2	142	MobiDBLite	mobidb-lite	consensus disorder prediction	70	98	-
PRJNA551141_TRINITY_DN29463_c0_g1_i1.p2	142	MobiDBLite	mobidb-lite	consensus disorder prediction	123	142	-
PRJNA551141_TRINITY_DN29463_c0_g1_i1.p2	142	MobiDBLite	mobidb-lite	consensus disorder prediction	71	92	-
PRJNA551141_TRINITY_DN68619_c0_g1_i1.p1	85	PANTHER	PTHR31571	SF1	ALTERED INHERITANCE OF MITOCHONDRIA PROTEIN 6	43	84
PRJNA551141_TRINITY_DN68619_c0_g1_i1.p1	85	SUPERFAMILY	SSF51695	PLC-like phosphodiesterases	44	84	1.67e-05
PRJNA551141_TRINITY_DN68619_c0_g1_i1.p1	85	PANTHER	PTHR31571	ALTERED INHERITANCE OF MITOCHONDRIA PROTEIN 6	43	84	2e-13
PRJNA551141_TRINITY_DN36488_c0_g1_i1.p2	67	SUPERFAMILY	SSF101967	Adhesin YadA, collagen-binding domain	4	66	2.62e-07
PRJNA551141_TRINITY_DN36488_c0_g1_i1.p2	67	Pfam	PF05658	YadA head domain repeat (2 copies)	25	51	1e-06
PRJNA551141_TRINITY_DN36488_c0_g1_i1.p2	67	Pfam	PF05658	YadA head domain repeat (2 copies)	2	14	0.49
PRJNA551141_TRINITY_DN36488_c0_g1_i1.p2	67	Pfam	PF05658	YadA head domain repeat (2 copies)	55	67	0.45
PRJNA551141_TRINITY_DN15864_c0_g1_i1.p2	174	SUPERFAMILY	SSF56935	Porins	13	144	6.77e-08
PRJNA551141_TRINITY_DN15864_c0_g1_i1.p2	174	Pfam	PF16930	Putative porin	1	174	3.2e-59
PRJNA551141_TRINITY_DN34831_c0_g1_i1.p2	152	MobiDBLite	mobidb-lite	consensus disorder prediction	20	62	-
PRJNA551141_TRINITY_DN34831_c0_g1_i1.p2	152	MobiDBLite	mobidb-lite	consensus disorder prediction	1	62	-
PRJNA551141_TRINITY_DN33161_c0_g1_i1.p2	135	PANTHER	PTHR37814	CONSERVED MEMBRANE PROTEIN	2	129	6.2e-16
PRJNA551141_TRINITY_DN25846_c0_g1_i1.p1	173	Coils	Coil	Coil	35	55	-
PRJNA551141_TRINITY_DN25846_c0_g1_i1.p1	173	Coils	Coil	Coil	7	27	-
PRJNA551141_TRINITY_DN25846_c0_g1_i1.p1	173	Pfam	PF18276	Tc toxin complex TcA C-terminal TcB-binding domain	20	153	9.7e-32
PRJNA551141_TRINITY_DN72642_c0_g1_i1.p1	127	SUPERFAMILY	SSF50814	Lipocalins	3	111	3.33e-15
PRJNA551141_TRINITY_DN72642_c0_g1_i1.p1	127	Pfam	PF08212	Lipocalin-like domain	2	111	1.2e-22
PRJNA551141_TRINITY_DN21438_c0_g1_i1.p4	96	Coils	Coil	Coil	32	73	-
PRJNA551141_TRINITY_DN20652_c0_g1_i1.p2	192	MobiDBLite	mobidb-lite	consensus disorder prediction	64	117	-
PRJNA551141_TRINITY_DN20652_c0_g1_i1.p2	192	MobiDBLite	mobidb-lite	consensus disorder prediction	172	192	-
PRJNA551141_TRINITY_DN26001_c0_g1_i1.p2	104	PANTHER	PTHR34309	SF9	PROTEIN GLCG	1	102
PRJNA551141_TRINITY_DN26001_c0_g1_i1.p2	104	SUPERFAMILY	SSF143744	GlcG-like	2	103	3.79e-30
PRJNA551141_TRINITY_DN26001_c0_g1_i1.p2	104	Pfam	PF03928	Haem degrading protein HbpS-like	2	101	7.2e-27
PRJNA551141_TRINITY_DN26001_c0_g1_i1.p2	104	PANTHER	PTHR34309	SLR1406 PROTEIN	1	102	2.8e-44
PRJNA551141_TRINITY_DN25420_c0_g1_i1.p1	121	PIRSF	PIRSF009103	Ivy	3	121	2.2e-44
PRJNA551141_TRINITY_DN25420_c0_g1_i1.p1	121	Pfam	PF08816	Inhibitor of vertebrate lysozyme (Ivy)	39	120	8.3e-28
PRJNA551141_TRINITY_DN25420_c0_g1_i1.p1	121	SUPERFAMILY	SSF89872	Inhibitor of vertebrate lysozyme, Ivy	28	119	9.16e-29
PRJNA551141_TRINITY_DN71165_c0_g1_i1.p2	174	Pfam	PF04748	Divergent polysaccharide deacetylase	1	173	2e-61
PRJNA551141_TRINITY_DN71165_c0_g1_i1.p2	174	PANTHER	PTHR30105	UNCHARACTERIZED YIBQ-RELATED	1	173	5.4e-58
PRJNA551141_TRINITY_DN71165_c0_g1_i1.p2	174	CDD	cd10936	CE4_DAC2	1	172	1.00269e-71
PRJNA551141_TRINITY_DN71165_c0_g1_i1.p2	174	SUPERFAMILY	SSF88713	Glycoside hydrolase/deacetylase	1	173	4.22e-55
PRJNA551141_TRINITY_DN27431_c0_g1_i1.p2	128	Pfam	PF03988	Repeat of Unknown Function (DUF347)	108	128	3.3e-07
PRJNA551141_TRINITY_DN27431_c0_g1_i1.p2	128	Pfam	PF03988	Repeat of Unknown Function (DUF347)	1	39	9.7e-09
PRJNA551141_TRINITY_DN27431_c0_g1_i1.p2	128	Pfam	PF03988	Repeat of Unknown Function (DUF347)	43	91	1.7e-16
PRJNA551141_TRINITY_DN28443_c0_g1_i1.p2	169	Pfam	PF11075	Protein of unknown function VcgC/VcgE (DUF2780)	9	168	2e-44
PRJNA551141_TRINITY_DN17840_c0_g1_i1.p2	73	PANTHER	PTHR30478	DNA POLYMERASE III SUBUNIT BETA	1	73	2.4e-20
PRJNA551141_TRINITY_DN17840_c0_g1_i1.p2	73	SUPERFAMILY	SSF55979	DNA clamp	1	73	5.23e-23
PRJNA551141_TRINITY_DN17840_c0_g1_i1.p2	73	Pfam	PF02768	DNA polymerase III beta subunit, C-terminal domain	1	72	1.7e-25
PRJNA551141_TRINITY_DN71022_c0_g1_i1.p1	146	PANTHER	PTHR31209	SF4	2,3-BISPHOSPHOGLYCERATE-INDEPENDENT PHOSPHOGLYCERATE MUTASE	10	100
PRJNA551141_TRINITY_DN71022_c0_g1_i1.p1	146	PANTHER	PTHR31209	COFACTOR-INDEPENDENT PHOSPHOGLYCERATE MUTASE	10	100	4.7e-23
PRJNA551141_TRINITY_DN27332_c0_g1_i1.p1	90	Pfam	PF10095	Uncharacterized protein conserved in bacteria (DUF2333)	1	90	6.7e-46
PRJNA551141_TRINITY_DN71744_c0_g1_i1.p1	93	Pfam	PF05853	beta-keto acid cleavage enzyme	5	85	3.2e-18
PRJNA551141_TRINITY_DN44045_c0_g1_i1.p2	211	PANTHER	PTHR42760	SHORT-CHAIN DEHYDROGENASES/REDUCTASES FAMILY MEMBER	1	211	2.2e-82
PRJNA551141_TRINITY_DN44045_c0_g1_i1.p2	211	Pfam	PF13561	Enoyl-(Acyl carrier protein) reductase	1	211	2.7e-47
PRJNA551141_TRINITY_DN44045_c0_g1_i1.p2	211	PANTHER	PTHR42760	SF53	BLR4183 PROTEIN	1	211
PRJNA551141_TRINITY_DN44045_c0_g1_i1.p2	211	SUPERFAMILY	SSF51735	NAD(P)-binding Rossmann-fold domains	1	211	2.69e-55
PRJNA551141_TRINITY_DN44045_c0_g1_i1.p2	211	PRINTS	PR00081	Glucose/ribitol dehydrogenase family signature	145	164	3.1e-22
PRJNA551141_TRINITY_DN44045_c0_g1_i1.p2	211	PRINTS	PR00081	Glucose/ribitol dehydrogenase family signature	202	211	3.1e-22
PRJNA551141_TRINITY_DN44045_c0_g1_i1.p2	211	PRINTS	PR00081	Glucose/ribitol dehydrogenase family signature	119	135	3.1e-22
PRJNA551141_TRINITY_DN44045_c0_g1_i1.p2	211	PRINTS	PR00081	Glucose/ribitol dehydrogenase family signature	166	183	3.1e-22
PRJNA551141_TRINITY_DN44045_c0_g1_i1.p2	211	PRINTS	PR00081	Glucose/ribitol dehydrogenase family signature	74	85	3.1e-22
PRJNA551141_TRINITY_DN44045_c0_g1_i1.p2	211	PRINTS	PR00080	Short-chain dehydrogenase/reductase (SDR) superfamily signature	145	164	1.5e-08
PRJNA551141_TRINITY_DN44045_c0_g1_i1.p2	211	PRINTS	PR00080	Short-chain dehydrogenase/reductase (SDR) superfamily signature	125	133	1.5e-08
PRJNA551141_TRINITY_DN44045_c0_g1_i1.p2	211	PRINTS	PR00080	Short-chain dehydrogenase/reductase (SDR) superfamily signature	74	85	1.5e-08
PRJNA551141_TRINITY_DN63079_c0_g1_i1.p2	123	Pfam	PF05591	Type VI secretion system, VipA, VC_A0107 or Hcp2	2	110	1.2e-40
PRJNA551141_TRINITY_DN63079_c0_g1_i1.p2	123	Coils	Coil	Coil	86	106	-
PRJNA551141_TRINITY_DN63079_c0_g1_i1.p2	123	PANTHER	PTHR35850	SF1	CYTOPLASMIC PROTEIN-RELATED	2	115
PRJNA551141_TRINITY_DN63079_c0_g1_i1.p2	123	TIGRFAM	TIGR03358	VI_chp_5	type VI secretion protein, VC_A0107 family	2	110
PRJNA551141_TRINITY_DN63079_c0_g1_i1.p2	123	PANTHER	PTHR35850	CYTOPLASMIC PROTEIN-RELATED	2	115	4.2e-35
PRJNA551141_TRINITY_DN39142_c0_g1_i1.p2	95	Pfam	PF03594	Benzoate membrane transport protein	3	94	7e-36
PRJNA551141_TRINITY_DN39142_c0_g1_i1.p2	95	PANTHER	PTHR30199	MFS FAMILY TRANSPORTER, PREDICTED SUBSTRATE BENZOATE	2	94	4.9e-34
PRJNA551141_TRINITY_DN12689_c0_g1_i1.p2	176	MobiDBLite	mobidb-lite	consensus disorder prediction	152	176	-
PRJNA551141_TRINITY_DN12689_c0_g1_i1.p2	176	MobiDBLite	mobidb-lite	consensus disorder prediction	1	47	-
PRJNA551141_TRINITY_DN12689_c0_g1_i1.p2	176	MobiDBLite	mobidb-lite	consensus disorder prediction	25	45	-
PRJNA551141_TRINITY_DN43006_c0_g1_i1.p1	142	PANTHER	PTHR21716	TRANSMEMBRANE PROTEIN	2	141	1.2e-16
PRJNA551141_TRINITY_DN43006_c0_g1_i1.p1	142	PANTHER	PTHR21716	SF35	PERMEASE PERM-RELATED	2	141
PRJNA551141_TRINITY_DN43006_c0_g1_i1.p1	142	Pfam	PF01594	AI-2E family transporter	4	136	8.3e-19
PRJNA551141_TRINITY_DN42205_c0_g1_i1.p1	165	Coils	Coil	Coil	27	47	-
PRJNA551141_TRINITY_DN42205_c0_g1_i1.p1	165	Coils	Coil	Coil	1	21	-
PRJNA551141_TRINITY_DN42205_c0_g1_i1.p1	165	MobiDBLite	mobidb-lite	consensus disorder prediction	70	101	-
PRJNA551141_TRINITY_DN4219_c0_g1_i5.p3	81	PANTHER	PTHR23517	RESISTANCE PROTEIN MDTM, PUTATIVE-RELATED-RELATED	1	75	5.1e-14
PRJNA551141_TRINITY_DN4219_c0_g1_i5.p3	81	SUPERFAMILY	SSF103473	MFS general substrate transporter	6	74	2.62e-09
PRJNA551141_TRINITY_DN4219_c0_g1_i5.p3	81	PANTHER	PTHR23517	SF13	MAJOR FACILITATOR SUPERFAMILY DOMAIN, GENERAL SUBSTRATE TRANSPORTER	1	75
PRJNA551141_TRINITY_DN41878_c0_g1_i1.p2	148	Pfam	PF14354	Restriction alleviation protein Lar	2	50	3.3e-08
PRJNA551141_TRINITY_DN40893_c0_g1_i1.p6	60	MobiDBLite	mobidb-lite	consensus disorder prediction	1	37	-
PRJNA551141_TRINITY_DN37375_c0_g1_i1.p2	137	SUPERFAMILY	SSF110849	ParB/Sulfiredoxin	36	75	7.85e-05
PRJNA551141_TRINITY_DN9387_c0_g1_i1.p4	100	Pfam	PF16304	Domain of unknown function (DUF4946)	47	100	5.1e-22
PRJNA551141_TRINITY_DN77950_c0_g1_i1.p1	87	MobiDBLite	mobidb-lite	consensus disorder prediction	1	24	-
PRJNA551141_TRINITY_DN77950_c0_g1_i1.p1	87	Pfam	PF20410	Domain of unknown function (DUF6696)	47	87	2.2e-08
PRJNA551141_TRINITY_DN77950_c0_g1_i1.p1	87	Coils	Coil	Coil	85	87	-
PRJNA551141_TRINITY_DN77950_c0_g1_i1.p1	87	MobiDBLite	mobidb-lite	consensus disorder prediction	1	28	-
PRJNA551141_TRINITY_DN62488_c0_g1_i1.p2	149	Pfam	PF20178	Family of unknown function (DUF6543)	24	136	9.6e-09
PRJNA551141_TRINITY_DN38460_c0_g1_i1.p1	140	Pfam	PF05936	Bacterial Type VI secretion, VC_A0110, EvfL, ImpJ, VasE	29	119	1.3e-15
PRJNA551141_TRINITY_DN38460_c0_g1_i1.p1	140	PANTHER	PTHR35566	SF1	BLR3599 PROTEIN	14	137
PRJNA551141_TRINITY_DN38460_c0_g1_i1.p1	140	PANTHER	PTHR35566	BLR3599 PROTEIN	14	137	1.5e-35
PRJNA551141_TRINITY_DN38832_c0_g1_i1.p2	133	SUPERFAMILY	SSF56112	Protein kinase-like (PK-like)	16	111	4.59e-07
PRJNA551141_TRINITY_DN38832_c0_g1_i1.p2	133	Pfam	PF03109	ABC1 atypical kinase-like domain	2	54	7.6e-08
PRJNA551141_TRINITY_DN38832_c0_g1_i1.p2	133	PANTHER	PTHR10566	SF114	PROTEIN KINASE UBIB-RELATED	1	132
PRJNA551141_TRINITY_DN38832_c0_g1_i1.p2	133	Coils	Coil	Coil	133	133	-
PRJNA551141_TRINITY_DN38832_c0_g1_i1.p2	133	PANTHER	PTHR10566	CHAPERONE-ACTIVITY OF BC1 COMPLEX CABC1 -RELATED	1	132	8.3e-57
PRJNA551141_TRINITY_DN6619_c1_g1_i1.p1	77	PANTHER	PTHR19446	REVERSE TRANSCRIPTASES	1	74	7.8e-35
PRJNA551141_TRINITY_DN6619_c1_g1_i1.p1	77	MobiDBLite	mobidb-lite	consensus disorder prediction	1	23	-
PRJNA551141_TRINITY_DN6619_c1_g1_i1.p1	77	PANTHER	PTHR19446	SF448	-	1	74
PRJNA551141_TRINITY_DN2979_c1_g1_i1.p1	76	PANTHER	PTHR19446	REVERSE TRANSCRIPTASES	2	76	1.3e-17
PRJNA551141_TRINITY_DN2979_c1_g1_i1.p1	76	PANTHER	PTHR19446	SF448	-	2	76
PRJNA551141_TRINITY_DN663_c0_g2_i1.p3	60	PANTHER	PTHR47027	SF8	RNA-DIRECTED DNA POLYMERASE FROM TRANSPOSON BS-LIKE PROTEIN-RELATED	1	55
PRJNA551141_TRINITY_DN663_c0_g2_i1.p3	60	PANTHER	PTHR47027	-	1	55	3.7e-19
PRJNA551141_TRINITY_DN59736_c0_g1_i1.p3	81	Pfam	PF13652	Putative quorum-sensing-regulated virulence factor	1	74	1.3e-36
PRJNA551141_TRINITY_DN13893_c0_g1_i1.p1	154	MobiDBLite	mobidb-lite	consensus disorder prediction	103	154	-
PRJNA551141_TRINITY_DN76057_c0_g1_i1.p2	101	Pfam	PF08850	Domain of unknown function (DUF1820)	1	96	5.2e-44
PRJNA551141_TRINITY_DN76057_c0_g1_i1.p2	101	PIRSF	PIRSF028538	UCP028538	1	101	8.1e-51
PRJNA551141_TRINITY_DN15188_c0_g1_i1.p2	127	PANTHER	PTHR30443	INNER MEMBRANE PROTEIN	1	126	8.4e-47
PRJNA551141_TRINITY_DN15188_c0_g1_i1.p2	127	PANTHER	PTHR30443	SF0	PHOSPHOETHANOLAMINE TRANSFERASE EPTA	1	126
PRJNA551141_TRINITY_DN15188_c0_g1_i1.p2	127	Pfam	PF00884	Sulfatase	1	94	2.5e-09
PRJNA551141_TRINITY_DN76946_c0_g1_i1.p1	91	PANTHER	PTHR30634	OUTER MEMBRANE LOLAB LIPOPROTEIN INSERTION APPARATUS	1	90	1.1e-35
PRJNA551141_TRINITY_DN76946_c0_g1_i1.p1	91	Pfam	PF18934	Family of unknown function (DUF5682)	2	83	4.3e-16
PRJNA551141_TRINITY_DN76946_c0_g1_i1.p1	91	PANTHER	PTHR30634	SF14	-	1	90
PRJNA551141_TRINITY_DN74911_c0_g1_i1.p1	115	Pfam	PF04307	LexA-binding, inner membrane-associated putative hydrolase	8	65	1.2e-12
PRJNA551141_TRINITY_DN73550_c0_g1_i1.p3	158	Coils	Coil	Coil	5	25	-
PRJNA551141_TRINITY_DN62465_c0_g1_i1.p3	94	PANTHER	PTHR30163	SF0	MEMBRANE-BOUND LYTIC MUREIN TRANSGLYCOSYLASE B	2	94
PRJNA551141_TRINITY_DN62465_c0_g1_i1.p3	94	Pfam	PF13406	Transglycosylase SLT domain	1	94	8.6e-30
PRJNA551141_TRINITY_DN62465_c0_g1_i1.p3	94	PANTHER	PTHR30163	MEMBRANE-BOUND LYTIC MUREIN TRANSGLYCOSYLASE B	2	94	5.2e-34
PRJNA551141_TRINITY_DN62465_c0_g1_i1.p3	94	SUPERFAMILY	SSF53955	Lysozyme-like	1	94	3.94e-24
PRJNA551141_TRINITY_DN37212_c0_g1_i1.p3	103	ProSiteProfiles	PS51450	Leucine-rich repeat profile.	78	99	7.43473
PRJNA551141_TRINITY_DN37212_c0_g1_i1.p3	103	SUPERFAMILY	SSF52058	L domain-like	2	95	2.21e-10
PRJNA551141_TRINITY_DN6510_c0_g1_i1.p2	176	MobiDBLite	mobidb-lite	consensus disorder prediction	13	42	-
PRJNA551141_TRINITY_DN37971_c0_g1_i1.p2	240	Pfam	PF03706	Lysylphosphatidylglycerol synthase TM region	7	239	5.8e-32
PRJNA551141_TRINITY_DN37971_c0_g1_i1.p2	240	PANTHER	PTHR37693	PHOSPHATIDYLGLYCEROL LYSYLTRANSFERASE	9	240	5.2e-35
PRJNA551141_TRINITY_DN32526_c0_g1_i1.p3	71	MobiDBLite	mobidb-lite	consensus disorder prediction	1	24	-
PRJNA551141_TRINITY_DN32526_c0_g1_i1.p3	71	MobiDBLite	mobidb-lite	consensus disorder prediction	1	19	-
PRJNA551141_TRINITY_DN39137_c0_g1_i1.p1	147	Pfam	PF01869	BadF/BadG/BcrA/BcrD ATPase family	3	146	2.2e-46
PRJNA551141_TRINITY_DN39137_c0_g1_i1.p1	147	PANTHER	PTHR32329	SF2	BIFUNCTIONAL PROTEIN [INCLUDES 2-HYDROXYACYL-COA DEHYDRATASE (N-TER) AND ITS ACTIVATOR DOMAIN (C_TERM)-RELATED	1	147
PRJNA551141_TRINITY_DN39137_c0_g1_i1.p1	147	TIGRFAM	TIGR00241	CoA_E_activ	putative CoA-substrate-specific enzyme activase	1	147
PRJNA551141_TRINITY_DN39137_c0_g1_i1.p1	147	SUPERFAMILY	SSF53067	Actin-like ATPase domain	7	147	3.24e-17
PRJNA551141_TRINITY_DN39137_c0_g1_i1.p1	147	PANTHER	PTHR32329	BIFUNCTIONAL PROTEIN [INCLUDES 2-HYDROXYACYL-COA DEHYDRATASE (N-TER) AND ITS ACTIVATOR DOMAIN (C_TERM)-RELATED	1	147	2.1e-50
PRJNA551141_TRINITY_DN39121_c0_g1_i1.p2	147	PANTHER	PTHR43108	N-ACETYLGLUCOSAMINE-6-SULFATASE FAMILY MEMBER	38	146	3.5e-23
PRJNA551141_TRINITY_DN39121_c0_g1_i1.p2	147	PANTHER	PTHR43108	SF10	INNER MEMBRANE PROTEIN YEJM	38	146
PRJNA551141_TRINITY_DN39121_c0_g1_i1.p2	147	SUPERFAMILY	SSF53649	Alkaline phosphatase-like	1	144	1.83e-28
PRJNA551141_TRINITY_DN39121_c0_g1_i1.p2	147	Pfam	PF00884	Sulfatase	3	139	8.8e-22
PRJNA551141_TRINITY_DN39064_c0_g1_i1.p2	152	MobiDBLite	mobidb-lite	consensus disorder prediction	1	28	-
PRJNA551141_TRINITY_DN39064_c0_g1_i1.p2	152	Coils	Coil	Coil	102	122	-
PRJNA551141_TRINITY_DN39064_c0_g1_i1.p2	152	MobiDBLite	mobidb-lite	consensus disorder prediction	1	21	-
PRJNA551141_TRINITY_DN38810_c0_g1_i1.p1	138	MobiDBLite	mobidb-lite	consensus disorder prediction	57	77	-
PRJNA551141_TRINITY_DN61961_c0_g1_i1.p2	74	PANTHER	PTHR38778	CYTOPLASMIC PROTEIN-RELATED	2	65	2e-13
PRJNA551141_TRINITY_DN61961_c0_g1_i1.p2	74	Pfam	PF04320	YggL 50S ribosome-binding protein	1	65	2.7e-18
PRJNA551141_TRINITY_DN71681_c0_g1_i1.p1	207	Pfam	PF13432	Tetratricopeptide repeat	130	194	0.0025
PRJNA551141_TRINITY_DN71681_c0_g1_i1.p1	207	PANTHER	PTHR44809	-	16	192	4.5e-19
PRJNA551141_TRINITY_DN71681_c0_g1_i1.p1	207	Pfam	PF12688	Tetratrico peptide repeat	31	119	6.8e-07
PRJNA551141_TRINITY_DN71681_c0_g1_i1.p1	207	SMART	SM00028	tpr_5	92	125	140
PRJNA551141_TRINITY_DN71681_c0_g1_i1.p1	207	SMART	SM00028	tpr_5	160	193	240
PRJNA551141_TRINITY_DN71681_c0_g1_i1.p1	207	SMART	SM00028	tpr_5	126	159	0.08
PRJNA551141_TRINITY_DN71681_c0_g1_i1.p1	207	SMART	SM00028	tpr_5	20	53	1.5
PRJNA551141_TRINITY_DN71681_c0_g1_i1.p1	207	ProSiteProfiles	PS50005	TPR repeat profile.	20	53	9.0274
PRJNA551141_TRINITY_DN71681_c0_g1_i1.p1	207	SUPERFAMILY	SSF48452	TPR-like	7	195	3.22e-22
PRJNA551141_TRINITY_DN71681_c0_g1_i1.p1	207	ProSiteProfiles	PS50005	TPR repeat profile.	126	159	8.0244
PRJNA551141_TRINITY_DN27460_c0_g1_i1.p2	112	ProSiteProfiles	PS51257	Prokaryotic membrane lipoprotein lipid attachment site profile.	1	18	6
PRJNA551141_TRINITY_DN60195_c0_g1_i1.p2	118	Pfam	PF16357	Putative PepSY_TM-like	4	118	3.5e-53
PRJNA551141_TRINITY_DN60195_c0_g1_i1.p2	118	PANTHER	PTHR40115	INNER MEMBRANE PROTEIN WITH PEPSY TM HELIX	1	118	4.8e-45
PRJNA551141_TRINITY_DN73260_c0_g1_i1.p1	187	Coils	Coil	Coil	112	132	-
PRJNA551141_TRINITY_DN73260_c0_g1_i1.p1	187	Coils	Coil	Coil	43	77	-
PRJNA551141_TRINITY_DN73260_c0_g1_i1.p1	187	MobiDBLite	mobidb-lite	consensus disorder prediction	112	131	-
PRJNA551141_TRINITY_DN25691_c0_g1_i1.p7	82	MobiDBLite	mobidb-lite	consensus disorder prediction	1	22	-
PRJNA551141_TRINITY_DN72357_c0_g1_i1.p2	142	SMART	SM00065	gaf_1	1	141	0.0039
PRJNA551141_TRINITY_DN72357_c0_g1_i1.p2	142	Pfam	PF13185	GAF domain	10	135	5.7e-14
PRJNA551141_TRINITY_DN72357_c0_g1_i1.p2	142	SUPERFAMILY	SSF55781	GAF domain-like	3	139	2.62e-19
PRJNA551141_TRINITY_DN52135_c0_g1_i1.p2	170	Pfam	PF19346	Family of unknown function (DUF5924)	2	169	3.1e-80
PRJNA551141_TRINITY_DN51035_c0_g1_i1.p1	207	SUPERFAMILY	SSF53448	Nucleotide-diphospho-sugar transferases	6	123	5.51e-10
PRJNA551141_TRINITY_DN48325_c0_g1_i1.p1	153	MobiDBLite	mobidb-lite	consensus disorder prediction	130	153	-
PRJNA551141_TRINITY_DN48325_c0_g1_i1.p1	153	MobiDBLite	mobidb-lite	consensus disorder prediction	133	147	-
PRJNA551141_TRINITY_DN48325_c0_g1_i1.p1	153	Pfam	PF11655	Protein of unknown function (DUF2589)	1	129	2.6e-11
PRJNA551141_TRINITY_DN1553_c0_g1_i4.p1	67	MobiDBLite	mobidb-lite	consensus disorder prediction	23	67	-
PRJNA551141_TRINITY_DN70379_c0_g1_i1.p3	74	MobiDBLite	mobidb-lite	consensus disorder prediction	1	23	-
PRJNA551141_TRINITY_DN66409_c0_g1_i1.p1	124	MobiDBLite	mobidb-lite	consensus disorder prediction	1	30	-
PRJNA551141_TRINITY_DN70646_c0_g1_i1.p2	189	Coils	Coil	Coil	133	153	-
PRJNA551141_TRINITY_DN63829_c0_g1_i1.p3	142	Pfam	PF06790	Uncharacterised protein family (UPF0259)	51	139	1.3e-08
PRJNA551141_TRINITY_DN61891_c0_g1_i1.p2	164	CDD	cd14503	PTP-bact	29	147	6.72769e-35
PRJNA551141_TRINITY_DN61891_c0_g1_i1.p2	164	SUPERFAMILY	SSF52799	(Phosphotyrosine protein) phosphatases II	26	144	3.72e-18
PRJNA551141_TRINITY_DN61891_c0_g1_i1.p2	164	Pfam	PF04273	Beta-lactamase hydrolase-like protein, phosphatase-like domain	28	126	1.4e-15
PRJNA551141_TRINITY_DN49008_c0_g1_i1.p4	82	MobiDBLite	mobidb-lite	consensus disorder prediction	60	82	-
PRJNA551141_TRINITY_DN49697_c0_g1_i1.p1	112	PIRSF	PIRSF020565	3Ho_Ac_ACP_DH	1	112	1.7e-32
PRJNA551141_TRINITY_DN49697_c0_g1_i1.p1	112	SUPERFAMILY	SSF54637	Thioesterase/thiol ester dehydrase-isomerase	9	109	6.46e-15
PRJNA551141_TRINITY_DN49830_c0_g1_i1.p1	283	Pfam	PF01904	Protein of unknown function DUF72	96	283	7.2e-50
PRJNA551141_TRINITY_DN49830_c0_g1_i1.p1	283	PANTHER	PTHR30348	SF4	DUF72	74	282
PRJNA551141_TRINITY_DN49830_c0_g1_i1.p1	283	SUPERFAMILY	SSF117396	TM1631-like	78	283	2.22e-59
PRJNA551141_TRINITY_DN49830_c0_g1_i1.p1	283	PANTHER	PTHR30348	UNCHARACTERIZED PROTEIN YECE	74	282	5.9e-54
PRJNA551141_TRINITY_DN48096_c0_g1_i1.p1	251	SUPERFAMILY	SSF52768	Arginase/deacetylase	16	200	9.71e-09
PRJNA551141_TRINITY_DN26471_c0_g1_i1.p1	118	MobiDBLite	mobidb-lite	consensus disorder prediction	1	20	-
PRJNA551141_TRINITY_DN26471_c0_g1_i1.p1	118	Pfam	PF11101	Protein of unknown function (DUF2884)	7	89	3.4e-08
PRJNA551141_TRINITY_DN10545_c0_g1_i1.p1	100	MobiDBLite	mobidb-lite	consensus disorder prediction	75	100	-
PRJNA551141_TRINITY_DN18048_c0_g1_i1.p1	204	SUPERFAMILY	SSF51004	C-terminal (heme d1) domain of cytochrome cd1-nitrite reductase	64	192	1.52e-11
PRJNA551141_TRINITY_DN47832_c0_g1_i1.p2	183	Pfam	PF04366	Las17-binding protein actin regulator	98	181	1.3e-24
PRJNA551141_TRINITY_DN47832_c0_g1_i1.p2	183	CDD	cd11524	SYLF	26	183	5.58601e-73
PRJNA551141_TRINITY_DN47832_c0_g1_i1.p2	183	PANTHER	PTHR15629	SF2	SH3 DOMAIN-CONTAINING YSC84-LIKE PROTEIN 1	23	179
PRJNA551141_TRINITY_DN47832_c0_g1_i1.p2	183	PANTHER	PTHR15629	SH3YL1 PROTEIN	23	179	2.6e-34
PRJNA551141_TRINITY_DN36873_c0_g1_i1.p3	119	SUPERFAMILY	SSF63825	YWTD domain	5	113	6.67e-15
PRJNA551141_TRINITY_DN27722_c0_g1_i1.p1	173	Pfam	PF20227	Family of unknown function (DUF6586)	6	173	4.4e-24
PRJNA551141_TRINITY_DN47483_c0_g1_i1.p2	115	MobiDBLite	mobidb-lite	consensus disorder prediction	81	96	-
PRJNA551141_TRINITY_DN47483_c0_g1_i1.p2	115	MobiDBLite	mobidb-lite	consensus disorder prediction	71	101	-
PRJNA551141_TRINITY_DN29163_c0_g1_i1.p1	203	PANTHER	PTHR35369	BLR3025 PROTEIN-RELATED	14	201	1.8e-52
PRJNA551141_TRINITY_DN29163_c0_g1_i1.p1	203	PIRSF	PIRSF037290	UCP037290	4	200	1.5e-79
PRJNA551141_TRINITY_DN29163_c0_g1_i1.p1	203	PANTHER	PTHR35369	SF3	CELL DIVISION INHIBITOR SULA	14	201
PRJNA551141_TRINITY_DN29163_c0_g1_i1.p1	203	SUPERFAMILY	SSF52540	P-loop containing nucleoside triphosphate hydrolases	50	162	1.49e-33
PRJNA551141_TRINITY_DN17633_c0_g1_i1.p1	153	Pfam	PF02586	SOS response associated peptidase (SRAP)	26	146	5.2e-14
PRJNA551141_TRINITY_DN17633_c0_g1_i1.p1	153	SUPERFAMILY	SSF143081	BB1717-like	15	151	1.7e-27
PRJNA551141_TRINITY_DN14581_c0_g1_i1.p2	186	PANTHER	PTHR40940	-	12	152	1.5e-18
PRJNA551141_TRINITY_DN14581_c0_g1_i1.p2	186	PANTHER	PTHR40940	SF1	-	12	152
PRJNA551141_TRINITY_DN5811_c0_g1_i1.p1	209	Pfam	PF02405	Permease MlaE	49	209	7.9e-57
PRJNA551141_TRINITY_DN5811_c0_g1_i1.p1	209	PANTHER	PTHR30188	SF4	PROTEIN TRIGALACTOSYLDIACYLGLYCEROL 1, CHLOROPLASTIC	41	209
PRJNA551141_TRINITY_DN5811_c0_g1_i1.p1	209	PANTHER	PTHR30188	ABC TRANSPORTER PERMEASE PROTEIN-RELATED	41	209	1e-52
PRJNA551141_TRINITY_DN5811_c0_g1_i1.p1	209	TIGRFAM	TIGR00056	TIGR00056	ABC transport permease subunit	11	209
PRJNA551141_TRINITY_DN14235_c0_g1_i1.p1	181	Pfam	PF20178	Family of unknown function (DUF6543)	4	45	1.6e-06
PRJNA551141_TRINITY_DN4219_c5_g1_i1.p3	97	PANTHER	PTHR47017	ACYL-COA	1	96	1e-34
PRJNA551141_TRINITY_DN4219_c5_g1_i1.p3	97	Pfam	PF04339	Peptidogalycan biosysnthesis/recognition	1	96	9.2e-42
PRJNA551141_TRINITY_DN4219_c5_g1_i1.p3	97	SUPERFAMILY	SSF55729	Acyl-CoA N-acyltransferases (Nat)	2	76	3.28e-15
PRJNA551141_TRINITY_DN16116_c0_g1_i1.p1	129	SUPERFAMILY	SSF52402	Adenine nucleotide alpha hydrolases-like	2	105	2.83e-06
PRJNA551141_TRINITY_DN26547_c0_g1_i1.p3	60	MobiDBLite	mobidb-lite	consensus disorder prediction	33	60	-
PRJNA551141_TRINITY_DN47724_c0_g1_i1.p1	170	MobiDBLite	mobidb-lite	consensus disorder prediction	1	20	-
PRJNA551141_TRINITY_DN27276_c0_g1_i1.p2	124	PANTHER	PTHR36985	TRANSLOCATION AND ASSEMBLY MODULE SUBUNIT TAMB	7	105	1e-13
PRJNA551141_TRINITY_DN40182_c0_g1_i1.p2	217	ProSitePatterns	PS00600	Aminotransferases class-III pyridoxal-phosphate attachment site.	114	152	-
PRJNA551141_TRINITY_DN40182_c0_g1_i1.p2	217	PANTHER	PTHR45688	-	2	215	2.7e-65
PRJNA551141_TRINITY_DN40182_c0_g1_i1.p2	217	Pfam	PF00202	Aminotransferase class-III	3	216	9.6e-34
PRJNA551141_TRINITY_DN40182_c0_g1_i1.p2	217	PANTHER	PTHR45688	SF13	ALANINE--GLYOXYLATE AMINOTRANSFERASE 2-LIKE	2	215
PRJNA551141_TRINITY_DN40182_c0_g1_i1.p2	217	SUPERFAMILY	SSF53383	PLP-dependent transferases	3	216	2.67e-51
PRJNA551141_TRINITY_DN40355_c0_g1_i1.p1	104	SUPERFAMILY	SSF48452	TPR-like	3	70	1.92e-06
PRJNA551141_TRINITY_DN38852_c0_g1_i1.p3	96	ProSiteProfiles	PS51257	Prokaryotic membrane lipoprotein lipid attachment site profile.	1	20	6
PRJNA551141_TRINITY_DN38852_c0_g1_i1.p3	96	Pfam	PF11720	Peptidase inhibitor I78 family	42	96	1e-09
PRJNA551141_TRINITY_DN59266_c0_g1_i1.p1	233	CDD	cd09971	SdiA-regulated	1	229	9.53602e-123
PRJNA551141_TRINITY_DN59266_c0_g1_i1.p1	233	SUPERFAMILY	SSF50956	Thermostable phytase (3-phytase)	2	231	3.01e-44
PRJNA551141_TRINITY_DN59266_c0_g1_i1.p1	233	Pfam	PF06977	SdiA-regulated	1	229	2.4e-97
PRJNA551141_TRINITY_DN70381_c0_g1_i1.p2	215	MobiDBLite	mobidb-lite	consensus disorder prediction	195	215	-
PRJNA551141_TRINITY_DN60890_c0_g1_i1.p3	95	SUPERFAMILY	SSF54736	ClpS-like	13	80	7.5e-06
PRJNA551141_TRINITY_DN50622_c0_g1_i1.p1	178	PANTHER	PTHR34219	IRON-REGULATED INNER MEMBRANE PROTEIN-RELATED	9	177	4.4e-17
PRJNA551141_TRINITY_DN50622_c0_g1_i1.p1	178	PANTHER	PTHR34219	SF6	BLR3280 PROTEIN	9	177
PRJNA551141_TRINITY_DN54322_c0_g1_i1.p2	165	Pfam	PF09839	Uncharacterized protein conserved in bacteria (DUF2066)	2	58	1.1e-08
PRJNA551141_TRINITY_DN49893_c0_g1_i1.p5	78	Coils	Coil	Coil	1	21	-
PRJNA551141_TRINITY_DN50669_c0_g1_i1.p2	102	Pfam	PF13835	Domain of unknown function (DUF4194)	48	101	2.8e-13
PRJNA551141_TRINITY_DN18728_c0_g1_i1.p1	223	MobiDBLite	mobidb-lite	consensus disorder prediction	15	41	-
PRJNA551141_TRINITY_DN52205_c0_g1_i1.p1	123	MobiDBLite	mobidb-lite	consensus disorder prediction	60	76	-
PRJNA551141_TRINITY_DN52205_c0_g1_i1.p1	123	MobiDBLite	mobidb-lite	consensus disorder prediction	44	76	-
PRJNA551141_TRINITY_DN61764_c0_g1_i1.p7	60	MobiDBLite	mobidb-lite	consensus disorder prediction	1	35	-
PRJNA551141_TRINITY_DN25772_c0_g1_i1.p1	121	MobiDBLite	mobidb-lite	consensus disorder prediction	81	95	-
PRJNA551141_TRINITY_DN25772_c0_g1_i1.p1	121	MobiDBLite	mobidb-lite	consensus disorder prediction	41	121	-
PRJNA551141_TRINITY_DN61562_c0_g1_i1.p1	228	Pfam	PF18352	Phage protein Gp138 N-terminal domain	31	132	1.6e-37
PRJNA551141_TRINITY_DN36595_c0_g1_i1.p1	189	SUPERFAMILY	SSF48452	TPR-like	15	99	9.93e-07
PRJNA551141_TRINITY_DN2340_c0_g1_i1.p3	84	SUPERFAMILY	SSF52151	FabD/lysophospholipase-like	32	81	1.99e-05
PRJNA551141_TRINITY_DN40938_c0_g1_i1.p3	81	Coils	Coil	Coil	50	70	-
PRJNA551141_TRINITY_DN59599_c0_g1_i1.p2	168	MobiDBLite	mobidb-lite	consensus disorder prediction	80	94	-
PRJNA551141_TRINITY_DN59599_c0_g1_i1.p2	168	Pfam	PF09849	Uncharacterized protein conserved in bacteria (DUF2076)	1	168	1.9e-46
PRJNA551141_TRINITY_DN59599_c0_g1_i1.p2	168	Coils	Coil	Coil	52	86	-
PRJNA551141_TRINITY_DN59599_c0_g1_i1.p2	168	MobiDBLite	mobidb-lite	consensus disorder prediction	79	168	-
PRJNA551141_TRINITY_DN26316_c0_g1_i1.p1	117	Pfam	PF11066	Protein of unknown function (DUF2867)	11	113	1.3e-16
PRJNA551141_TRINITY_DN52837_c0_g1_i1.p2	110	MobiDBLite	mobidb-lite	consensus disorder prediction	36	68	-
PRJNA551141_TRINITY_DN38451_c0_g1_i1.p2	188	PANTHER	PTHR45947	SF8	ALPHA-MONOGLUCOSYLDIACYLGLYCEROL SYNTHASE	3	152
PRJNA551141_TRINITY_DN38451_c0_g1_i1.p2	188	SUPERFAMILY	SSF53756	UDP-Glycosyltransferase/glycogen phosphorylase	2	157	1.61e-23
PRJNA551141_TRINITY_DN38451_c0_g1_i1.p2	188	PANTHER	PTHR45947	SULFOQUINOVOSYL TRANSFERASE SQD2	3	152	9.7e-12
PRJNA551141_TRINITY_DN38451_c0_g1_i1.p2	188	Pfam	PF00534	Glycosyl transferases group 1	5	151	1.3e-15
PRJNA551141_TRINITY_DN74318_c0_g1_i1.p1	153	Pfam	PF05751	FixH	2	131	7.3e-34
PRJNA551141_TRINITY_DN40017_c0_g1_i1.p1	214	SUPERFAMILY	SSF56399	ADP-ribosylation	6	162	4.68e-14
PRJNA551141_TRINITY_DN71226_c0_g1_i1.p1	161	MobiDBLite	mobidb-lite	consensus disorder prediction	136	161	-
PRJNA551141_TRINITY_DN49834_c0_g1_i1.p1	110	PANTHER	PTHR45674	DNA LIGASE 1/3 FAMILY MEMBER	8	104	7.7e-14
PRJNA551141_TRINITY_DN49834_c0_g1_i1.p1	110	PANTHER	PTHR45674	SF11	BLR5182 PROTEIN	8	104
PRJNA551141_TRINITY_DN49834_c0_g1_i1.p1	110	SUPERFAMILY	SSF50249	Nucleic acid-binding proteins	4	103	5.14e-22
PRJNA551141_TRINITY_DN49834_c0_g1_i1.p1	110	CDD	cd07971	OBF_DNA_ligase_LigD	1	101	1.30236e-40
PRJNA551141_TRINITY_DN49834_c0_g1_i1.p1	110	Pfam	PF04679	ATP dependent DNA ligase C terminal region	3	96	5.9e-24
PRJNA551141_TRINITY_DN28874_c0_g1_i1.p2	163	MobiDBLite	mobidb-lite	consensus disorder prediction	138	163	-
PRJNA551141_TRINITY_DN28874_c0_g1_i1.p2	163	Pfam	PF17970	Bacterial Alpha-2-macroglobulin MG1 domain	6	82	1.4e-08
PRJNA551141_TRINITY_DN62532_c0_g1_i1.p2	160	MobiDBLite	mobidb-lite	consensus disorder prediction	44	65	-
PRJNA551141_TRINITY_DN75333_c0_g1_i1.p2	277	PANTHER	PTHR12815	SF12	TRANSLOCATION AND ASSEMBLY MODULE SUBUNIT TAMA	2	271
PRJNA551141_TRINITY_DN75333_c0_g1_i1.p2	277	PANTHER	PTHR12815	SORTING AND ASSEMBLY MACHINERY SAMM50 PROTEIN FAMILY MEMBER	2	271	6.1e-71
PRJNA551141_TRINITY_DN15342_c0_g1_i1.p3	180	SUPERFAMILY	SSF51182	RmlC-like cupins	37	179	7.01e-23
PRJNA551141_TRINITY_DN15342_c0_g1_i1.p3	180	Pfam	PF03079	ARD/ARD' family	123	179	1.2e-06
PRJNA551141_TRINITY_DN59375_c0_g1_i1.p1	246	Pfam	PF16234	Domain of unknown function (DUF4892)	53	225	2.6e-67
PRJNA551141_TRINITY_DN61671_c0_g1_i1.p1	110	MobiDBLite	mobidb-lite	consensus disorder prediction	87	110	-
PRJNA551141_TRINITY_DN59796_c0_g1_i1.p2	187	SUPERFAMILY	SSF53335	S-adenosyl-L-methionine-dependent methyltransferases	8	178	6.42e-18
PRJNA551141_TRINITY_DN59796_c0_g1_i1.p2	187	Pfam	PF12147	Putative methyltransferase	2	185	2.8e-95
PRJNA551141_TRINITY_DN50718_c0_g1_i1.p1	155	Pfam	PF04865	Baseplate J-like protein	7	113	5.6e-09
PRJNA551141_TRINITY_DN50718_c0_g1_i1.p1	155	MobiDBLite	mobidb-lite	consensus disorder prediction	59	82	-
PRJNA551141_TRINITY_DN39390_c0_g1_i1.p2	196	MobiDBLite	mobidb-lite	consensus disorder prediction	1	24	-
PRJNA551141_TRINITY_DN39390_c0_g1_i1.p2	196	Pfam	PF20311	Family of unknown function (DUF6607)	44	196	2e-38
PRJNA551141_TRINITY_DN13798_c0_g1_i1.p1	114	Coils	Coil	Coil	17	37	-
PRJNA551141_TRINITY_DN13126_c0_g1_i1.p1	416	MobiDBLite	mobidb-lite	consensus disorder prediction	1	21	-
PRJNA551141_TRINITY_DN13126_c0_g1_i1.p1	416	Pfam	PF14496	C-terminal novel E3 ligase, LRR-interacting	65	308	4.4e-29
PRJNA551141_TRINITY_DN9412_c0_g1_i2.p1	154	Pfam	PF05658	YadA head domain repeat (2 copies)	124	150	8.1e-08
PRJNA551141_TRINITY_DN9412_c0_g1_i2.p1	154	Pfam	PF05662	Coiled stalk of trimeric autotransporter adhesin	43	83	6.1e-11
PRJNA551141_TRINITY_DN9412_c0_g1_i2.p1	154	SUPERFAMILY	SSF101967	Adhesin YadA, collagen-binding domain	21	70	3.92e-11
PRJNA551141_TRINITY_DN6349_c0_g1_i1.p2	132	Pfam	PF17936	Bacterial Ig domain	71	131	2.7e-20
PRJNA551141_TRINITY_DN6349_c0_g1_i1.p2	132	Pfam	PF17936	Bacterial Ig domain	1	67	1.6e-22
PRJNA551141_TRINITY_DN61781_c0_g1_i1.p1	213	Pfam	PF20410	Domain of unknown function (DUF6696)	79	182	1.9e-33
PRJNA551141_TRINITY_DN61781_c0_g1_i1.p1	213	PANTHER	PTHR35243	-	46	209	1.5e-41
PRJNA551141_TRINITY_DN61781_c0_g1_i1.p1	213	MobiDBLite	mobidb-lite	consensus disorder prediction	1	85	-
PRJNA551141_TRINITY_DN55619_c0_g1_i1.p2	109	Pfam	PF00106	short chain dehydrogenase	14	98	2.5e-18
PRJNA551141_TRINITY_DN55619_c0_g1_i1.p2	109	PANTHER	PTHR43180	3-OXOACYL-(ACYL-CARRIER-PROTEIN) REDUCTASE (AFU_ORTHOLOGUE AFUA_6G11210)	5	99	4.1e-18
PRJNA551141_TRINITY_DN55619_c0_g1_i1.p2	109	PRINTS	PR00081	Glucose/ribitol dehydrogenase family signature	15	32	1.6e-11
PRJNA551141_TRINITY_DN55619_c0_g1_i1.p2	109	PRINTS	PR00081	Glucose/ribitol dehydrogenase family signature	85	96	1.6e-11
PRJNA551141_TRINITY_DN55619_c0_g1_i1.p2	109	PANTHER	PTHR43180	SF66	3-OXOACYL-(ACYL-CARRIER-PROTEIN) REDUCTASE (AFU_ORTHOLOGUE AFUA_6G11210)	5	99
PRJNA551141_TRINITY_DN55619_c0_g1_i1.p2	109	SUPERFAMILY	SSF51735	NAD(P)-binding Rossmann-fold domains	6	109	3.66e-26
PRJNA551141_TRINITY_DN60918_c0_g1_i1.p2	179	PIRSF	PIRSF029505	UCP029505	1	178	1.8e-88
PRJNA551141_TRINITY_DN29122_c0_g1_i1.p3	140	PANTHER	PTHR36985	TRANSLOCATION AND ASSEMBLY MODULE SUBUNIT TAMB	2	139	1.3e-28
PRJNA551141_TRINITY_DN48204_c0_g1_i1.p1	204	Pfam	PF06761	Intracellular multiplication and human macrophage-killing	5	193	1.3e-14
PRJNA551141_TRINITY_DN39714_c0_g1_i1.p1	99	Pfam	PF06996	Type VI secretion, TssG	48	97	4.6e-09
PRJNA551141_TRINITY_DN51356_c0_g1_i1.p1	109	Pfam	PF06097	Bacterial protein of unknown function (DUF945)	2	108	6.8e-15
PRJNA551141_TRINITY_DN41776_c0_g1_i1.p1	145	Pfam	PF11736	Protein of unknown function (DUF3299)	35	145	1.4e-33
PRJNA551141_TRINITY_DN69920_c0_g1_i1.p2	177	Pfam	PF00070	Pyridine nucleotide-disulphide oxidoreductase	121	177	0.00014
PRJNA551141_TRINITY_DN69920_c0_g1_i1.p2	177	PANTHER	PTHR42783	GLUTAMATE SYNTHASE [NADPH] SMALL CHAIN	1	177	2.9e-53
PRJNA551141_TRINITY_DN69920_c0_g1_i1.p2	177	SUPERFAMILY	SSF51971	Nucleotide-binding domain	1	177	2e-41
PRJNA551141_TRINITY_DN69920_c0_g1_i1.p2	177	PANTHER	PTHR42783	SF1	PROTEIN AEGA	1	177
PRJNA551141_TRINITY_DN36324_c0_g1_i1.p3	142	PANTHER	PTHR23517	SF1	-	12	141
PRJNA551141_TRINITY_DN36324_c0_g1_i1.p3	142	PANTHER	PTHR23517	RESISTANCE PROTEIN MDTM, PUTATIVE-RELATED-RELATED	12	141	4.5e-36
PRJNA551141_TRINITY_DN36324_c0_g1_i1.p3	142	SUPERFAMILY	SSF103473	MFS general substrate transporter	18	139	5.62e-12
PRJNA551141_TRINITY_DN59622_c0_g1_i1.p4	109	MobiDBLite	mobidb-lite	consensus disorder prediction	1	109	-
PRJNA551141_TRINITY_DN59622_c0_g1_i1.p4	109	MobiDBLite	mobidb-lite	consensus disorder prediction	41	79	-
PRJNA551141_TRINITY_DN14503_c0_g1_i1.p2	179	Coils	Coil	Coil	125	145	-
PRJNA551141_TRINITY_DN14503_c0_g1_i1.p2	179	Coils	Coil	Coil	5	25	-
PRJNA551141_TRINITY_DN14503_c0_g1_i1.p2	179	Coils	Coil	Coil	83	103	-
PRJNA551141_TRINITY_DN17850_c0_g1_i1.p1	142	PANTHER	PTHR33361	-	3	142	9.9e-31
PRJNA551141_TRINITY_DN17850_c0_g1_i1.p1	142	PANTHER	PTHR33361	SF15	DUF885 FAMILY LIPOPROTEIN	3	142
PRJNA551141_TRINITY_DN61379_c0_g1_i1.p3	137	PANTHER	PTHR30348	UNCHARACTERIZED PROTEIN YECE	3	134	1.5e-31
PRJNA551141_TRINITY_DN61379_c0_g1_i1.p3	137	PANTHER	PTHR30348	SF9	UPF0759 PROTEIN YECE	3	134
PRJNA551141_TRINITY_DN61379_c0_g1_i1.p3	137	SUPERFAMILY	SSF117396	TM1631-like	5	112	2.49e-17
PRJNA551141_TRINITY_DN61379_c0_g1_i1.p3	137	Pfam	PF01904	Protein of unknown function DUF72	5	110	7.3e-13
PRJNA551141_TRINITY_DN14371_c0_g1_i1.p2	179	Pfam	PF03934	Type II secretion system (T2SS), protein K	142	179	6.3e-06
PRJNA551141_TRINITY_DN14371_c0_g1_i1.p2	179	Pfam	PF03934	Type II secretion system (T2SS), protein K	32	141	8.6e-12
PRJNA551141_TRINITY_DN14371_c0_g1_i1.p2	179	SUPERFAMILY	SSF158544	GspK insert domain-like	102	175	5.49e-08
PRJNA551141_TRINITY_DN14711_c0_g1_i1.p2	169	Pfam	PF07433	Protein of unknown function (DUF1513)	9	168	5.6e-67
PRJNA551141_TRINITY_DN14711_c0_g1_i1.p2	169	SUPERFAMILY	SSF50969	YVTN repeat-like/Quinoprotein amine dehydrogenase	3	130	6.54e-12
PRJNA551141_TRINITY_DN27921_c0_g1_i1.p1	268	Pfam	PF07044	Protein of unknown function (DUF1329)	57	267	3.8e-65
PRJNA551141_TRINITY_DN27921_c0_g1_i1.p1	268	MobiDBLite	mobidb-lite	consensus disorder prediction	1	26	-
PRJNA551141_TRINITY_DN39296_c0_g1_i1.p1	185	Pfam	PF20178	Family of unknown function (DUF6543)	38	182	1.3e-06
PRJNA551141_TRINITY_DN70128_c0_g1_i1.p1	247	Pfam	PF01594	AI-2E family transporter	10	247	8.7e-27
PRJNA551141_TRINITY_DN70128_c0_g1_i1.p1	247	PANTHER	PTHR21716	TRANSMEMBRANE PROTEIN	10	246	1.8e-66
PRJNA551141_TRINITY_DN70128_c0_g1_i1.p1	247	PANTHER	PTHR21716	SF51	TRANSPORT PROTEIN YDIK-RELATED	10	246
PRJNA551141_TRINITY_DN70143_c0_g1_i1.p1	246	MobiDBLite	mobidb-lite	consensus disorder prediction	100	126	-
PRJNA551141_TRINITY_DN48272_c0_g1_i1.p1	283	Coils	Coil	Coil	2	25	-
PRJNA551141_TRINITY_DN48272_c0_g1_i1.p1	283	PANTHER	PTHR30347	SF8	MECHANOSENSITIVE CHANNEL MSCK	2	283
PRJNA551141_TRINITY_DN48272_c0_g1_i1.p1	283	Coils	Coil	Coil	65	85	-
PRJNA551141_TRINITY_DN48272_c0_g1_i1.p1	283	Coils	Coil	Coil	181	201	-
PRJNA551141_TRINITY_DN48272_c0_g1_i1.p1	283	PANTHER	PTHR30347	POTASSIUM CHANNEL RELATED	2	283	2.1e-92
PRJNA551141_TRINITY_DN15748_c0_g1_i1.p1	283	MobiDBLite	mobidb-lite	consensus disorder prediction	226	283	-
PRJNA551141_TRINITY_DN101_c0_g1_i1.p1	149	SUPERFAMILY	SSF46458	Globin-like	8	149	1.64e-49
PRJNA551141_TRINITY_DN101_c0_g1_i1.p1	149	Pfam	PF00042	Globin	34	143	2.9e-32
PRJNA551141_TRINITY_DN101_c0_g1_i1.p1	149	PANTHER	PTHR11442	SF79	HEMOGLOBIN SUBUNIT ALPHA-3	9	149
PRJNA551141_TRINITY_DN101_c0_g1_i1.p1	149	CDD	cd08927	Hb-alpha-like	10	149	8.93907e-87
PRJNA551141_TRINITY_DN101_c0_g1_i1.p1	149	PANTHER	PTHR11442	HEMOGLOBIN FAMILY MEMBER	9	149	5.9e-87
PRJNA551141_TRINITY_DN101_c0_g1_i1.p1	149	PRINTS	PR00612	Alpha haemoglobin signature	130	146	1.3e-34
PRJNA551141_TRINITY_DN101_c0_g1_i1.p1	149	PRINTS	PR00612	Alpha haemoglobin signature	40	50	1.3e-34
PRJNA551141_TRINITY_DN101_c0_g1_i1.p1	149	PRINTS	PR00612	Alpha haemoglobin signature	23	35	1.3e-34
PRJNA551141_TRINITY_DN101_c0_g1_i1.p1	149	PRINTS	PR00612	Alpha haemoglobin signature	55	64	1.3e-34
PRJNA551141_TRINITY_DN101_c0_g1_i1.p1	149	PRINTS	PR00612	Alpha haemoglobin signature	82	95	1.3e-34
PRJNA551141_TRINITY_DN101_c0_g1_i1.p1	149	PRINTS	PR00815	Pi haemoglobin signature	56	65	1.3e-08
PRJNA551141_TRINITY_DN101_c0_g1_i1.p1	149	PRINTS	PR00815	Pi haemoglobin signature	11	36	1.3e-08
PRJNA551141_TRINITY_DN101_c0_g1_i1.p1	149	PRINTS	PR00815	Pi haemoglobin signature	112	123	1.3e-08
PRJNA551141_TRINITY_DN101_c0_g1_i1.p1	149	PRINTS	PR00815	Pi haemoglobin signature	80	90	1.3e-08
PRJNA551141_TRINITY_DN101_c0_g1_i1.p1	149	ProSiteProfiles	PS01033	Globin family profile.	10	149	48.4413
PRJNA551141_TRINITY_DN49901_c0_g1_i1.p1	189	MobiDBLite	mobidb-lite	consensus disorder prediction	17	64	-
PRJNA551141_TRINITY_DN49901_c0_g1_i1.p1	189	MobiDBLite	mobidb-lite	consensus disorder prediction	163	189	-
PRJNA551141_TRINITY_DN26887_c0_g1_i1.p2	161	TIGRFAM	TIGR03748	conj_PilL	integrating conjugative element protein PilL, PFGI-1 class	29	132
PRJNA551141_TRINITY_DN26887_c0_g1_i1.p2	161	MobiDBLite	mobidb-lite	consensus disorder prediction	142	161	-
PRJNA551141_TRINITY_DN38399_c0_g1_i1.p2	149	Pfam	PF16930	Putative porin	1	149	7.9e-59
PRJNA551141_TRINITY_DN38399_c0_g1_i1.p2	149	SUPERFAMILY	SSF56935	Porins	14	147	1.52e-05
PRJNA551141_TRINITY_DN67002_c0_g1_i1.p1	118	Coils	Coil	Coil	4	31	-
PRJNA551141_TRINITY_DN33981_c0_g1_i1.p2	179	Pfam	PF05662	Coiled stalk of trimeric autotransporter adhesin	97	135	7.3e-08
PRJNA551141_TRINITY_DN33981_c0_g1_i1.p2	179	Pfam	PF05662	Coiled stalk of trimeric autotransporter adhesin	25	64	1.7e-07
PRJNA551141_TRINITY_DN33981_c0_g1_i1.p2	179	SUPERFAMILY	SSF101967	Adhesin YadA, collagen-binding domain	5	52	6.02e-07
PRJNA551141_TRINITY_DN28213_c0_g1_i1.p1	141	Coils	Coil	Coil	82	102	-
PRJNA551141_TRINITY_DN28213_c0_g1_i1.p1	141	Pfam	PF19662	Family of unknown function (DUF6165)	31	138	1.2e-10
PRJNA551141_TRINITY_DN6377_c0_g1_i1.p2	196	PANTHER	PTHR30443	INNER MEMBRANE PROTEIN	3	196	2.7e-38
PRJNA551141_TRINITY_DN6377_c0_g1_i1.p2	196	PANTHER	PTHR30443	SF0	PHOSPHOETHANOLAMINE TRANSFERASE EPTA	3	196
PRJNA551141_TRINITY_DN6377_c0_g1_i1.p2	196	Pfam	PF08019	Phosphoethanolamine transferase EptA/EptB	14	163	7e-48
PRJNA551141_TRINITY_DN27898_c0_g1_i1.p1	223	Pfam	PF16263	Domain of unknown function (DUF4917)	11	206	1.7e-20
PRJNA551141_TRINITY_DN50433_c0_g1_i1.p2	273	Pfam	PF10093	Elongation-Factor P (EF-P) rhamnosyltransferase EarP	1	273	1.8e-114
PRJNA551141_TRINITY_DN50433_c0_g1_i1.p2	273	TIGRFAM	TIGR03837	efp_adjacent_2	conserved hypothetical protein, PP_1857 family	1	273
PRJNA551141_TRINITY_DN25315_c0_g1_i1.p1	237	TIGRFAM	TIGR02001	gcw_chp	conserved hypothetical protein	55	217
PRJNA551141_TRINITY_DN25315_c0_g1_i1.p1	237	Pfam	PF09694	Bacterial protein of unknown function (Gcw_chp)	68	217	9.3e-26
PRJNA551141_TRINITY_DN25315_c0_g1_i1.p1	237	MobiDBLite	mobidb-lite	consensus disorder prediction	1	25	-
PRJNA551141_TRINITY_DN14745_c0_g1_i1.p3	277	PANTHER	PTHR30347	POTASSIUM CHANNEL RELATED	2	276	1.2e-156
PRJNA551141_TRINITY_DN14745_c0_g1_i1.p3	277	PANTHER	PTHR30347	SF8	MECHANOSENSITIVE CHANNEL MSCK	2	276
PRJNA551141_TRINITY_DN14745_c0_g1_i1.p3	277	Pfam	PF00924	Mechanosensitive ion channel	83	276	2.6e-55
PRJNA551141_TRINITY_DN14745_c0_g1_i1.p3	277	SUPERFAMILY	SSF82689	Mechanosensitive channel protein MscS (YggB), C-terminal domain	194	276	7.32e-20
PRJNA551141_TRINITY_DN14745_c0_g1_i1.p3	277	ProSitePatterns	PS01246	Uncharacterized protein family UPF0003 signature.	155	189	-
PRJNA551141_TRINITY_DN14745_c0_g1_i1.p3	277	SUPERFAMILY	SSF82861	Mechanosensitive channel protein MscS (YggB), transmembrane region	41	124	2.09e-08
PRJNA551141_TRINITY_DN14745_c0_g1_i1.p3	277	SUPERFAMILY	SSF50182	Sm-like ribonucleoproteins	126	191	3.2e-18
PRJNA551141_TRINITY_DN14123_c0_g1_i1.p3	119	MobiDBLite	mobidb-lite	consensus disorder prediction	97	119	-
PRJNA551141_TRINITY_DN59652_c0_g1_i1.p2	179	Pfam	PF11000	Protein of unknown function (DUF2840)	67	178	3.2e-46
PRJNA551141_TRINITY_DN59652_c0_g1_i1.p2	179	MobiDBLite	mobidb-lite	consensus disorder prediction	1	45	-
PRJNA551141_TRINITY_DN6832_c0_g1_i1.p2	151	Pfam	PF11306	Protein of unknown function (DUF3108)	7	134	1.8e-20
PRJNA551141_TRINITY_DN18839_c0_g1_i1.p1	176	MobiDBLite	mobidb-lite	consensus disorder prediction	135	176	-
PRJNA551141_TRINITY_DN18839_c0_g1_i1.p1	176	MobiDBLite	mobidb-lite	consensus disorder prediction	135	156	-
PRJNA551141_TRINITY_DN17723_c0_g1_i1.p1	145	Pfam	PF04134	DCC1-like thiol-disulfide oxidoreductase	19	128	1.1e-31
PRJNA551141_TRINITY_DN17723_c0_g1_i1.p1	145	PANTHER	PTHR33639	SF2	THIOL-DISULFIDE OXIDOREDUCTASE DCC	15	145
PRJNA551141_TRINITY_DN17723_c0_g1_i1.p1	145	PANTHER	PTHR33639	THIOL-DISULFIDE OXIDOREDUCTASE DCC	15	145	7.3e-37
PRJNA551141_TRINITY_DN14735_c0_g1_i1.p1	67	MobiDBLite	mobidb-lite	consensus disorder prediction	1	23	-
PRJNA551141_TRINITY_DN49149_c0_g1_i1.p1	307	Pfam	PF05359	Domain of Unknown Function (DUF748)	151	290	1.4e-11
PRJNA551141_TRINITY_DN48995_c0_g1_i1.p2	218	CDD	cd02796	tRNA_bind_bactPheRS	44	145	2.25221e-51
PRJNA551141_TRINITY_DN48995_c0_g1_i1.p2	218	SUPERFAMILY	SSF50249	Nucleic acid-binding proteins	36	188	5.88e-47
PRJNA551141_TRINITY_DN48995_c0_g1_i1.p2	218	Pfam	PF01588	Putative tRNA binding domain	44	143	6.6e-27
PRJNA551141_TRINITY_DN48995_c0_g1_i1.p2	218	ProSiteProfiles	PS50886	tRNA-binding domain profile.	38	146	41.7234
PRJNA551141_TRINITY_DN48691_c0_g1_i1.p2	191	PANTHER	PTHR34180	PEPTIDASE C45	9	190	1.8e-14
PRJNA551141_TRINITY_DN52678_c0_g1_i1.p1	221	Pfam	PF06224	Winged helix DNA-binding domain	1	208	1.3e-38
PRJNA551141_TRINITY_DN52678_c0_g1_i1.p1	221	PANTHER	PTHR30528	UNCHARACTERIZED	2	209	1.1e-55
PRJNA551141_TRINITY_DN59874_c0_g1_i1.p3	88	PANTHER	PTHR44757	DIGUANYLATE CYCLASE DGCP	1	88	4.8e-24
PRJNA551141_TRINITY_DN59874_c0_g1_i1.p3	88	ProSiteProfiles	PS50883	EAL domain profile.	1	88	21.6965
PRJNA551141_TRINITY_DN59874_c0_g1_i1.p3	88	PANTHER	PTHR44757	SF2	DIGUANYLATE CYCLASE DGCP	1	88
PRJNA551141_TRINITY_DN59874_c0_g1_i1.p3	88	Pfam	PF00563	EAL domain	1	86	2.3e-18
PRJNA551141_TRINITY_DN59874_c0_g1_i1.p3	88	SUPERFAMILY	SSF141868	EAL domain-like	2	87	1.31e-21
PRJNA551141_TRINITY_DN59874_c0_g1_i1.p3	88	CDD	cd01948	EAL	1	88	9.40773e-29
PRJNA551141_TRINITY_DN62381_c0_g1_i1.p2	80	MobiDBLite	mobidb-lite	consensus disorder prediction	1	40	-
PRJNA551141_TRINITY_DN62381_c0_g1_i1.p2	80	MobiDBLite	mobidb-lite	consensus disorder prediction	64	80	-
PRJNA551141_TRINITY_DN62381_c0_g1_i1.p2	80	MobiDBLite	mobidb-lite	consensus disorder prediction	59	80	-
PRJNA551141_TRINITY_DN62381_c0_g1_i1.p2	80	MobiDBLite	mobidb-lite	consensus disorder prediction	1	29	-
PRJNA551141_TRINITY_DN53882_c0_g1_i1.p2	69	ProSiteProfiles	PS51669	Prokaryotic molybdopterin oxidoreductases 4Fe-4S domain profile.	1	49	15.1936
PRJNA551141_TRINITY_DN53882_c0_g1_i1.p2	69	SUPERFAMILY	SSF53706	Formate dehydrogenase/DMSO reductase, domains 1-3	1	69	8.51e-19
PRJNA551141_TRINITY_DN53882_c0_g1_i1.p2	69	SMART	SM00926	Molybdop_Fe4S4_2	1	46	1.8e-07
PRJNA551141_TRINITY_DN53882_c0_g1_i1.p2	69	Pfam	PF04879	Molybdopterin oxidoreductase Fe4S4 domain	2	42	2.6e-14
PRJNA551141_TRINITY_DN79857_c0_g1_i1.p5	73	MobiDBLite	mobidb-lite	consensus disorder prediction	38	73	-
PRJNA551141_TRINITY_DN64902_c0_g1_i1.p1	74	Pfam	PF09909	Uncharacterized protein conserved in bacteria (DUF2138)	30	74	2.9e-08
PRJNA551141_TRINITY_DN3253_c0_g1_i1.p1	268	Pfam	PF00593	TonB dependent receptor	9	251	3.5e-28
PRJNA551141_TRINITY_DN3253_c0_g1_i1.p1	268	PANTHER	PTHR47234	-	1	267	3.5e-115
PRJNA551141_TRINITY_DN3253_c0_g1_i1.p1	268	SUPERFAMILY	SSF56935	Porins	5	228	2.38e-27
PRJNA551141_TRINITY_DN3253_c0_g1_i1.p1	268	PANTHER	PTHR47234	SF1	-	1	267
PRJNA551141_TRINITY_DN51364_c0_g1_i1.p2	246	Pfam	PF13561	Enoyl-(Acyl carrier protein) reductase	9	243	1.2e-53
PRJNA551141_TRINITY_DN51364_c0_g1_i1.p2	246	SMART	SM00822	This enzymatic domain is part of bacterial polyketide synthases and catalyses the first step in the reductive modification of the beta-carbonyl centres in the growing polyketide chain. It uses NADPH to reduce the keto group to a hydroxy group.	3	188	0.0087
PRJNA551141_TRINITY_DN51364_c0_g1_i1.p2	246	PANTHER	PTHR42760	SHORT-CHAIN DEHYDROGENASES/REDUCTASES FAMILY MEMBER	3	245	3.5e-60
PRJNA551141_TRINITY_DN51364_c0_g1_i1.p2	246	PRINTS	PR00080	Short-chain dehydrogenase/reductase (SDR) superfamily signature	78	89	3.3e-10
PRJNA551141_TRINITY_DN51364_c0_g1_i1.p2	246	PRINTS	PR00080	Short-chain dehydrogenase/reductase (SDR) superfamily signature	131	139	3.3e-10
PRJNA551141_TRINITY_DN51364_c0_g1_i1.p2	246	PRINTS	PR00080	Short-chain dehydrogenase/reductase (SDR) superfamily signature	152	171	3.3e-10
PRJNA551141_TRINITY_DN51364_c0_g1_i1.p2	246	ProSitePatterns	PS00061	Short-chain dehydrogenases/reductases family signature.	139	167	-
PRJNA551141_TRINITY_DN51364_c0_g1_i1.p2	246	SUPERFAMILY	SSF51735	NAD(P)-binding Rossmann-fold domains	3	245	1.38e-71
PRJNA551141_TRINITY_DN51364_c0_g1_i1.p2	246	PRINTS	PR00081	Glucose/ribitol dehydrogenase family signature	207	227	4.4e-33
PRJNA551141_TRINITY_DN51364_c0_g1_i1.p2	246	PRINTS	PR00081	Glucose/ribitol dehydrogenase family signature	78	89	4.4e-33
PRJNA551141_TRINITY_DN51364_c0_g1_i1.p2	246	PRINTS	PR00081	Glucose/ribitol dehydrogenase family signature	4	21	4.4e-33
PRJNA551141_TRINITY_DN51364_c0_g1_i1.p2	246	PRINTS	PR00081	Glucose/ribitol dehydrogenase family signature	125	141	4.4e-33
PRJNA551141_TRINITY_DN51364_c0_g1_i1.p2	246	PRINTS	PR00081	Glucose/ribitol dehydrogenase family signature	152	171	4.4e-33
PRJNA551141_TRINITY_DN51364_c0_g1_i1.p2	246	PRINTS	PR00081	Glucose/ribitol dehydrogenase family signature	173	190	4.4e-33
PRJNA551141_TRINITY_DN25492_c0_g1_i1.p2	425	MobiDBLite	mobidb-lite	consensus disorder prediction	395	409	-
PRJNA551141_TRINITY_DN25492_c0_g1_i1.p2	425	Pfam	PF20178	Family of unknown function (DUF6543)	6	411	9.6e-75
PRJNA551141_TRINITY_DN25492_c0_g1_i1.p2	425	MobiDBLite	mobidb-lite	consensus disorder prediction	390	409	-
PRJNA551141_TRINITY_DN7787_c0_g1_i1.p2	100	ProSiteProfiles	PS51257	Prokaryotic membrane lipoprotein lipid attachment site profile.	1	18	6
PRJNA551141_TRINITY_DN76183_c0_g1_i1.p1	242	Pfam	PF02195	ParB/Sulfiredoxin domain	28	92	3.7e-05
PRJNA551141_TRINITY_DN76183_c0_g1_i1.p1	242	SUPERFAMILY	SSF110849	ParB/Sulfiredoxin	26	148	1.74e-10
PRJNA551141_TRINITY_DN76183_c0_g1_i1.p1	242	TIGRFAM	TIGR03764	ICE_PFGI_1_parB	integrating conjugative element, PFGI_1 class, ParB family protein	17	242
PRJNA551141_TRINITY_DN48733_c0_g1_i1.p2	269	Pfam	PF20178	Family of unknown function (DUF6543)	1	269	2.1e-40
PRJNA551141_TRINITY_DN71320_c0_g1_i1.p2	180	MobiDBLite	mobidb-lite	consensus disorder prediction	126	159	-
PRJNA551141_TRINITY_DN71320_c0_g1_i1.p2	180	MobiDBLite	mobidb-lite	consensus disorder prediction	106	180	-
PRJNA551141_TRINITY_DN70975_c0_g1_i1.p1	253	SUPERFAMILY	SSF103481	Multidrug resistance efflux transporter EmrE	55	151	8.5e-12
PRJNA551141_TRINITY_DN70975_c0_g1_i1.p1	253	Pfam	PF00892	EamA-like transporter family	164	252	1.6e-07
PRJNA551141_TRINITY_DN70975_c0_g1_i1.p1	253	Pfam	PF00892	EamA-like transporter family	21	147	7.8e-13
PRJNA551141_TRINITY_DN70975_c0_g1_i1.p1	253	PANTHER	PTHR22911	ACYL-MALONYL CONDENSING ENZYME-RELATED	8	253	1.2e-71
PRJNA551141_TRINITY_DN70975_c0_g1_i1.p1	253	PANTHER	PTHR22911	SF113	HYPOTHETICAL TRANSPORT PROTEIN	8	253
PRJNA551141_TRINITY_DN67685_c0_g1_i1.p1	80	Coils	Coil	Coil	59	79	-
PRJNA551141_TRINITY_DN28271_c0_g1_i1.p1	146	MobiDBLite	mobidb-lite	consensus disorder prediction	1	29	-
PRJNA551141_TRINITY_DN1553_c0_g1_i5.p3	67	MobiDBLite	mobidb-lite	consensus disorder prediction	28	67	-
PRJNA551141_TRINITY_DN13668_c0_g1_i1.p1	280	Pfam	PF20178	Family of unknown function (DUF6543)	3	242	2.4e-82
PRJNA551141_TRINITY_DN48994_c0_g1_i1.p3	87	SUPERFAMILY	SSF51182	RmlC-like cupins	4	87	1.02e-32
PRJNA551141_TRINITY_DN48994_c0_g1_i1.p3	87	Pfam	PF05962	HutD	10	83	2.8e-31
PRJNA551141_TRINITY_DN48994_c0_g1_i1.p3	87	PANTHER	PTHR37943	PROTEIN VES	3	85	1.9e-24
PRJNA551141_TRINITY_DN39660_c0_g1_i1.p1	301	PANTHER	PTHR30106	INNER MEMBRANE PROTEIN YEIH-RELATED	2	292	6.7e-85
PRJNA551141_TRINITY_DN39660_c0_g1_i1.p1	301	Pfam	PF03601	Conserved hypothetical protein 698	2	277	9.4e-83
PRJNA551141_TRINITY_DN39660_c0_g1_i1.p1	301	PANTHER	PTHR30106	SF2	UPF0324 INNER MEMBRANE PROTEIN YEIH	2	292
PRJNA551141_TRINITY_DN30634_c0_g1_i1.p1	182	Pfam	PF12048	Protein of unknown function (DUF3530)	1	180	2.6e-60
PRJNA551141_TRINITY_DN30634_c0_g1_i1.p1	182	MobiDBLite	mobidb-lite	consensus disorder prediction	67	81	-
PRJNA551141_TRINITY_DN30634_c0_g1_i1.p1	182	MobiDBLite	mobidb-lite	consensus disorder prediction	58	117	-
PRJNA551141_TRINITY_DN30634_c0_g1_i1.p1	182	SUPERFAMILY	SSF53474	alpha/beta-Hydrolases	3	177	7.5e-10
PRJNA551141_TRINITY_DN207_c0_g1_i1.p1	76	MobiDBLite	mobidb-lite	consensus disorder prediction	60	76	-
PRJNA551141_TRINITY_DN207_c0_g1_i1.p1	76	MobiDBLite	mobidb-lite	consensus disorder prediction	57	76	-
PRJNA551141_TRINITY_DN14230_c0_g1_i1.p2	175	PANTHER	PTHR31610	SLR0360 PROTEIN	1	175	1.8e-56
PRJNA551141_TRINITY_DN64580_c0_g1_i1.p1	74	PANTHER	PTHR46663	DIGUANYLATE CYCLASE DGCT-RELATED	1	74	7.3e-31
PRJNA551141_TRINITY_DN64580_c0_g1_i1.p1	74	CDD	cd01949	GGDEF	1	74	2.14467e-30
PRJNA551141_TRINITY_DN64580_c0_g1_i1.p1	74	Pfam	PF00990	Diguanylate cyclase, GGDEF domain	1	74	5.7e-24
PRJNA551141_TRINITY_DN64580_c0_g1_i1.p1	74	ProSiteProfiles	PS50887	GGDEF domain profile.	28	74	15.8082
PRJNA551141_TRINITY_DN64580_c0_g1_i1.p1	74	SUPERFAMILY	SSF55073	Nucleotide cyclase	3	74	4.94e-23
PRJNA551141_TRINITY_DN64580_c0_g1_i1.p1	74	TIGRFAM	TIGR00254	GGDEF	diguanylate cyclase (GGDEF) domain	1	74
PRJNA551141_TRINITY_DN21028_c0_g1_i1.p1	88	PANTHER	PTHR23348	PERIAXIN/AHNAK	1	88	8.2e-44
PRJNA551141_TRINITY_DN21028_c0_g1_i1.p1	88	PANTHER	PTHR23348	SF41	NEUROBLAST DIFFERENTIATION-ASSOCIATED PROTEIN AHNAK	1	88
PRJNA551141_TRINITY_DN25156_c0_g1_i1.p2	181	Pfam	PF13279	Thioesterase-like superfamily	58	171	4.1e-11
PRJNA551141_TRINITY_DN25156_c0_g1_i1.p2	181	PANTHER	PTHR31793	4-HYDROXYBENZOYL-COA THIOESTERASE FAMILY MEMBER	54	177	1.9e-20
PRJNA551141_TRINITY_DN25156_c0_g1_i1.p2	181	SUPERFAMILY	SSF54637	Thioesterase/thiol ester dehydrase-isomerase	56	176	2.09e-32
PRJNA551141_TRINITY_DN25156_c0_g1_i1.p2	181	CDD	cd00586	4HBT	57	158	7.9908e-31
PRJNA551141_TRINITY_DN25156_c0_g1_i1.p2	181	PANTHER	PTHR31793	SF9	ACYL-COA THIOESTER HYDROLASE YBGC	54	177
PRJNA551141_TRINITY_DN37272_c0_g1_i1.p1	144	SUPERFAMILY	SSF53933	Microbial ribonucleases	69	139	2.24e-26
PRJNA551141_TRINITY_DN37272_c0_g1_i1.p1	144	Pfam	PF00545	ribonuclease	76	139	3.3e-20
PRJNA551141_TRINITY_DN60473_c0_g1_i1.p1	300	Coils	Coil	Coil	113	258	-
PRJNA551141_TRINITY_DN60473_c0_g1_i1.p1	300	MobiDBLite	mobidb-lite	consensus disorder prediction	207	247	-
PRJNA551141_TRINITY_DN72032_c0_g1_i1.p1	291	Pfam	PF20178	Family of unknown function (DUF6543)	16	290	2.4e-43
PRJNA551141_TRINITY_DN18106_c0_g1_i1.p3	95	SUPERFAMILY	SSF56645	Acyl-CoA dehydrogenase NM domain-like	1	84	7.75e-14
PRJNA551141_TRINITY_DN19461_c0_g1_i1.p3	153	Coils	Coil	Coil	17	44	-
PRJNA551141_TRINITY_DN19461_c0_g1_i1.p3	153	PANTHER	PTHR36985	TRANSLOCATION AND ASSEMBLY MODULE SUBUNIT TAMB	1	153	3.1e-29
PRJNA551141_TRINITY_DN12124_c0_g1_i1.p2	513	Pfam	PF07793	Protein of unknown function (DUF1631)	1	507	9.1e-140
PRJNA551141_TRINITY_DN58847_c0_g1_i1.p1	434	Coils	Coil	Coil	16	36	-
PRJNA551141_TRINITY_DN12179_c0_g1_i1.p3	181	MobiDBLite	mobidb-lite	consensus disorder prediction	22	36	-
PRJNA551141_TRINITY_DN12179_c0_g1_i1.p3	181	MobiDBLite	mobidb-lite	consensus disorder prediction	20	47	-
PRJNA551141_TRINITY_DN12179_c0_g1_i1.p3	181	Pfam	PF13211	Protein of unknown function (DUF4019)	68	174	4.7e-25
PRJNA551141_TRINITY_DN69955_c0_g1_i1.p1	297	Pfam	PF07012	Curlin associated repeat	55	88	0.00022
PRJNA551141_TRINITY_DN5_c45_g1_i1.p1	72	MobiDBLite	mobidb-lite	consensus disorder prediction	1	20	-
PRJNA551141_TRINITY_DN10370_c1_g1_i3.p1	98	Coils	Coil	Coil	24	44	-
PRJNA551141_TRINITY_DN10370_c1_g1_i3.p1	98	PANTHER	PTHR19446	SF448	-	1	98
PRJNA551141_TRINITY_DN10370_c1_g1_i3.p1	98	PANTHER	PTHR19446	REVERSE TRANSCRIPTASES	1	98	1.3e-43
PRJNA551141_TRINITY_DN72620_c1_g1_i1.p2	64	MobiDBLite	mobidb-lite	consensus disorder prediction	1	64	-
PRJNA551141_TRINITY_DN0_c1_g1_i106.p1	499	MobiDBLite	mobidb-lite	consensus disorder prediction	65	86	-
PRJNA551141_TRINITY_DN0_c1_g1_i106.p1	499	PANTHER	PTHR19446	REVERSE TRANSCRIPTASES	211	499	3.7e-97
PRJNA551141_TRINITY_DN0_c1_g1_i106.p1	499	PANTHER	PTHR19446	SF448	-	211	499
PRJNA551141_TRINITY_DN0_c1_g1_i106.p1	499	Pfam	PF03372	Endonuclease/Exonuclease/phosphatase family	111	341	1.6e-11
PRJNA551141_TRINITY_DN0_c1_g1_i106.p1	499	SUPERFAMILY	SSF56219	DNase I-like	109	350	3.14e-32
PRJNA551141_TRINITY_DN0_c1_g1_i106.p1	499	CDD	cd09076	L1-EN	110	348	4.01408e-69
PRJNA551141_TRINITY_DN14975_c1_g1_i1.p2	145	MobiDBLite	mobidb-lite	consensus disorder prediction	15	145	-
PRJNA551141_TRINITY_DN37337_c0_g1_i1.p3	88	MobiDBLite	mobidb-lite	consensus disorder prediction	1	88	-
PRJNA551141_TRINITY_DN13917_c0_g1_i1.p5	70	MobiDBLite	mobidb-lite	consensus disorder prediction	56	70	-
PRJNA551141_TRINITY_DN13917_c0_g1_i1.p5	70	MobiDBLite	mobidb-lite	consensus disorder prediction	1	70	-
PRJNA551141_TRINITY_DN4_c30_g1_i1.p2	96	MobiDBLite	mobidb-lite	consensus disorder prediction	1	96	-
PRJNA551141_TRINITY_DN14975_c0_g1_i1.p5	85	MobiDBLite	mobidb-lite	consensus disorder prediction	1	85	-
PRJNA551141_TRINITY_DN14975_c0_g1_i1.p5	85	MobiDBLite	mobidb-lite	consensus disorder prediction	20	37	-
PRJNA551141_TRINITY_DN4_c26_g1_i1.p2	138	MobiDBLite	mobidb-lite	consensus disorder prediction	28	43	-
PRJNA551141_TRINITY_DN4_c26_g1_i1.p2	138	MobiDBLite	mobidb-lite	consensus disorder prediction	1	138	-
PRJNA551141_TRINITY_DN4_c26_g1_i1.p2	138	MobiDBLite	mobidb-lite	consensus disorder prediction	62	76	-
PRJNA556769_TRINITY_DN20_c6_g1_i1.p1	104	PANTHER	PTHR47027	SF8	RNA-DIRECTED DNA POLYMERASE FROM TRANSPOSON BS-LIKE PROTEIN-RELATED	1	103
PRJNA556769_TRINITY_DN20_c6_g1_i1.p1	104	Coils	Coil	Coil	15	39	-
PRJNA556769_TRINITY_DN20_c6_g1_i1.p1	104	PANTHER	PTHR47027	-	1	103	1.6e-55
PRJNA556769_TRINITY_DN1389_c1_g1_i17.p1	79	PANTHER	PTHR25952	SF245	LINE-1 RETROTRANSPOSABLE ELEMENT ORF2 PROTEIN	1	78
PRJNA556769_TRINITY_DN1389_c1_g1_i17.p1	79	PANTHER	PTHR25952	-	1	78	4.4e-30
PRJNA556769_TRINITY_DN3100_c0_g1_i2.p1	98	MobiDBLite	mobidb-lite	consensus disorder prediction	1	36	-
PRJNA556769_TRINITY_DN3100_c0_g1_i2.p1	98	PANTHER	PTHR47027	-	24	98	4.4e-14
PRJNA556769_TRINITY_DN3100_c0_g1_i2.p1	98	PANTHER	PTHR47027	SF8	RNA-DIRECTED DNA POLYMERASE FROM TRANSPOSON BS-LIKE PROTEIN-RELATED	24	98
PRJNA556769_TRINITY_DN1238_c2_g1_i12.p1	137	MobiDBLite	mobidb-lite	consensus disorder prediction	55	69	-
PRJNA556769_TRINITY_DN1238_c2_g1_i12.p1	137	MobiDBLite	mobidb-lite	consensus disorder prediction	49	76	-
PRJNA556769_TRINITY_DN1238_c2_g1_i12.p1	137	MobiDBLite	mobidb-lite	consensus disorder prediction	1	22	-
PRJNA556769_TRINITY_DN464_c1_g1_i22.p2	137	PANTHER	PTHR47027	SF8	RNA-DIRECTED DNA POLYMERASE FROM TRANSPOSON BS-LIKE PROTEIN-RELATED	1	137
PRJNA556769_TRINITY_DN464_c1_g1_i22.p2	137	PANTHER	PTHR47027	-	1	137	7.6e-81
PRJNA556769_TRINITY_DN1583_c0_g1_i10.p1	103	MobiDBLite	mobidb-lite	consensus disorder prediction	72	91	-
PRJNA556769_TRINITY_DN1238_c1_g1_i38.p1	146	MobiDBLite	mobidb-lite	consensus disorder prediction	103	146	-
PRJNA556769_TRINITY_DN1238_c1_g1_i38.p1	146	MobiDBLite	mobidb-lite	consensus disorder prediction	103	119	-
PRJNA556769_TRINITY_DN1238_c1_g1_i38.p1	146	PANTHER	PTHR19446	REVERSE TRANSCRIPTASES	1	117	2.2e-23
PRJNA556769_TRINITY_DN1238_c1_g1_i38.p1	146	PANTHER	PTHR19446	SF448	-	1	117
PRJNA556769_TRINITY_DN1238_c1_g1_i38.p1	146	MobiDBLite	mobidb-lite	consensus disorder prediction	120	135	-
PRJNA556769_TRINITY_DN499_c1_g1_i7.p1	100	SUPERFAMILY	SSF56219	DNase I-like	9	84	4.86e-05
PRJNA556769_TRINITY_DN88757_c0_g1_i1.p1	143	MobiDBLite	mobidb-lite	consensus disorder prediction	82	112	-
PRJNA556769_TRINITY_DN508_c1_g1_i18.p10	61	PANTHER	PTHR19446	REVERSE TRANSCRIPTASES	1	61	1.4e-27
PRJNA556769_TRINITY_DN508_c1_g1_i18.p10	61	PANTHER	PTHR19446	SF441	-	1	61
PRJNA556769_TRINITY_DN831_c0_g1_i25.p1	257	SUPERFAMILY	SSF56219	DNase I-like	49	257	6.81e-23
PRJNA556769_TRINITY_DN831_c0_g1_i25.p1	257	MobiDBLite	mobidb-lite	consensus disorder prediction	1	26	-
PRJNA556769_TRINITY_DN831_c0_g1_i25.p1	257	PANTHER	PTHR23227	SF74	CRANIOFACIAL DEVELOPMENT PROTEIN 2	47	257
PRJNA556769_TRINITY_DN831_c0_g1_i25.p1	257	PANTHER	PTHR23227	BUCENTAUR RELATED	47	257	2.3e-41
PRJNA556769_TRINITY_DN831_c0_g1_i25.p1	257	CDD	cd09076	L1-EN	50	257	4.7391e-57
PRJNA556769_TRINITY_DN831_c0_g1_i14.p1	164	PANTHER	PTHR23227	BUCENTAUR RELATED	20	153	4.2e-26
PRJNA556769_TRINITY_DN831_c0_g1_i14.p1	164	CDD	cd09076	L1-EN	1	164	7.35613e-32
PRJNA556769_TRINITY_DN831_c0_g1_i14.p1	164	PANTHER	PTHR23227	SF74	CRANIOFACIAL DEVELOPMENT PROTEIN 2	20	153
PRJNA556769_TRINITY_DN831_c0_g1_i14.p1	164	SUPERFAMILY	SSF56219	DNase I-like	13	124	1.27e-12
PRJNA556769_TRINITY_DN3_c6_g1_i2.p2	74	PANTHER	PTHR23348	SF41	NEUROBLAST DIFFERENTIATION-ASSOCIATED PROTEIN AHNAK	3	74
PRJNA556769_TRINITY_DN3_c6_g1_i2.p2	74	PANTHER	PTHR23348	PERIAXIN/AHNAK	3	74	3.2e-30
PRJNA556769_TRINITY_DN499_c6_g1_i1.p1	138	PANTHER	PTHR23227	BUCENTAUR RELATED	20	129	6.5e-29
PRJNA556769_TRINITY_DN499_c6_g1_i1.p1	138	PANTHER	PTHR23227	SF74	CRANIOFACIAL DEVELOPMENT PROTEIN 2	20	129
PRJNA556769_TRINITY_DN499_c6_g1_i1.p1	138	SUPERFAMILY	SSF56219	DNase I-like	5	132	2.88e-11
PRJNA556769_TRINITY_DN1613_c1_g1_i15.p1	96	PANTHER	PTHR47027	-	1	96	1.4e-55
PRJNA556769_TRINITY_DN1613_c1_g1_i15.p1	96	PANTHER	PTHR47027	SF8	RNA-DIRECTED DNA POLYMERASE FROM TRANSPOSON BS-LIKE PROTEIN-RELATED	1	96
PRJNA556769_TRINITY_DN116_c1_g1_i5.p2	70	MobiDBLite	mobidb-lite	consensus disorder prediction	1	70	-
PRJNA556769_TRINITY_DN1_c0_g4_i8.p1	561	CDD	cd09076	L1-EN	17	175	2.13919e-44
PRJNA556769_TRINITY_DN1_c0_g4_i8.p1	561	CDD	cd01650	RT_nLTR_like	437	543	2.62037e-30
PRJNA556769_TRINITY_DN1_c0_g4_i8.p1	561	Pfam	PF00078	Reverse transcriptase (RNA-dependent DNA polymerase)	439	557	1.2e-18
PRJNA556769_TRINITY_DN1_c0_g4_i8.p1	561	SUPERFAMILY	SSF56219	DNase I-like	4	177	1.07e-20
PRJNA556769_TRINITY_DN1_c0_g4_i8.p1	561	PANTHER	PTHR19446	REVERSE TRANSCRIPTASES	38	561	3.2e-264
PRJNA556769_TRINITY_DN1_c0_g4_i8.p1	561	PANTHER	PTHR19446	SF448	-	38	561
PRJNA556769_TRINITY_DN1_c0_g4_i8.p1	561	Pfam	PF14529	Endonuclease-reverse transcriptase	32	170	4.1e-09
PRJNA556769_TRINITY_DN1_c0_g4_i8.p1	561	ProSiteProfiles	PS50878	Reverse transcriptase (RT) catalytic domain profile.	420	561	9.61358
PRJNA591729_TRINITY_DN350543_c0_g1_i1.p1	73	MobiDBLite	mobidb-lite	consensus disorder prediction	1	73	-
PRJNA591729_TRINITY_DN3_c5_g1_i2.p1	75	ProSiteProfiles	PS50878	Reverse transcriptase (RT) catalytic domain profile.	1	71	12.0325
PRJNA591729_TRINITY_DN3_c5_g1_i2.p1	75	Pfam	PF00078	Reverse transcriptase (RNA-dependent DNA polymerase)	1	68	4.7e-09
PRJNA591729_TRINITY_DN3_c5_g1_i2.p1	75	PANTHER	PTHR47027	-	1	75	2.8e-40
PRJNA591729_TRINITY_DN3_c5_g1_i2.p1	75	PANTHER	PTHR47027	SF8	RNA-DIRECTED DNA POLYMERASE FROM TRANSPOSON BS-LIKE PROTEIN-RELATED	1	75
PRJNA591729_TRINITY_DN132_c0_g1_i6.p1	135	MobiDBLite	mobidb-lite	consensus disorder prediction	23	41	-
PRJNA591729_TRINITY_DN132_c0_g1_i6.p1	135	MobiDBLite	mobidb-lite	consensus disorder prediction	1	112	-
PRJNA591729_TRINITY_DN132_c0_g1_i6.p1	135	MobiDBLite	mobidb-lite	consensus disorder prediction	90	112	-
PRJNA591729_TRINITY_DN132_c0_g1_i6.p1	135	MobiDBLite	mobidb-lite	consensus disorder prediction	56	75	-
PRJNA591729_TRINITY_DN1_c399_g1_i2.p1	97	SUPERFAMILY	SSF56219	DNase I-like	4	96	6.78e-09
PRJNA591729_TRINITY_DN1_c399_g1_i2.p1	97	PANTHER	PTHR47027	SF8	RNA-DIRECTED DNA POLYMERASE FROM TRANSPOSON BS-LIKE PROTEIN-RELATED	1	96
PRJNA591729_TRINITY_DN1_c399_g1_i2.p1	97	PANTHER	PTHR47027	-	1	96	2.7e-15
PRJNA591729_TRINITY_DN1_c399_g1_i6.p1	62	MobiDBLite	mobidb-lite	consensus disorder prediction	1	62	-
PRJNA591729_TRINITY_DN26238_c0_g1_i3.p6	93	MobiDBLite	mobidb-lite	consensus disorder prediction	1	93	-
PRJNA591729_TRINITY_DN34353_c1_g1_i1.p2	93	MobiDBLite	mobidb-lite	consensus disorder prediction	64	80	-
PRJNA591729_TRINITY_DN34353_c1_g1_i1.p2	93	MobiDBLite	mobidb-lite	consensus disorder prediction	1	16	-
PRJNA591729_TRINITY_DN34353_c1_g1_i1.p2	93	MobiDBLite	mobidb-lite	consensus disorder prediction	1	93	-
PRJNA591729_TRINITY_DN266496_c0_g1_i2.p4	82	MobiDBLite	mobidb-lite	consensus disorder prediction	1	82	-
PRJNA591729_TRINITY_DN197_c0_g1_i1.p1	80	MobiDBLite	mobidb-lite	consensus disorder prediction	1	80	-
PRJNA591729_TRINITY_DN1_c5_g1_i22.p5	60	PANTHER	PTHR19446	SF448	-	1	55
PRJNA591729_TRINITY_DN1_c5_g1_i22.p5	60	PANTHER	PTHR19446	REVERSE TRANSCRIPTASES	1	55	2e-17
PRJNA591729_TRINITY_DN3576_c6_g1_i3.p2	83	PANTHER	PTHR47027	SF8	RNA-DIRECTED DNA POLYMERASE FROM TRANSPOSON BS-LIKE PROTEIN-RELATED	1	83
PRJNA591729_TRINITY_DN3576_c6_g1_i3.p2	83	PANTHER	PTHR47027	-	1	83	9.2e-52
PRJNA591729_TRINITY_DN140_c0_g1_i1.p2	116	MobiDBLite	mobidb-lite	consensus disorder prediction	26	77	-
PRJNA591729_TRINITY_DN140_c0_g1_i1.p2	116	ProSiteProfiles	PS51257	Prokaryotic membrane lipoprotein lipid attachment site profile.	1	26	6
PRJNA591729_TRINITY_DN140_c0_g1_i1.p2	116	MobiDBLite	mobidb-lite	consensus disorder prediction	27	75	-
PRJNA591729_TRINITY_DN2378_c0_g1_i12.p1	141	MobiDBLite	mobidb-lite	consensus disorder prediction	1	49	-
PRJNA591729_TRINITY_DN2378_c0_g1_i12.p1	141	MobiDBLite	mobidb-lite	consensus disorder prediction	83	119	-
PRJNA591729_TRINITY_DN1_c1_g1_i18.p1	67	MobiDBLite	mobidb-lite	consensus disorder prediction	1	26	-
PRJNA591729_TRINITY_DN1_c1_g1_i18.p1	67	MobiDBLite	mobidb-lite	consensus disorder prediction	45	67	-
PRJNA591729_TRINITY_DN5191_c0_g1_i2.p1	67	MobiDBLite	mobidb-lite	consensus disorder prediction	41	67	-
PRJNA591729_TRINITY_DN212_c0_g1_i1.p1	126	MobiDBLite	mobidb-lite	consensus disorder prediction	26	84	-
PRJNA591729_TRINITY_DN212_c0_g1_i1.p1	126	MobiDBLite	mobidb-lite	consensus disorder prediction	29	53	-
PRJNA591729_TRINITY_DN4972_c9_g1_i2.p1	83	PANTHER	PTHR19446	REVERSE TRANSCRIPTASES	6	83	2.3e-27
PRJNA591729_TRINITY_DN4972_c9_g1_i2.p1	83	PANTHER	PTHR19446	SF448	-	6	83
PRJNA591729_TRINITY_DN533_c0_g1_i1.p1	127	MobiDBLite	mobidb-lite	consensus disorder prediction	31	49	-
PRJNA591729_TRINITY_DN533_c0_g1_i1.p1	127	ProSiteProfiles	PS51257	Prokaryotic membrane lipoprotein lipid attachment site profile.	1	27	8
PRJNA591729_TRINITY_DN533_c0_g1_i1.p1	127	MobiDBLite	mobidb-lite	consensus disorder prediction	29	49	-
PRJNA591729_TRINITY_DN533_c0_g1_i1.p1	127	Coils	Coil	Coil	27	81	-
PRJNA591729_TRINITY_DN163348_c0_g1_i1.p2	69	MobiDBLite	mobidb-lite	consensus disorder prediction	1	16	-
PRJNA591729_TRINITY_DN163348_c0_g1_i1.p2	69	MobiDBLite	mobidb-lite	consensus disorder prediction	1	69	-
PRJNA591729_TRINITY_DN4972_c2_g1_i5.p1	64	PANTHER	PTHR23227	SF74	CRANIOFACIAL DEVELOPMENT PROTEIN 2	1	58
PRJNA591729_TRINITY_DN4972_c2_g1_i5.p1	64	PANTHER	PTHR23227	BUCENTAUR RELATED	1	58	8.8e-14
PRJNA591729_TRINITY_DN1694_c0_g1_i8.p3	113	MobiDBLite	mobidb-lite	consensus disorder prediction	1	113	-
PRJNA591729_TRINITY_DN21777_c0_g1_i3.p1	79	PANTHER	PTHR47027	SF8	RNA-DIRECTED DNA POLYMERASE FROM TRANSPOSON BS-LIKE PROTEIN-RELATED	1	78
PRJNA591729_TRINITY_DN21777_c0_g1_i3.p1	79	PANTHER	PTHR47027	-	1	78	8.1e-39
PRJNA591729_TRINITY_DN1980_c2_g1_i3.p1	110	PANTHER	PTHR47027	-	2	110	2.5e-60
PRJNA591729_TRINITY_DN1980_c2_g1_i3.p1	110	Coils	Coil	Coil	2	22	-
PRJNA591729_TRINITY_DN1980_c2_g1_i3.p1	110	PANTHER	PTHR47027	SF8	RNA-DIRECTED DNA POLYMERASE FROM TRANSPOSON BS-LIKE PROTEIN-RELATED	2	110
PRJNA591729_TRINITY_DN50624_c0_g1_i1.p1	205	MobiDBLite	mobidb-lite	consensus disorder prediction	1	125	-
PRJNA591729_TRINITY_DN50624_c0_g1_i1.p1	205	MobiDBLite	mobidb-lite	consensus disorder prediction	1	28	-
PRJNA591729_TRINITY_DN50624_c0_g1_i1.p1	205	MobiDBLite	mobidb-lite	consensus disorder prediction	87	112	-
PRJNA591729_TRINITY_DN50624_c0_g1_i1.p1	205	MobiDBLite	mobidb-lite	consensus disorder prediction	29	74	-
PRJNA591729_TRINITY_DN1_c6_g1_i2.p1	347	PANTHER	PTHR19446	REVERSE TRANSCRIPTASES	1	344	1.6e-128
PRJNA591729_TRINITY_DN1_c6_g1_i2.p1	347	PANTHER	PTHR19446	SF448	-	1	344
PRJNA591729_TRINITY_DN1_c6_g1_i2.p1	347	SUPERFAMILY	SSF56219	DNase I-like	10	99	1.04e-09
PRJNA591729_TRINITY_DN24321_c6_g1_i2.p1	86	PANTHER	PTHR47027	-	1	86	3.1e-44
PRJNA591729_TRINITY_DN24321_c6_g1_i2.p1	86	Coils	Coil	Coil	14	34	-
PRJNA591729_TRINITY_DN24321_c6_g1_i2.p1	86	Pfam	PF00078	Reverse transcriptase (RNA-dependent DNA polymerase)	2	50	1.3e-09
PRJNA591729_TRINITY_DN24321_c6_g1_i2.p1	86	ProSiteProfiles	PS50878	Reverse transcriptase (RT) catalytic domain profile.	1	73	10.905
PRJNA591729_TRINITY_DN24321_c6_g1_i2.p1	86	PANTHER	PTHR47027	SF8	RNA-DIRECTED DNA POLYMERASE FROM TRANSPOSON BS-LIKE PROTEIN-RELATED	1	86
PRJNA591729_TRINITY_DN102570_c0_g1_i1.p1	181	Coils	Coil	Coil	72	92	-
PRJNA591729_TRINITY_DN87_c0_g1_i1.p3	151	MobiDBLite	mobidb-lite	consensus disorder prediction	50	77	-
PRJNA591729_TRINITY_DN1_c1_g1_i32.p1	227	Coils	Coil	Coil	94	114	-
PRJNA591729_TRINITY_DN1_c1_g1_i32.p1	227	PANTHER	PTHR23227	BUCENTAUR RELATED	42	219	8.2e-41
PRJNA591729_TRINITY_DN1_c1_g1_i32.p1	227	CDD	cd09076	L1-EN	1	227	1.19851e-58
PRJNA591729_TRINITY_DN1_c1_g1_i32.p1	227	Pfam	PF03372	Endonuclease/Exonuclease/phosphatase family	4	219	6.5e-10
PRJNA591729_TRINITY_DN1_c1_g1_i32.p1	227	PANTHER	PTHR23227	SF74	CRANIOFACIAL DEVELOPMENT PROTEIN 2	42	219
PRJNA591729_TRINITY_DN1_c1_g1_i32.p1	227	SUPERFAMILY	SSF56219	DNase I-like	5	219	1.31e-24
PRJNA591729_TRINITY_DN138_c0_g1_i7.p1	168	Coils	Coil	Coil	85	147	-
PRJNA591729_TRINITY_DN138_c0_g1_i7.p1	168	Coils	Coil	Coil	46	73	-
PRJNA591729_TRINITY_DN138_c0_g1_i7.p1	168	Pfam	PF17489	L1 transposable element trimerization domain	102	139	1.3e-05
PRJNA591729_TRINITY_DN138_c0_g1_i7.p1	168	MobiDBLite	mobidb-lite	consensus disorder prediction	1	28	-
PRJNA591729_TRINITY_DN138_c0_g1_i7.p1	168	PANTHER	PTHR11505	SF212	LINE-1 RETROTRANSPOSABLE ELEMENT ORF1 PROTEIN	1	168
PRJNA591729_TRINITY_DN138_c0_g1_i7.p1	168	PANTHER	PTHR11505	L1 TRANSPOSABLE ELEMENT-RELATED	1	168	2.3e-35
PRJNA591729_TRINITY_DN204255_c0_g1_i1.p1	250	SUPERFAMILY	SSF52058	L domain-like	99	221	1.29e-10
PRJNA591729_TRINITY_DN204255_c0_g1_i1.p1	250	Pfam	PF13306	BspA type Leucine rich repeat region (6 copies)	99	208	8.2e-17
PRJNA591729_TRINITY_DN204255_c0_g1_i1.p1	250	ProSiteProfiles	PS51257	Prokaryotic membrane lipoprotein lipid attachment site profile.	1	34	6
PRJNA591729_TRINITY_DN1_c1_g1_i9.p2	170	MobiDBLite	mobidb-lite	consensus disorder prediction	45	82	-
PRJNA591729_TRINITY_DN1_c1_g1_i9.p2	170	PANTHER	PTHR47027	-	78	169	5.9e-18
PRJNA591729_TRINITY_DN1_c1_g1_i9.p2	170	PANTHER	PTHR47027	SF8	RNA-DIRECTED DNA POLYMERASE FROM TRANSPOSON BS-LIKE PROTEIN-RELATED	78	169
PRJNA591729_TRINITY_DN1_c1_g1_i9.p2	170	SUPERFAMILY	SSF56219	DNase I-like	105	169	1.01e-05
PRJNA591729_TRINITY_DN1_c1_g1_i11.p1	278	SUPERFAMILY	SSF56219	DNase I-like	84	277	2.75e-21
PRJNA591729_TRINITY_DN1_c1_g1_i11.p1	278	MobiDBLite	mobidb-lite	consensus disorder prediction	1	66	-
PRJNA591729_TRINITY_DN1_c1_g1_i11.p1	278	Pfam	PF03372	Endonuclease/Exonuclease/phosphatase family	86	231	1.5e-08
PRJNA591729_TRINITY_DN1_c1_g1_i11.p1	278	PANTHER	PTHR23227	BUCENTAUR RELATED	82	118	1.3e-40
PRJNA591729_TRINITY_DN1_c1_g1_i11.p1	278	PANTHER	PTHR23227	SF74	CRANIOFACIAL DEVELOPMENT PROTEIN 2	138	277
PRJNA591729_TRINITY_DN1_c1_g1_i11.p1	278	PANTHER	PTHR23227	SF74	CRANIOFACIAL DEVELOPMENT PROTEIN 2	82	118
PRJNA591729_TRINITY_DN1_c1_g1_i11.p1	278	PANTHER	PTHR23227	BUCENTAUR RELATED	138	277	1.3e-40
PRJNA591729_TRINITY_DN1_c1_g1_i11.p1	278	MobiDBLite	mobidb-lite	consensus disorder prediction	51	66	-
PRJNA591729_TRINITY_DN1_c1_g1_i11.p1	278	CDD	cd09076	L1-EN	85	278	2.48497e-51
PRJNA591729_TRINITY_DN141_c0_g1_i3.p5	60	Coils	Coil	Coil	14	51	-
PRJNA591729_TRINITY_DN141_c0_g1_i3.p5	60	MobiDBLite	mobidb-lite	consensus disorder prediction	10	26	-
PRJNA591729_TRINITY_DN141_c0_g1_i3.p5	60	MobiDBLite	mobidb-lite	consensus disorder prediction	1	26	-
PRJNA591729_TRINITY_DN23261_c0_g1_i1.p1	247	Pfam	PF08843	Nucleotidyl transferase AbiEii toxin, Type IV TA system	33	230	8.7e-34
PRJNA591729_TRINITY_DN47597_c0_g1_i1.p1	288	Coils	Coil	Coil	77	104	-
PRJNA591729_TRINITY_DN47597_c0_g1_i1.p1	288	MobiDBLite	mobidb-lite	consensus disorder prediction	246	268	-
PRJNA591729_TRINITY_DN47597_c0_g1_i1.p1	288	Coils	Coil	Coil	55	75	-
PRJNA591729_TRINITY_DN47597_c0_g1_i1.p1	288	Pfam	PF09903	Uncharacterized protein conserved in bacteria (DUF2130)	146	286	3.4e-27
PRJNA591729_TRINITY_DN47597_c0_g1_i1.p1	288	Coils	Coil	Coil	146	176	-
PRJNA591729_TRINITY_DN132_c0_g1_i4.p1	149	MobiDBLite	mobidb-lite	consensus disorder prediction	79	98	-
PRJNA591729_TRINITY_DN132_c0_g1_i4.p1	149	MobiDBLite	mobidb-lite	consensus disorder prediction	11	149	-
PRJNA591729_TRINITY_DN132_c0_g1_i4.p1	149	MobiDBLite	mobidb-lite	consensus disorder prediction	45	64	-
PRJNA591729_TRINITY_DN132_c0_g1_i4.p1	149	MobiDBLite	mobidb-lite	consensus disorder prediction	99	138	-
PRJNA591729_TRINITY_DN132_c0_g1_i4.p1	149	MobiDBLite	mobidb-lite	consensus disorder prediction	11	30	-
PRJNA591729_TRINITY_DN132_c0_g1_i4.p1	149	Coils	Coil	Coil	117	140	-
PRJNA591729_TRINITY_DN749_c0_g1_i17.p2	273	MobiDBLite	mobidb-lite	consensus disorder prediction	1	112	-
PRJNA591729_TRINITY_DN749_c0_g1_i17.p2	273	MobiDBLite	mobidb-lite	consensus disorder prediction	1	16	-
PRJNA591729_TRINITY_DN749_c0_g1_i17.p2	273	Pfam	PF05215	Spiralin domain	119	188	2.2e-06
PRJNA591729_TRINITY_DN749_c0_g1_i17.p2	273	MobiDBLite	mobidb-lite	consensus disorder prediction	77	91	-
PRJNA591729_TRINITY_DN749_c0_g1_i17.p2	273	MobiDBLite	mobidb-lite	consensus disorder prediction	52	66	-
PRJNA591729_TRINITY_DN749_c0_g1_i17.p2	273	MobiDBLite	mobidb-lite	consensus disorder prediction	27	41	-
PRJNA591729_TRINITY_DN132_c0_g1_i2.p1	160	MobiDBLite	mobidb-lite	consensus disorder prediction	23	41	-
PRJNA591729_TRINITY_DN132_c0_g1_i2.p1	160	MobiDBLite	mobidb-lite	consensus disorder prediction	1	160	-
PRJNA591729_TRINITY_DN132_c0_g1_i2.p1	160	MobiDBLite	mobidb-lite	consensus disorder prediction	90	109	-
PRJNA591729_TRINITY_DN132_c0_g1_i2.p1	160	MobiDBLite	mobidb-lite	consensus disorder prediction	56	75	-
PRJNA591729_TRINITY_DN132_c0_g1_i2.p1	160	MobiDBLite	mobidb-lite	consensus disorder prediction	110	149	-
PRJNA591729_TRINITY_DN132_c0_g1_i2.p1	160	Coils	Coil	Coil	128	151	-
PRJNA591729_TRINITY_DN178_c0_g1_i1.p21	102	MobiDBLite	mobidb-lite	consensus disorder prediction	63	83	-
PRJNA591729_TRINITY_DN178_c0_g1_i1.p21	102	MobiDBLite	mobidb-lite	consensus disorder prediction	1	62	-
PRJNA591729_TRINITY_DN178_c0_g1_i1.p21	102	MobiDBLite	mobidb-lite	consensus disorder prediction	1	102	-
PRJNA591729_TRINITY_DN71_c0_g1_i7.p1	267	MobiDBLite	mobidb-lite	consensus disorder prediction	92	159	-
PRJNA591729_TRINITY_DN71_c0_g1_i7.p1	267	MobiDBLite	mobidb-lite	consensus disorder prediction	92	146	-
PRJNA591729_TRINITY_DN71_c0_g1_i8.p1	287	MobiDBLite	mobidb-lite	consensus disorder prediction	92	167	-
PRJNA591729_TRINITY_DN71_c0_g1_i8.p1	287	MobiDBLite	mobidb-lite	consensus disorder prediction	92	175	-
PRJNA591729_TRINITY_DN47597_c0_g1_i1.p2	121	Pfam	PF09903	Uncharacterized protein conserved in bacteria (DUF2130)	1	107	7.8e-12
PRJNA591729_TRINITY_DN47597_c0_g1_i1.p2	121	Coils	Coil	Coil	59	79	-
PRJNA591729_TRINITY_DN140_c2_g1_i2.p22	83	ProSiteProfiles	PS51257	Prokaryotic membrane lipoprotein lipid attachment site profile.	1	26	7
PRJNA591729_TRINITY_DN65_c0_g2_i20.p4	142	Coils	Coil	Coil	119	139	-
PRJNA591729_TRINITY_DN65_c0_g2_i20.p4	142	MobiDBLite	mobidb-lite	consensus disorder prediction	1	99	-
PRJNA591729_TRINITY_DN65_c0_g2_i20.p4	142	MobiDBLite	mobidb-lite	consensus disorder prediction	58	99	-
PRJNA591729_TRINITY_DN65_c0_g2_i20.p4	142	MobiDBLite	mobidb-lite	consensus disorder prediction	19	38	-
PRJNA591729_TRINITY_DN65_c0_g2_i20.p4	142	MobiDBLite	mobidb-lite	consensus disorder prediction	39	57	-
PRJNA591729_TRINITY_DN122_c1_g1_i1.p12	118	Coils	Coil	Coil	12	32	-
PRJNA591729_TRINITY_DN465_c0_g2_i4.p3	195	MobiDBLite	mobidb-lite	consensus disorder prediction	62	78	-
PRJNA591729_TRINITY_DN465_c0_g2_i4.p3	195	MobiDBLite	mobidb-lite	consensus disorder prediction	86	102	-
PRJNA591729_TRINITY_DN465_c0_g2_i4.p3	195	MobiDBLite	mobidb-lite	consensus disorder prediction	173	195	-
PRJNA591729_TRINITY_DN465_c0_g2_i4.p3	195	MobiDBLite	mobidb-lite	consensus disorder prediction	62	102	-
PRJNA591729_TRINITY_DN465_c0_g2_i4.p3	195	Coils	Coil	Coil	25	45	-
PRJNA591729_TRINITY_DN465_c0_g2_i4.p3	195	Coils	Coil	Coil	137	165	-
PRJNA591729_TRINITY_DN465_c0_g2_i4.p3	195	MobiDBLite	mobidb-lite	consensus disorder prediction	152	195	-
PRJNA778892_TRINITY_DN43532_c0_g1_i1.p2	89	MobiDBLite	mobidb-lite	consensus disorder prediction	20	52	-
PRJNA778892_TRINITY_DN1083_c0_g1_i1.p3	63	MobiDBLite	mobidb-lite	consensus disorder prediction	1	63	-
PRJNA778892_TRINITY_DN9313_c0_g1_i2.p3	70	MobiDBLite	mobidb-lite	consensus disorder prediction	1	70	-
PRJNA778892_TRINITY_DN16724_c0_g1_i1.p1	88	Pfam	PF03305	Mycoplasma MG185/MG260 protein	2	43	2.3e-10
PRJNA778892_TRINITY_DN35198_c0_g1_i1.p1	83	PANTHER	PTHR33064	SF29	-	2	83
PRJNA778892_TRINITY_DN35198_c0_g1_i1.p1	83	SUPERFAMILY	SSF56672	DNA/RNA polymerases	6	83	2.67e-16
PRJNA778892_TRINITY_DN35198_c0_g1_i1.p1	83	PANTHER	PTHR33064	POL PROTEIN	2	83	3.7e-22
PRJNA778892_TRINITY_DN3390_c0_g1_i1.p1	95	PANTHER	PTHR25952	-	1	78	4.6e-45
PRJNA778892_TRINITY_DN3390_c0_g1_i1.p1	95	PANTHER	PTHR25952	SF244	-	1	78
PRJNA778892_TRINITY_DN37853_c0_g1_i1.p1	121	MobiDBLite	mobidb-lite	consensus disorder prediction	33	61	-
PRJNA778892_TRINITY_DN31873_c0_g1_i1.p1	67	MobiDBLite	mobidb-lite	consensus disorder prediction	1	36	-
PRJNA778892_TRINITY_DN31873_c0_g1_i1.p1	67	MobiDBLite	mobidb-lite	consensus disorder prediction	1	67	-
PRJNA778892_TRINITY_DN31873_c0_g1_i1.p1	67	MobiDBLite	mobidb-lite	consensus disorder prediction	48	67	-
PRJNA778892_TRINITY_DN9913_c0_g1_i1.p2	70	Coils	Coil	Coil	2	33	-
PRJNA778892_TRINITY_DN13974_c0_g1_i1.p1	104	Coils	Coil	Coil	21	41	-
PRJNA778892_TRINITY_DN27166_c0_g1_i1.p1	96	Coils	Coil	Coil	35	62	-
PRJNA778892_TRINITY_DN18550_c0_g1_i1.p3	81	MobiDBLite	mobidb-lite	consensus disorder prediction	1	81	-
PRJNA778892_TRINITY_DN19387_c0_g1_i1.p1	88	Coils	Coil	Coil	21	66	-
PRJNA778892_TRINITY_DN19387_c0_g1_i1.p1	88	PANTHER	PTHR10970	SF1	CLUSTERIN	2	88
PRJNA778892_TRINITY_DN19387_c0_g1_i1.p1	88	Pfam	PF01093	Clusterin	2	86	1.4e-32
PRJNA778892_TRINITY_DN19387_c0_g1_i1.p1	88	SMART	SM00035	clus1a	1	88	2.4e-07
PRJNA778892_TRINITY_DN19387_c0_g1_i1.p1	88	PANTHER	PTHR10970	CLUSTERIN	2	88	1.6e-40
PRJNA778892_TRINITY_DN10150_c0_g1_i1.p1	89	SUPERFAMILY	SSF47836	Retroviral matrix proteins	2	89	1.82e-38
PRJNA778892_TRINITY_DN10150_c0_g1_i1.p1	89	Pfam	PF01140	Matrix protein (MA), p15	2	89	7.1e-32
PRJNA778892_TRINITY_DN21025_c0_g1_i1.p2	118	PANTHER	PTHR48195	FRIEND VIRUS SUSCEPTIBILITY PROTEIN 1	1	117	2.9e-24
PRJNA778892_TRINITY_DN1476_c0_g1_i1.p1	121	Coils	Coil	Coil	99	119	-
PRJNA778892_TRINITY_DN1476_c0_g1_i1.p1	121	PANTHER	PTHR11505	SF212	LINE-1 RETROTRANSPOSABLE ELEMENT ORF1 PROTEIN	1	117
PRJNA778892_TRINITY_DN1476_c0_g1_i1.p1	121	Pfam	PF17490	L1 transposable element dsRBD-like domain	42	105	8.4e-18
PRJNA778892_TRINITY_DN1476_c0_g1_i1.p1	121	PANTHER	PTHR11505	L1 TRANSPOSABLE ELEMENT-RELATED	1	117	8.3e-46
PRJNA778892_TRINITY_DN1476_c0_g1_i1.p1	121	Pfam	PF02994	L1 transposable element RBD-like domain	1	38	2.5e-08
PRJNA778892_TRINITY_DN1476_c0_g2_i1.p1	98	Pfam	PF02994	L1 transposable element RBD-like domain	3	74	2.4e-18
PRJNA778892_TRINITY_DN1476_c0_g2_i1.p1	98	PANTHER	PTHR11505	SF212	LINE-1 RETROTRANSPOSABLE ELEMENT ORF1 PROTEIN	1	98
PRJNA778892_TRINITY_DN1476_c0_g2_i1.p1	98	PANTHER	PTHR11505	L1 TRANSPOSABLE ELEMENT-RELATED	1	98	4.4e-40
PRJNA778892_TRINITY_DN2604_c0_g1_i2.p1	105	PANTHER	PTHR11505	L1 TRANSPOSABLE ELEMENT-RELATED	5	105	5.1e-35
PRJNA778892_TRINITY_DN2604_c0_g1_i2.p1	105	Coils	Coil	Coil	46	66	-
PRJNA778892_TRINITY_DN2604_c0_g1_i2.p1	105	PANTHER	PTHR11505	SF212	LINE-1 RETROTRANSPOSABLE ELEMENT ORF1 PROTEIN	5	105
PRJNA778892_TRINITY_DN2604_c0_g1_i2.p1	105	Coils	Coil	Coil	7	27	-
PRJNA778892_TRINITY_DN27408_c0_g1_i1.p1	158	MobiDBLite	mobidb-lite	consensus disorder prediction	33	158	-
PRJNA778892_TRINITY_DN27408_c0_g1_i1.p1	158	MobiDBLite	mobidb-lite	consensus disorder prediction	112	142	-
PRJNA778892_TRINITY_DN27408_c0_g1_i1.p1	158	ProSiteProfiles	PS51257	Prokaryotic membrane lipoprotein lipid attachment site profile.	1	21	7
PRJNA778892_TRINITY_DN27408_c0_g1_i1.p1	158	MobiDBLite	mobidb-lite	consensus disorder prediction	143	158	-
PRJNA778892_TRINITY_DN27408_c0_g1_i1.p1	158	MobiDBLite	mobidb-lite	consensus disorder prediction	95	111	-
PRJNA778892_TRINITY_DN27408_c0_g1_i1.p1	158	MobiDBLite	mobidb-lite	consensus disorder prediction	33	66	-
PRJNA778892_TRINITY_DN3594_c0_g1_i2.p1	215	PANTHER	PTHR47027	-	102	215	1.5e-23
PRJNA778892_TRINITY_DN3594_c0_g1_i2.p1	215	SUPERFAMILY	SSF56219	DNase I-like	129	203	1.5e-07
PRJNA778892_TRINITY_DN3594_c0_g1_i2.p1	215	MobiDBLite	mobidb-lite	consensus disorder prediction	1	26	-
PRJNA778892_TRINITY_DN3594_c0_g1_i2.p1	215	MobiDBLite	mobidb-lite	consensus disorder prediction	84	108	-
PRJNA778892_TRINITY_DN3594_c0_g1_i2.p1	215	MobiDBLite	mobidb-lite	consensus disorder prediction	1	30	-
PRJNA778892_TRINITY_DN3594_c0_g1_i2.p1	215	PANTHER	PTHR47027	SF8	RNA-DIRECTED DNA POLYMERASE FROM TRANSPOSON BS-LIKE PROTEIN-RELATED	102	215
PRJNA778892_TRINITY_DN7599_c0_g1_i12.p1	223	PANTHER	PTHR10279	ORNITHINE DECARBOXYLASE ANTIZYME	51	222	1.2e-96
PRJNA778892_TRINITY_DN7599_c0_g1_i12.p1	223	SUPERFAMILY	SSF55729	Acyl-CoA N-acyltransferases (Nat)	90	215	4.13e-45
PRJNA778892_TRINITY_DN7599_c0_g1_i12.p1	223	ProSitePatterns	PS01337	Ornithine decarboxylase antizyme signature.	155	163	-
PRJNA778892_TRINITY_DN7599_c0_g1_i12.p1	223	Pfam	PF02100	Ornithine decarboxylase antizyme	134	212	1.6e-19
PRJNA778892_TRINITY_DN7599_c0_g1_i12.p1	223	MobiDBLite	mobidb-lite	consensus disorder prediction	1	22	-
PRJNA778892_TRINITY_DN7599_c0_g1_i12.p1	223	PANTHER	PTHR10279	SF8	ORNITHINE DECARBOXYLASE ANTIZYME 1	51	222
PRJNA778892_TRINITY_DN25_c0_g1_i4.p1	208	ProSitePatterns	PS01002	Translationally controlled tumor protein (TCTP) domain signature 1.	84	94	-
PRJNA778892_TRINITY_DN25_c0_g1_i4.p1	208	PANTHER	PTHR11991	SF9	TPT1-LIKE PROTEIN-RELATED	37	208
PRJNA778892_TRINITY_DN25_c0_g1_i4.p1	208	PANTHER	PTHR11991	TRANSLATIONALLY CONTROLLED TUMOR PROTEIN-RELATED	37	208	1.5e-112
PRJNA778892_TRINITY_DN25_c0_g1_i4.p1	208	ProSitePatterns	PS01003	Translationally controlled tumor protein (TCTP) domain signature 2.	165	187	-
PRJNA778892_TRINITY_DN25_c0_g1_i4.p1	208	ProSiteProfiles	PS51797	Translationally controlled tumor protein (TCTP) domain profile.	37	208	78.6982
PRJNA778892_TRINITY_DN25_c0_g1_i4.p1	208	SUPERFAMILY	SSF51316	Mss4-like	37	208	2.62e-78
PRJNA778892_TRINITY_DN25_c0_g1_i4.p1	208	Pfam	PF00838	Translationally controlled tumour protein	37	204	1.2e-74
PRJNA778892_TRINITY_DN25_c0_g1_i4.p1	208	PRINTS	PR01653	Translationally controlled tumour protein signature	37	57	5.7e-21
PRJNA778892_TRINITY_DN25_c0_g1_i4.p1	208	PRINTS	PR01653	Translationally controlled tumour protein signature	85	96	5.7e-21
PRJNA778892_TRINITY_DN25_c0_g1_i4.p1	208	PRINTS	PR01653	Translationally controlled tumour protein signature	98	117	5.7e-21
PRJNA778892_TRINITY_DN33_c0_g1_i3.p1	614	CDD	cd01650	RT_nLTR_like	437	597	1.08729e-38
PRJNA778892_TRINITY_DN33_c0_g1_i3.p1	614	CDD	cd09076	L1-EN	17	175	4.05435e-44
PRJNA778892_TRINITY_DN33_c0_g1_i3.p1	614	SUPERFAMILY	SSF56219	DNase I-like	4	177	1.28e-20
PRJNA778892_TRINITY_DN33_c0_g1_i3.p1	614	PANTHER	PTHR19446	SF448	-	38	608
PRJNA778892_TRINITY_DN33_c0_g1_i3.p1	614	Pfam	PF00078	Reverse transcriptase (RNA-dependent DNA polymerase)	439	598	5.6e-32
PRJNA778892_TRINITY_DN33_c0_g1_i3.p1	614	SUPERFAMILY	SSF56672	DNA/RNA polymerases	370	599	6.23e-20
PRJNA778892_TRINITY_DN33_c0_g1_i3.p1	614	ProSiteProfiles	PS50878	Reverse transcriptase (RT) catalytic domain profile.	420	614	13.7134
PRJNA778892_TRINITY_DN33_c0_g1_i3.p1	614	Pfam	PF14529	Endonuclease-reverse transcriptase	32	170	2.5e-08
PRJNA778892_TRINITY_DN33_c0_g1_i3.p1	614	PANTHER	PTHR19446	REVERSE TRANSCRIPTASES	38	608	6.8e-296

## Sheet: ST2_Virulence Factors
Contig	UNiProtID	Protein_description	Organism	TaxID	Lineage	Genus
PRJNA544129_TRINITY_DN100_c1_g1_i1.p2	UniRef100_A0A1L8ZE87	Uncharacterized protein (Fragment) n=1 Tax=Bacillus obstructivus TaxID=1914540 RepID=A0A1L8ZE87_9BACI	Bacillus obstructivus	1914540	Bacillus, Bacillaceae, Bacillales, Bacilli, Bacillota, Terrabacteria group, Bacteria, cellular organisms	Bacillus
PRJNA544129_TRINITY_DN100_c1_g1_i2.p1	UniRef100_A0A1L8ZE87	Uncharacterized protein (Fragment) n=1 Tax=Bacillus obstructivus TaxID=1914540 RepID=A0A1L8ZE87_9BACI	Bacillus obstructivus	1914540	Bacillus, Bacillaceae, Bacillales, Bacilli, Bacillota, Terrabacteria group, Bacteria, cellular organisms	Bacillus
PRJNA544129_TRINITY_DN14768_c0_g1_i2.p1	UniRef100_UPI001159B1B4	hypothetical protein n=1 Tax=Staphylococcus aureus TaxID=1280 RepID=UPI001159B1B4	Staphylococcus aureus	1280	Staphylococcus, Staphylococcaceae, Bacillales, Bacilli, Bacillota, Terrabacteria group, Bacteria, cellular organisms	Staphylococcus
PRJNA544129_TRINITY_DN14768_c0_g1_i3.p1	UniRef100_UPI001157A3FB	hypothetical protein n=1 Tax=Staphylococcus aureus TaxID=1280 RepID=UPI001157A3FB	Staphylococcus aureus	1280	Staphylococcus, Staphylococcaceae, Bacillales, Bacilli, Bacillota, Terrabacteria group, Bacteria, cellular organisms	Staphylococcus
PRJNA544129_TRINITY_DN19_c2_g1_i10.p4	UniRef100_UPI000E3B7A87	hypothetical protein n=1 Tax=Staphylococcus aureus TaxID=1280 RepID=UPI000E3B7A87	Staphylococcus aureus	1280	Staphylococcus, Staphylococcaceae, Bacillales, Bacilli, Bacillota, Terrabacteria group, Bacteria, cellular organisms	Staphylococcus
PRJNA544129_TRINITY_DN2560_c0_g2_i1.p2	UniRef100_A0A564W8B2	Uncharacterized protein n=1 Tax=Blautia luti TaxID=89014 RepID=A0A564W8B2_9FIRM	Blautia luti	89014	Blautia, Lachnospiraceae, Eubacteriales, Clostridia, Bacillota, Terrabacteria group, Bacteria, cellular organisms	Blautia
PRJNA544129_TRINITY_DN25_c1_g1_i3.p1	UniRef100_UPI000EC6EB46	hypothetical protein n=1 Tax=Staphylococcus aureus TaxID=1280 RepID=UPI000EC6EB46	Staphylococcus aureus	1280	Staphylococcus, Staphylococcaceae, Bacillales, Bacilli, Bacillota, Terrabacteria group, Bacteria, cellular organisms	Staphylococcus
PRJNA544129_TRINITY_DN25_c1_g1_i6.p1	UniRef100_UPI001156E9BB	hypothetical protein n=2 Tax=Staphylococcus aureus TaxID=1280 RepID=UPI001156E9BB	Staphylococcus aureus	1280	Staphylococcus, Staphylococcaceae, Bacillales, Bacilli, Bacillota, Terrabacteria group, Bacteria, cellular organisms	Staphylococcus
PRJNA544129_TRINITY_DN25_c1_g2_i3.p1	UniRef100_UPI000E3E9016	hypothetical protein n=1 Tax=Staphylococcus aureus TaxID=1280 RepID=UPI000E3E9016	Staphylococcus aureus	1280	Staphylococcus, Staphylococcaceae, Bacillales, Bacilli, Bacillota, Terrabacteria group, Bacteria, cellular organisms	Staphylococcus
PRJNA544129_TRINITY_DN25_c27_g1_i1.p1	UniRef100_A0A5E0FIF3	Uncharacterized protein n=1 Tax=Enterobacter cloacae TaxID=550 RepID=A0A5E0FIF3_ENTCL	Enterobacter cloacae	550	Enterobacter cloacae complex, Enterobacter, Enterobacteriaceae, Enterobacterales, Gammaproteobacteria, Pseudomonadota, Bacteria, cellular organisms	Enterobacter
PRJNA544129_TRINITY_DN2710_c0_g1_i1.p1	UniRef100_UPI000E3E59CE	hypothetical protein n=1 Tax=Staphylococcus aureus TaxID=1280 RepID=UPI000E3E59CE	Staphylococcus aureus	1280	Staphylococcus, Staphylococcaceae, Bacillales, Bacilli, Bacillota, Terrabacteria group, Bacteria, cellular organisms	Staphylococcus
PRJNA544129_TRINITY_DN2794_c0_g1_i3.p6	UniRef100_A0A181ZJX4	Uncharacterized protein n=1 Tax=Anaplasma phagocytophilum TaxID=948 RepID=A0A181ZJX4_ANAPH	Anaplasma phagocytophilum	948	phagocytophilum group, Anaplasma, Anaplasmataceae, Rickettsiales, Alphaproteobacteria, Pseudomonadota, Bacteria, cellular organisms	Anaplasma
PRJNA544129_TRINITY_DN32_c0_g1_i2.p1	UniRef100_UPI000E3CED8D	endonuclease n=1 Tax=Staphylococcus aureus TaxID=1280 RepID=UPI000E3CED8D	Staphylococcus aureus	1280	Staphylococcus, Staphylococcaceae, Bacillales, Bacilli, Bacillota, Terrabacteria group, Bacteria, cellular organisms	Staphylococcus
PRJNA544129_TRINITY_DN33257_c0_g1_i1.p4	UniRef100_C2QLG8	Uncharacterized protein n=1 Tax=Bacillus cereus R309803 TaxID=526968 RepID=C2QLG8_BACCE	Bacillus cereus R309803	526968	Bacillus cereus, Bacillus cereus group, Bacillus, Bacillaceae, Bacillales, Bacilli, Bacillota, Terrabacteria group, Bacteria, cellular organisms	Bacillus
PRJNA544129_TRINITY_DN4894_c1_g1_i5.p1	UniRef100_UPI000347688B	hypothetical protein n=1 Tax=Porphyromonas macacae TaxID=28115 RepID=UPI000347688B	Porphyromonas macacae	28115	Porphyromonas, Porphyromonadaceae, Bacteroidales, Bacteroidia, Bacteroidota, Bacteroidetes/Chlorobi group, FCB group, Bacteria, cellular organisms	Porphyromonas
PRJNA544129_TRINITY_DN68_c0_g3_i1.p1	UniRef100_C2QLG8	Uncharacterized protein n=1 Tax=Bacillus cereus R309803 TaxID=526968 RepID=C2QLG8_BACCE	Bacillus cereus R309803	526968	Bacillus cereus, Bacillus cereus group, Bacillus, Bacillaceae, Bacillales, Bacilli, Bacillota, Terrabacteria group, Bacteria, cellular organisms	Bacillus
PRJNA556769_TRINITY_DN102_c3_g1_i37.p1	UniRef100_UPI000EC425F0	reverse transcriptase family protein n=1 Tax=Staphylococcus aureus TaxID=1280 RepID=UPI000EC425F0	Staphylococcus aureus	1280	Staphylococcus, Staphylococcaceae, Bacillales, Bacilli, Bacillota, Terrabacteria group, Bacteria, cellular organisms	Staphylococcus
PRJNA556769_TRINITY_DN1238_c2_g1_i12.p1	UniRef100_UPI001158639F	hypothetical protein n=1 Tax=Staphylococcus aureus TaxID=1280 RepID=UPI001158639F	Staphylococcus aureus	1280	Staphylococcus, Staphylococcaceae, Bacillales, Bacilli, Bacillota, Terrabacteria group, Bacteria, cellular organisms	Staphylococcus
PRJNA556769_TRINITY_DN131213_c0_g1_i1.p1	UniRef100_UPI0012C8036B	cobaltochelatase subunit CobN n=1 Tax=Escherichia coli TaxID=562 RepID=UPI0012C8036B	Escherichia coli	562	Escherichia, Enterobacteriaceae, Enterobacterales, Gammaproteobacteria, Pseudomonadota, Bacteria, cellular organisms	Escherichia
PRJNA556769_TRINITY_DN1389_c1_g1_i17.p1	UniRef100_UPI001F091BFC	hypothetical protein n=1 Tax=Campylobacter jejuni TaxID=197 RepID=UPI001F091BFC	Campylobacter jejuni	197	Campylobacter, Campylobacteraceae, Campylobacterales, Epsilonproteobacteria, delta/epsilon subdivisions, Pseudomonadota, Bacteria, cellular organisms	Campylobacter
PRJNA556769_TRINITY_DN150_c0_g1_i15.p1	UniRef100_UPI000E3CB2D5	endonuclease n=1 Tax=Staphylococcus aureus TaxID=1280 RepID=UPI000E3CB2D5	Staphylococcus aureus	1280	Staphylococcus, Staphylococcaceae, Bacillales, Bacilli, Bacillota, Terrabacteria group, Bacteria, cellular organisms	Staphylococcus
PRJNA556769_TRINITY_DN15538_c0_g1_i1.p1	UniRef100_UPI00115BD528	hypothetical protein n=1 Tax=Staphylococcus aureus TaxID=1280 RepID=UPI00115BD528	Staphylococcus aureus	1280	Staphylococcus, Staphylococcaceae, Bacillales, Bacilli, Bacillota, Terrabacteria group, Bacteria, cellular organisms	Staphylococcus
PRJNA556769_TRINITY_DN1583_c0_g1_i10.p1	UniRef100_A0A1V2SAW2	Uncharacterized protein n=1 Tax=Bacillus sp. VT-16-64 TaxID=1917019 RepID=A0A1V2SAW2_9BACI	Bacillus sp. VT-16-64	1917019	unclassified Bacillus (in: firmicutes), Bacillus, Bacillaceae, Bacillales, Bacilli, Bacillota, Terrabacteria group, Bacteria, cellular organisms	Bacillus
PRJNA556769_TRINITY_DN1613_c1_g1_i15.p1	UniRef100_UPI000E348F20	hypothetical protein n=1 Tax=Klebsiella pneumoniae TaxID=573 RepID=UPI000E348F20	Klebsiella pneumoniae	573	Klebsiella, Klebsiella/Raoultella group, Enterobacteriaceae, Enterobacterales, Gammaproteobacteria, Pseudomonadota, Bacteria, cellular organisms	Klebsiella
PRJNA556769_TRINITY_DN1698_c2_g1_i2.p1	UniRef100_UPI00099CC8AE	reverse transcriptase family protein n=1 Tax=Streptococcus pneumoniae TaxID=1313 RepID=UPI00099CC8AE	Streptococcus pneumoniae	1313	Streptococcus, Streptococcaceae, Lactobacillales, Bacilli, Bacillota, Terrabacteria group, Bacteria, cellular organisms	Streptococcus
PRJNA556769_TRINITY_DN20_c6_g1_i1.p1	UniRef100_UPI000E348F20	hypothetical protein n=1 Tax=Klebsiella pneumoniae TaxID=573 RepID=UPI000E348F20	Klebsiella pneumoniae	573	Klebsiella, Klebsiella/Raoultella group, Enterobacteriaceae, Enterobacterales, Gammaproteobacteria, Pseudomonadota, Bacteria, cellular organisms	Klebsiella
PRJNA556769_TRINITY_DN21230_c0_g1_i1.p2	UniRef100_A0A1L5KM97	RpsA: ribosomal protein (Fragment) n=1 Tax=uncultured bacterium TaxID=77133 RepID=A0A1L5KM97_9BACT	uncultured bacterium	77133	environmental samples, Bacteria, cellular organisms	uncultured
PRJNA556769_TRINITY_DN22132_c0_g1_i1.p1	UniRef100_UPI001BC835CE	hypothetical protein n=1 Tax=Escherichia coli TaxID=562 RepID=UPI001BC835CE	Escherichia coli	562	Escherichia, Enterobacteriaceae, Enterobacterales, Gammaproteobacteria, Pseudomonadota, Bacteria, cellular organisms	Escherichia
PRJNA556769_TRINITY_DN2285_c0_g1_i7.p1	UniRef100_UPI0015F2AAAB	endonuclease/exonuclease/phosphatase family protein n=1 Tax=Staphylococcus aureus TaxID=1280 RepID=UPI0015F2AAAB	Staphylococcus aureus	1280	Staphylococcus, Staphylococcaceae, Bacillales, Bacilli, Bacillota, Terrabacteria group, Bacteria, cellular organisms	Staphylococcus
PRJNA556769_TRINITY_DN2286_c0_g1_i12.p1	UniRef100_UPI000E3B6F33	endonuclease/exonuclease/phosphatase family protein n=1 Tax=Staphylococcus aureus TaxID=1280 RepID=UPI000E3B6F33	Staphylococcus aureus	1280	Staphylococcus, Staphylococcaceae, Bacillales, Bacilli, Bacillota, Terrabacteria group, Bacteria, cellular organisms	Staphylococcus
PRJNA556769_TRINITY_DN2286_c0_g1_i9.p1	UniRef100_UPI000E3B6F33	endonuclease/exonuclease/phosphatase family protein n=1 Tax=Staphylococcus aureus TaxID=1280 RepID=UPI000E3B6F33	Staphylococcus aureus	1280	Staphylococcus, Staphylococcaceae, Bacillales, Bacilli, Bacillota, Terrabacteria group, Bacteria, cellular organisms	Staphylococcus
PRJNA556769_TRINITY_DN26174_c0_g1_i1.p1	UniRef100_A0A2H1PU35	Major spike protein G n=4 Tax=Proteobacteria TaxID=1224 RepID=A0A2H1PU35_XANCH	Proteobacteria	1224	Bacteria, cellular organisms	Proteobacteria
PRJNA556769_TRINITY_DN3024_c2_g1_i1.p2	UniRef100_UPI001F09D020	hypothetical protein n=1 Tax=Listeria monocytogenes TaxID=1639 RepID=UPI001F09D020	Listeria monocytogenes	1639	Listeria, Listeriaceae, Bacillales, Bacilli, Bacillota, Terrabacteria group, Bacteria, cellular organisms	Listeria
PRJNA556769_TRINITY_DN3100_c0_g1_i2.p1	UniRef100_UPI000E3D672F	hypothetical protein n=1 Tax=Staphylococcus aureus TaxID=1280 RepID=UPI000E3D672F	Staphylococcus aureus	1280	Staphylococcus, Staphylococcaceae, Bacillales, Bacilli, Bacillota, Terrabacteria group, Bacteria, cellular organisms	Staphylococcus
PRJNA556769_TRINITY_DN369_c0_g1_i9.p1	UniRef100_UPI000E3C3652	endonuclease/exonuclease/phosphatase family protein n=2 Tax=Staphylococcus aureus TaxID=1280 RepID=UPI000E3C3652	Staphylococcus aureus	1280	Staphylococcus, Staphylococcaceae, Bacillales, Bacilli, Bacillota, Terrabacteria group, Bacteria, cellular organisms	Staphylococcus
PRJNA556769_TRINITY_DN3796_c0_g1_i1.p1	UniRef100_UPI001665105D	reverse transcriptase domain-containing protein n=1 Tax=Nitratireductor aestuarii TaxID=1735103 RepID=UPI001665105D	Nitratireductor aestuarii	1735103	Nitratireductor, Phyllobacteriaceae, Hyphomicrobiales, Alphaproteobacteria, Pseudomonadota, Bacteria, cellular organisms	Nitratireductor
PRJNA556769_TRINITY_DN44438_c0_g1_i1.p2	UniRef100_UPI000775F056	protein A* n=1 Tax=Salmonella enterica TaxID=28901 RepID=UPI000775F056	Salmonella enterica	28901	Salmonella, Enterobacteriaceae, Enterobacterales, Gammaproteobacteria, Pseudomonadota, Bacteria, cellular organisms	Salmonella
PRJNA556769_TRINITY_DN464_c1_g1_i22.p2	UniRef100_UPI000E3D5E5E	hypothetical protein n=1 Tax=Klebsiella pneumoniae TaxID=573 RepID=UPI000E3D5E5E	Klebsiella pneumoniae	573	Klebsiella, Klebsiella/Raoultella group, Enterobacteriaceae, Enterobacterales, Gammaproteobacteria, Pseudomonadota, Bacteria, cellular organisms	Klebsiella
PRJNA556769_TRINITY_DN499_c1_g1_i7.p1	UniRef100_UPI000E3BA54F	hypothetical protein n=1 Tax=Staphylococcus aureus TaxID=1280 RepID=UPI000E3BA54F	Staphylococcus aureus	1280	Staphylococcus, Staphylococcaceae, Bacillales, Bacilli, Bacillota, Terrabacteria group, Bacteria, cellular organisms	Staphylococcus
PRJNA556769_TRINITY_DN499_c6_g1_i1.p1	UniRef100_UPI00115A7E3A	hypothetical protein n=3 Tax=Staphylococcus aureus TaxID=1280 RepID=UPI00115A7E3A	Staphylococcus aureus	1280	Staphylococcus, Staphylococcaceae, Bacillales, Bacilli, Bacillota, Terrabacteria group, Bacteria, cellular organisms	Staphylococcus
PRJNA556769_TRINITY_DN831_c0_g1_i14.p1	UniRef100_UPI001157A910	hypothetical protein n=1 Tax=Staphylococcus aureus TaxID=1280 RepID=UPI001157A910	Staphylococcus aureus	1280	Staphylococcus, Staphylococcaceae, Bacillales, Bacilli, Bacillota, Terrabacteria group, Bacteria, cellular organisms	Staphylococcus
PRJNA556769_TRINITY_DN831_c0_g1_i25.p1	UniRef100_UPI00115A7E3A	hypothetical protein n=3 Tax=Staphylococcus aureus TaxID=1280 RepID=UPI00115A7E3A	Staphylococcus aureus	1280	Staphylococcus, Staphylococcaceae, Bacillales, Bacilli, Bacillota, Terrabacteria group, Bacteria, cellular organisms	Staphylococcus
PRJNA556769_TRINITY_DN88757_c0_g1_i1.p1	UniRef100_UPI0002D204CC	hypothetical protein n=1 Tax=Mycoplasmopsis arginini TaxID=2094 RepID=UPI0002D204CC	Mycoplasmopsis arginini	2094	Mycoplasmopsis, Mycoplasmataceae, Mycoplasmatales, Mollicutes, Tenericutes, Terrabacteria group, Bacteria, cellular organisms	Mycoplasmopsis
PRJNA556769_TRINITY_DN902_c1_g1_i3.p1	UniRef100_UPI0011580997	reverse transcriptase family protein n=2 Tax=Staphylococcus aureus TaxID=1280 RepID=UPI0011580997	Staphylococcus aureus	1280	Staphylococcus, Staphylococcaceae, Bacillales, Bacilli, Bacillota, Terrabacteria group, Bacteria, cellular organisms	Staphylococcus
PRJNA556769_TRINITY_DN98744_c0_g1_i1.p1	UniRef100_A0A0E9D9S9	Uncharacterized protein n=1 Tax=Chlamydia trachomatis TaxID=813 RepID=A0A0E9D9S9_CHLTH	Chlamydia trachomatis	813	Chlamydia, Chlamydia/Chlamydophila group, Chlamydiaceae, Chlamydiales, Chlamydiia, Chlamydiae, PVC group, Bacteria, cellular organisms	Chlamydia
PRJNA556769_TRINITY_DN99823_c0_g1_i1.p3	UniRef100_A0A0J1H412	RNA polymerase sigma factor RpoS n=1 Tax=Photobacterium ganghwense TaxID=320778 RepID=A0A0J1H412_9GAMM	Photobacterium ganghwense	320778	Photobacterium, Vibrionaceae, Vibrionales, Gammaproteobacteria, Pseudomonadota, Bacteria, cellular organisms	Photobacterium
PRJNA591729_TRINITY_DN100_c0_g1_i1.p18	UniRef100_A0A2N8U2V0	Glucose-1-phosphatase n=3 Tax=Mycoplasma bovis TaxID=28903 RepID=A0A2N8U2V0_MYCBV	Mycoplasma bovis	28903	Mycoplasmopsis, Mycoplasmataceae, Mycoplasmatales, Mollicutes, Tenericutes, Terrabacteria group, Bacteria, cellular organisms	Mycoplasma
PRJNA591729_TRINITY_DN102570_c0_g1_i1.p1	UniRef100_A0A454AQB8	Uncharacterized protein n=2 Tax=Mycoplasma bovis TaxID=28903 RepID=A0A454AQB8_MYCBG	Mycoplasma bovis	28903	Mycoplasmopsis, Mycoplasmataceae, Mycoplasmatales, Mollicutes, Tenericutes, Terrabacteria group, Bacteria, cellular organisms	Mycoplasma
PRJNA591729_TRINITY_DN103_c0_g1_i1.p16	UniRef100_A0A4U0WBU7	Ribose-5-phosphate isomerase n=3 Tax=Mycoplasma bovis TaxID=28903 RepID=A0A4U0WBU7_MYCBV	Mycoplasma bovis	28903	Mycoplasmopsis, Mycoplasmataceae, Mycoplasmatales, Mollicutes, Tenericutes, Terrabacteria group, Bacteria, cellular organisms	Mycoplasma
PRJNA591729_TRINITY_DN103_c0_g1_i1.p27	UniRef100_A0A2N8U1I9	Uncharacterized protein n=1 Tax=Mycoplasma bovis TaxID=28903 RepID=A0A2N8U1I9_MYCBV	Mycoplasma bovis	28903	Mycoplasmopsis, Mycoplasmataceae, Mycoplasmatales, Mollicutes, Tenericutes, Terrabacteria group, Bacteria, cellular organisms	Mycoplasma
PRJNA591729_TRINITY_DN103_c0_g1_i1.p75	UniRef100_UPI00109359A0	hypothetical protein n=1 Tax=Mycoplasma bovis TaxID=28903 RepID=UPI00109359A0	Mycoplasma bovis	28903	Mycoplasmopsis, Mycoplasmataceae, Mycoplasmatales, Mollicutes, Tenericutes, Terrabacteria group, Bacteria, cellular organisms	Mycoplasma
PRJNA591729_TRINITY_DN1076_c0_g1_i1.p1	UniRef100_A0A2N8U1W2	ATP-dependent RecD-like DNA helicase n=2 Tax=Mycoplasma bovis TaxID=28903 RepID=A0A2N8U1W2_MYCBV	Mycoplasma bovis	28903	Mycoplasmopsis, Mycoplasmataceae, Mycoplasmatales, Mollicutes, Tenericutes, Terrabacteria group, Bacteria, cellular organisms	Mycoplasma
PRJNA591729_TRINITY_DN10_c0_g1_i7.p2	UniRef100_A0A454AQR4	Putative lipoprotein, LppA n=2 Tax=Mycoplasma bovis TaxID=28903 RepID=A0A454AQR4_MYCBG	Mycoplasma bovis	28903	Mycoplasmopsis, Mycoplasmataceae, Mycoplasmatales, Mollicutes, Tenericutes, Terrabacteria group, Bacteria, cellular organisms	Mycoplasma
PRJNA591729_TRINITY_DN10_c0_g2_i2.p2	UniRef100_UPI00059D00B8	S8 family serine peptidase n=1 Tax=Mycoplasma bovis TaxID=28903 RepID=UPI00059D00B8	Mycoplasma bovis	28903	Mycoplasmopsis, Mycoplasmataceae, Mycoplasmatales, Mollicutes, Tenericutes, Terrabacteria group, Bacteria, cellular organisms	Mycoplasma
PRJNA591729_TRINITY_DN1149_c0_g1_i1.p7	UniRef100_A0A454APM1	Putative membrane protein n=1 Tax=Mycoplasma bovis (strain ATCC 25523 / DSM 22781 / NCTC 10131 / PG45) TaxID=289397 RepID=A0A454APM1_MYCBG	Mycoplasma bovis (strain ATCC 25523 / DSM 22781 / NCTC 10131 / PG45)	289397	Mycoplasmopsis bovis, Mycoplasmopsis, Mycoplasmataceae, Mycoplasmatales, Mollicutes, Tenericutes, Terrabacteria group, Bacteria, cellular organisms	Mycoplasma
PRJNA591729_TRINITY_DN115189_c0_g1_i1.p1	UniRef100_A0A454API9	Uncharacterized protein n=2 Tax=Mycoplasma bovis TaxID=28903 RepID=A0A454API9_MYCBG	Mycoplasma bovis	28903	Mycoplasmopsis, Mycoplasmataceae, Mycoplasmatales, Mollicutes, Tenericutes, Terrabacteria group, Bacteria, cellular organisms	Mycoplasma
PRJNA591729_TRINITY_DN11796_c2_g1_i1.p1	UniRef100_A0A2N8U2B5	Uncharacterized protein n=2 Tax=Mycoplasma bovis TaxID=28903 RepID=A0A2N8U2B5_MYCBV	Mycoplasma bovis	28903	Mycoplasmopsis, Mycoplasmataceae, Mycoplasmatales, Mollicutes, Tenericutes, Terrabacteria group, Bacteria, cellular organisms	Mycoplasma
PRJNA591729_TRINITY_DN122_c1_g1_i1.p12	UniRef100_A0A4U0WEB3	Uncharacterized protein n=2 Tax=Mycoplasma bovis TaxID=28903 RepID=A0A4U0WEB3_MYCBV	Mycoplasma bovis	28903	Mycoplasmopsis, Mycoplasmataceae, Mycoplasmatales, Mollicutes, Tenericutes, Terrabacteria group, Bacteria, cellular organisms	Mycoplasma
PRJNA591729_TRINITY_DN12514_c0_g1_i3.p1	UniRef100_A0A181ZYN8	Uncharacterized protein n=2 Tax=Anaplasma phagocytophilum TaxID=948 RepID=A0A181ZYN8_ANAPH	Anaplasma phagocytophilum	948	phagocytophilum group, Anaplasma, Anaplasmataceae, Rickettsiales, Alphaproteobacteria, Pseudomonadota, Bacteria, cellular organisms	Anaplasma
PRJNA591729_TRINITY_DN132_c0_g1_i2.p1	UniRef100_UPI00094AC6B3	hypothetical protein n=1 Tax=Mycoplasma bovis TaxID=28903 RepID=UPI00094AC6B3	Mycoplasma bovis	28903	Mycoplasmopsis, Mycoplasmataceae, Mycoplasmatales, Mollicutes, Tenericutes, Terrabacteria group, Bacteria, cellular organisms	Mycoplasma
PRJNA591729_TRINITY_DN132_c0_g1_i4.p1	UniRef100_UPI00094B039A	hypothetical protein n=1 Tax=Mycoplasma bovis TaxID=28903 RepID=UPI00094B039A	Mycoplasma bovis	28903	Mycoplasmopsis, Mycoplasmataceae, Mycoplasmatales, Mollicutes, Tenericutes, Terrabacteria group, Bacteria, cellular organisms	Mycoplasma
PRJNA591729_TRINITY_DN132_c0_g1_i6.p1	UniRef100_UPI00094AC6B3	hypothetical protein n=1 Tax=Mycoplasma bovis TaxID=28903 RepID=UPI00094AC6B3	Mycoplasma bovis	28903	Mycoplasmopsis, Mycoplasmataceae, Mycoplasmatales, Mollicutes, Tenericutes, Terrabacteria group, Bacteria, cellular organisms	Mycoplasma
PRJNA591729_TRINITY_DN138_c0_g1_i7.p1	UniRef100_UPI000E3C86C6	hypothetical protein n=1 Tax=Staphylococcus aureus TaxID=1280 RepID=UPI000E3C86C6	Staphylococcus aureus	1280	Staphylococcus, Staphylococcaceae, Bacillales, Bacilli, Bacillota, Terrabacteria group, Bacteria, cellular organisms	Staphylococcus
PRJNA591729_TRINITY_DN1400_c0_g1_i1.p2	UniRef100_A0A059Y858	Lipoprotein n=2 Tax=Mycoplasma bovis TaxID=28903 RepID=A0A059Y858_MYCBV	Mycoplasma bovis	28903	Mycoplasmopsis, Mycoplasmataceae, Mycoplasmatales, Mollicutes, Tenericutes, Terrabacteria group, Bacteria, cellular organisms	Mycoplasma
PRJNA591729_TRINITY_DN140_c0_g1_i1.p2	UniRef100_A0A4U0WCI1	Uncharacterized protein n=1 Tax=Mycoplasma bovis 1067 TaxID=1188237 RepID=A0A4U0WCI1_MYCBV	Mycoplasma bovis 1067	1188237	Mycoplasmopsis bovis, Mycoplasmopsis, Mycoplasmataceae, Mycoplasmatales, Mollicutes, Tenericutes, Terrabacteria group, Bacteria, cellular organisms	Mycoplasma
PRJNA591729_TRINITY_DN140_c1_g1_i1.p28	UniRef100_A0A2N8U2P9	Uncharacterized protein n=4 Tax=Mycoplasma bovis TaxID=28903 RepID=A0A2N8U2P9_MYCBV	Mycoplasma bovis	28903	Mycoplasmopsis, Mycoplasmataceae, Mycoplasmatales, Mollicutes, Tenericutes, Terrabacteria group, Bacteria, cellular organisms	Mycoplasma
PRJNA591729_TRINITY_DN140_c2_g1_i2.p22	UniRef100_A0A4U0WE12	Uncharacterized protein n=2 Tax=Mycoplasma bovis TaxID=28903 RepID=A0A4U0WE12_MYCBV	Mycoplasma bovis	28903	Mycoplasmopsis, Mycoplasmataceae, Mycoplasmatales, Mollicutes, Tenericutes, Terrabacteria group, Bacteria, cellular organisms	Mycoplasma
PRJNA591729_TRINITY_DN1413_c0_g1_i1.p1	UniRef100_UPI0009B5FDA8	hypothetical protein n=1 Tax=Mycoplasma bovis TaxID=28903 RepID=UPI0009B5FDA8	Mycoplasma bovis	28903	Mycoplasmopsis, Mycoplasmataceae, Mycoplasmatales, Mollicutes, Tenericutes, Terrabacteria group, Bacteria, cellular organisms	Mycoplasma
PRJNA591729_TRINITY_DN141_c0_g1_i3.p3	UniRef100_UPI001153EFEE	hypothetical protein n=1 Tax=Mycoplasma bovis TaxID=28903 RepID=UPI001153EFEE	Mycoplasma bovis	28903	Mycoplasmopsis, Mycoplasmataceae, Mycoplasmatales, Mollicutes, Tenericutes, Terrabacteria group, Bacteria, cellular organisms	Mycoplasma
PRJNA591729_TRINITY_DN141_c0_g1_i3.p5	UniRef100_UPI00094B039A	hypothetical protein n=1 Tax=Mycoplasma bovis TaxID=28903 RepID=UPI00094B039A	Mycoplasma bovis	28903	Mycoplasmopsis, Mycoplasmataceae, Mycoplasmatales, Mollicutes, Tenericutes, Terrabacteria group, Bacteria, cellular organisms	Mycoplasma
PRJNA591729_TRINITY_DN144492_c0_g1_i1.p1	UniRef100_A0A1H9AGZ2	Flagellar filament outer layer protein Flaa n=1 Tax=Treponema bryantii TaxID=163 RepID=A0A1H9AGZ2_9SPIO	Treponema bryantii	163	Treponema, Treponemataceae, Spirochaetales, Spirochaetia, Spirochaetes, Bacteria, cellular organisms	Treponema
PRJNA591729_TRINITY_DN148_c0_g1_i1.p1	UniRef100_UPI00059BB0DF	site-specific DNA-methyltransferase n=1 Tax=Mycoplasma bovis TaxID=28903 RepID=UPI00059BB0DF	Mycoplasma bovis	28903	Mycoplasmopsis, Mycoplasmataceae, Mycoplasmatales, Mollicutes, Tenericutes, Terrabacteria group, Bacteria, cellular organisms	Mycoplasma
PRJNA591729_TRINITY_DN148_c1_g1_i2.p4	UniRef100_UPI0010ADD828	hypothetical protein n=1 Tax=Mycoplasma bovis TaxID=28903 RepID=UPI0010ADD828	Mycoplasma bovis	28903	Mycoplasmopsis, Mycoplasmataceae, Mycoplasmatales, Mollicutes, Tenericutes, Terrabacteria group, Bacteria, cellular organisms	Mycoplasma
PRJNA591729_TRINITY_DN1508_c0_g1_i1.p8	UniRef100_A0A4U0WEK4	DUF2179 domain-containing protein n=2 Tax=Mycoplasma bovis TaxID=28903 RepID=A0A4U0WEK4_MYCBV	Mycoplasma bovis	28903	Mycoplasmopsis, Mycoplasmataceae, Mycoplasmatales, Mollicutes, Tenericutes, Terrabacteria group, Bacteria, cellular organisms	Mycoplasma
PRJNA591729_TRINITY_DN150_c0_g1_i1.p1	UniRef100_A0A4U0WDX1	Type I restriction modification system specificity (S) subunit, HsdS n=1 Tax=Mycoplasma bovis 1067 TaxID=1188237 RepID=A0A4U0WDX1_MYCBV	Mycoplasma bovis 1067	1188237	Mycoplasmopsis bovis, Mycoplasmopsis, Mycoplasmataceae, Mycoplasmatales, Mollicutes, Tenericutes, Terrabacteria group, Bacteria, cellular organisms	Mycoplasma
PRJNA591729_TRINITY_DN150_c0_g1_i2.p9	UniRef100_A0A4U0WGN1	Type I restriction modification system specificity (S) subunit, HsdS n=1 Tax=Mycoplasma bovis 1067 TaxID=1188237 RepID=A0A4U0WGN1_MYCBV	Mycoplasma bovis 1067	1188237	Mycoplasmopsis bovis, Mycoplasmopsis, Mycoplasmataceae, Mycoplasmatales, Mollicutes, Tenericutes, Terrabacteria group, Bacteria, cellular organisms	Mycoplasma
PRJNA591729_TRINITY_DN150_c0_g1_i6.p2	UniRef100_UPI000E101252	restriction endonuclease n=1 Tax=Mycoplasma bovis TaxID=28903 RepID=UPI000E101252	Mycoplasma bovis	28903	Mycoplasmopsis, Mycoplasmataceae, Mycoplasmatales, Mollicutes, Tenericutes, Terrabacteria group, Bacteria, cellular organisms	Mycoplasma
PRJNA591729_TRINITY_DN150_c0_g1_i7.p3	UniRef100_A0A454ANS6	Type I restriction modification system, S subunit n=1 Tax=Mycoplasma bovis (strain ATCC 25523 / DSM 22781 / NCTC 10131 / PG45) TaxID=289397 RepID=A0A454ANS6_MYCBG	Mycoplasma bovis (strain ATCC 25523 / DSM 22781 / NCTC 10131 / PG45)	289397	Mycoplasmopsis bovis, Mycoplasmopsis, Mycoplasmataceae, Mycoplasmatales, Mollicutes, Tenericutes, Terrabacteria group, Bacteria, cellular organisms	Mycoplasma
PRJNA591729_TRINITY_DN151219_c0_g1_i1.p4	UniRef100_A0A3B0P015	DUF31 domain-containing protein n=1 Tax=Mycoplasma alkalescens TaxID=45363 RepID=A0A3B0P015_9MOLU	Mycoplasma alkalescens	45363	Metamycoplasma, Metamycoplasmataceae, Mycoplasmoidales, Tenericutes, Terrabacteria group, Bacteria, cellular organisms	Mycoplasma
PRJNA591729_TRINITY_DN151219_c0_g1_i1.p6	UniRef100_A0A4V5NCR9	DUF31 domain-containing protein n=2 Tax=Mycoplasma bovis TaxID=28903 RepID=A0A4V5NCR9_MYCBV	Mycoplasma bovis	28903	Mycoplasmopsis, Mycoplasmataceae, Mycoplasmatales, Mollicutes, Tenericutes, Terrabacteria group, Bacteria, cellular organisms	Mycoplasma
PRJNA591729_TRINITY_DN151219_c0_g1_i1.p7	UniRef100_A0A4V5NCR9	DUF31 domain-containing protein n=2 Tax=Mycoplasma bovis TaxID=28903 RepID=A0A4V5NCR9_MYCBV	Mycoplasma bovis	28903	Mycoplasmopsis, Mycoplasmataceae, Mycoplasmatales, Mollicutes, Tenericutes, Terrabacteria group, Bacteria, cellular organisms	Mycoplasma
PRJNA591729_TRINITY_DN152003_c7_g1_i1.p1	UniRef100_A0A4U0WDH4	Uncharacterized protein n=1 Tax=Mycoplasma bovis 1067 TaxID=1188237 RepID=A0A4U0WDH4_MYCBV	Mycoplasma bovis 1067	1188237	Mycoplasmopsis bovis, Mycoplasmopsis, Mycoplasmataceae, Mycoplasmatales, Mollicutes, Tenericutes, Terrabacteria group, Bacteria, cellular organisms	Mycoplasma
PRJNA591729_TRINITY_DN152084_c1_g1_i1.p1	UniRef100_A0A2N8U2C8	Cell division protein FtsZ n=1 Tax=Mycoplasma bovis TaxID=28903 RepID=A0A2N8U2C8_MYCBV	Mycoplasma bovis	28903	Mycoplasmopsis, Mycoplasmataceae, Mycoplasmatales, Mollicutes, Tenericutes, Terrabacteria group, Bacteria, cellular organisms	Mycoplasma
PRJNA591729_TRINITY_DN152_c0_g1_i19.p1	UniRef100_Q933Y2	VspF n=1 Tax=Mycoplasma bovis TaxID=28903 RepID=Q933Y2_MYCBV	Mycoplasma bovis	28903	Mycoplasmopsis, Mycoplasmataceae, Mycoplasmatales, Mollicutes, Tenericutes, Terrabacteria group, Bacteria, cellular organisms	Mycoplasma
PRJNA591729_TRINITY_DN152_c0_g1_i3.p1	UniRef100_UPI000C702A44	hypothetical protein n=1 Tax=Mycoplasma bovis TaxID=28903 RepID=UPI000C702A44	Mycoplasma bovis	28903	Mycoplasmopsis, Mycoplasmataceae, Mycoplasmatales, Mollicutes, Tenericutes, Terrabacteria group, Bacteria, cellular organisms	Mycoplasma
PRJNA591729_TRINITY_DN152_c0_g1_i7.p2	UniRef100_UPI00094AF8A1	variable surface lipoprotein n=1 Tax=Mycoplasma bovis TaxID=28903 RepID=UPI00094AF8A1	Mycoplasma bovis	28903	Mycoplasmopsis, Mycoplasmataceae, Mycoplasmatales, Mollicutes, Tenericutes, Terrabacteria group, Bacteria, cellular organisms	Mycoplasma
PRJNA591729_TRINITY_DN155532_c0_g1_i1.p1	UniRef100_A0A2N8U2N0	Uncharacterized protein n=1 Tax=Mycoplasma bovis TaxID=28903 RepID=A0A2N8U2N0_MYCBV	Mycoplasma bovis	28903	Mycoplasmopsis, Mycoplasmataceae, Mycoplasmatales, Mollicutes, Tenericutes, Terrabacteria group, Bacteria, cellular organisms	Mycoplasma
PRJNA591729_TRINITY_DN156215_c0_g1_i1.p1	UniRef100_A0A454AQV5	Potassium transporter, Trk family n=2 Tax=Mycoplasma bovis TaxID=28903 RepID=A0A454AQV5_MYCBG	Mycoplasma bovis	28903	Mycoplasmopsis, Mycoplasmataceae, Mycoplasmatales, Mollicutes, Tenericutes, Terrabacteria group, Bacteria, cellular organisms	Mycoplasma
PRJNA591729_TRINITY_DN156545_c2_g1_i1.p1	UniRef100_A0A059XZB6	Cell division protein FtsZ n=2 Tax=Mycoplasma bovis TaxID=28903 RepID=A0A059XZB6_MYCBV	Mycoplasma bovis	28903	Mycoplasmopsis, Mycoplasmataceae, Mycoplasmatales, Mollicutes, Tenericutes, Terrabacteria group, Bacteria, cellular organisms	Mycoplasma
PRJNA591729_TRINITY_DN156_c0_g1_i1.p10	UniRef100_Q6IT97	Membrane lipoprotein P81 n=1 Tax=Mycoplasma bovis TaxID=28903 RepID=Q6IT97_MYCBV	Mycoplasma bovis	28903	Mycoplasmopsis, Mycoplasmataceae, Mycoplasmatales, Mollicutes, Tenericutes, Terrabacteria group, Bacteria, cellular organisms	Mycoplasma
PRJNA591729_TRINITY_DN156_c0_g1_i1.p12	UniRef100_Q6IT97	Membrane lipoprotein P81 n=1 Tax=Mycoplasma bovis TaxID=28903 RepID=Q6IT97_MYCBV	Mycoplasma bovis	28903	Mycoplasmopsis, Mycoplasmataceae, Mycoplasmatales, Mollicutes, Tenericutes, Terrabacteria group, Bacteria, cellular organisms	Mycoplasma
PRJNA591729_TRINITY_DN163348_c0_g1_i1.p2	UniRef100_UPI000C288509	hypothetical protein n=1 Tax=Vibrio cholerae TaxID=666 RepID=UPI000C288509	Vibrio cholerae	666	Vibrio, Vibrionaceae, Vibrionales, Gammaproteobacteria, Pseudomonadota, Bacteria, cellular organisms	Vibrio
PRJNA591729_TRINITY_DN163618_c1_g1_i1.p1	UniRef100_A0A454APL1	Cell division protein FtsZ n=2 Tax=Mycoplasma bovis TaxID=28903 RepID=A0A454APL1_MYCBG	Mycoplasma bovis	28903	Mycoplasmopsis, Mycoplasmataceae, Mycoplasmatales, Mollicutes, Tenericutes, Terrabacteria group, Bacteria, cellular organisms	Mycoplasma
PRJNA591729_TRINITY_DN1694_c0_g1_i8.p3	UniRef100_UPI00096A8B9E	hypothetical protein n=1 Tax=Mycoplasma TaxID=2093 RepID=UPI00096A8B9E	Mycoplasma	2093	Mycoplasmataceae, Mycoplasmatales, Mollicutes, Tenericutes, Terrabacteria group, Bacteria, cellular organisms	Mycoplasma
PRJNA591729_TRINITY_DN172_c0_g1_i1.p1	UniRef100_A0A454APW7	ATP synthase F1, beta subunit n=2 Tax=Mycoplasma bovis TaxID=28903 RepID=A0A454APW7_MYCBG	Mycoplasma bovis	28903	Mycoplasmopsis, Mycoplasmataceae, Mycoplasmatales, Mollicutes, Tenericutes, Terrabacteria group, Bacteria, cellular organisms	Mycoplasma
PRJNA591729_TRINITY_DN1749_c0_g1_i10.p7	UniRef100_UPI000E3B6F33	endonuclease/exonuclease/phosphatase family protein n=1 Tax=Staphylococcus aureus TaxID=1280 RepID=UPI000E3B6F33	Staphylococcus aureus	1280	Staphylococcus, Staphylococcaceae, Bacillales, Bacilli, Bacillota, Terrabacteria group, Bacteria, cellular organisms	Staphylococcus
PRJNA591729_TRINITY_DN178_c0_g1_i1.p2	UniRef100_A0A4V6WKQ1	TSPc domain-containing protein n=2 Tax=Mycoplasma bovis TaxID=28903 RepID=A0A4V6WKQ1_MYCBV	Mycoplasma bovis	28903	Mycoplasmopsis, Mycoplasmataceae, Mycoplasmatales, Mollicutes, Tenericutes, Terrabacteria group, Bacteria, cellular organisms	Mycoplasma
PRJNA591729_TRINITY_DN178_c0_g1_i1.p21	UniRef100_A0A4U0WCM8	Uncharacterized protein n=1 Tax=Mycoplasma bovis 1067 TaxID=1188237 RepID=A0A4U0WCM8_MYCBV	Mycoplasma bovis 1067	1188237	Mycoplasmopsis bovis, Mycoplasmopsis, Mycoplasmataceae, Mycoplasmatales, Mollicutes, Tenericutes, Terrabacteria group, Bacteria, cellular organisms	Mycoplasma
PRJNA591729_TRINITY_DN178_c0_g1_i1.p28	UniRef100_A0A2N8U361	5-formyltetrahydrofolate cyclo-ligase n=2 Tax=Mycoplasma bovis TaxID=28903 RepID=A0A2N8U361_MYCBV	Mycoplasma bovis	28903	Mycoplasmopsis, Mycoplasmataceae, Mycoplasmatales, Mollicutes, Tenericutes, Terrabacteria group, Bacteria, cellular organisms	Mycoplasma
PRJNA591729_TRINITY_DN178_c0_g1_i2.p4	UniRef100_A0A2N8U356	FR47-like protein n=3 Tax=Mycoplasma bovis TaxID=28903 RepID=A0A2N8U356_MYCBV	Mycoplasma bovis	28903	Mycoplasmopsis, Mycoplasmataceae, Mycoplasmatales, Mollicutes, Tenericutes, Terrabacteria group, Bacteria, cellular organisms	Mycoplasma
PRJNA591729_TRINITY_DN178_c0_g1_i2.p6	UniRef100_A0A2N8U355	Nicotinate phosphoribosyltransferase n=1 Tax=Mycoplasma bovis TaxID=28903 RepID=A0A2N8U355_MYCBV	Mycoplasma bovis	28903	Mycoplasmopsis, Mycoplasmataceae, Mycoplasmatales, Mollicutes, Tenericutes, Terrabacteria group, Bacteria, cellular organisms	Mycoplasma
PRJNA591729_TRINITY_DN178_c0_g1_i2.p9	UniRef100_A0A059XZY7	Nicotinate phosphoribosyltransferase n=2 Tax=Mycoplasma bovis TaxID=28903 RepID=A0A059XZY7_MYCBV	Mycoplasma bovis	28903	Mycoplasmopsis, Mycoplasmataceae, Mycoplasmatales, Mollicutes, Tenericutes, Terrabacteria group, Bacteria, cellular organisms	Mycoplasma
PRJNA591729_TRINITY_DN1862_c0_g1_i1.p1	UniRef100_A0A454ANY3	Glycosyltransferase, group 2 family n=2 Tax=Mycoplasma bovis TaxID=28903 RepID=A0A454ANY3_MYCBG	Mycoplasma bovis	28903	Mycoplasmopsis, Mycoplasmataceae, Mycoplasmatales, Mollicutes, Tenericutes, Terrabacteria group, Bacteria, cellular organisms	Mycoplasma
PRJNA591729_TRINITY_DN194_c0_g1_i1.p1	UniRef100_A0A454APZ6	Putative lipoprotein n=2 Tax=Mycoplasma bovis TaxID=28903 RepID=A0A454APZ6_MYCBG	Mycoplasma bovis	28903	Mycoplasmopsis, Mycoplasmataceae, Mycoplasmatales, Mollicutes, Tenericutes, Terrabacteria group, Bacteria, cellular organisms	Mycoplasma
PRJNA591729_TRINITY_DN197_c1_g1_i1.p1	UniRef100_Q93CL2	Variable surface lipoprotein Vsp422-7 n=1 Tax=Mycoplasma bovis TaxID=28903 RepID=Q93CL2_MYCBV	Mycoplasma bovis	28903	Mycoplasmopsis, Mycoplasmataceae, Mycoplasmatales, Mollicutes, Tenericutes, Terrabacteria group, Bacteria, cellular organisms	Mycoplasma
PRJNA591729_TRINITY_DN1980_c2_g1_i3.p1	UniRef100_UPI000E3E9016	hypothetical protein n=1 Tax=Staphylococcus aureus TaxID=1280 RepID=UPI000E3E9016	Staphylococcus aureus	1280	Staphylococcus, Staphylococcaceae, Bacillales, Bacilli, Bacillota, Terrabacteria group, Bacteria, cellular organisms	Staphylococcus
PRJNA591729_TRINITY_DN1_c1_g1_i11.p1	UniRef100_UPI001157C6CB	hypothetical protein n=1 Tax=Staphylococcus aureus TaxID=1280 RepID=UPI001157C6CB	Staphylococcus aureus	1280	Staphylococcus, Staphylococcaceae, Bacillales, Bacilli, Bacillota, Terrabacteria group, Bacteria, cellular organisms	Staphylococcus
PRJNA591729_TRINITY_DN1_c1_g1_i18.p1	UniRef100_UPI000E3D672F	hypothetical protein n=1 Tax=Staphylococcus aureus TaxID=1280 RepID=UPI000E3D672F	Staphylococcus aureus	1280	Staphylococcus, Staphylococcaceae, Bacillales, Bacilli, Bacillota, Terrabacteria group, Bacteria, cellular organisms	Staphylococcus
PRJNA591729_TRINITY_DN1_c1_g1_i31.p1	UniRef100_UPI0011580997	reverse transcriptase family protein n=2 Tax=Staphylococcus aureus TaxID=1280 RepID=UPI0011580997	Staphylococcus aureus	1280	Staphylococcus, Staphylococcaceae, Bacillales, Bacilli, Bacillota, Terrabacteria group, Bacteria, cellular organisms	Staphylococcus
PRJNA591729_TRINITY_DN1_c1_g1_i32.p1	UniRef100_UPI00115A7E3A	hypothetical protein n=3 Tax=Staphylococcus aureus TaxID=1280 RepID=UPI00115A7E3A	Staphylococcus aureus	1280	Staphylococcus, Staphylococcaceae, Bacillales, Bacilli, Bacillota, Terrabacteria group, Bacteria, cellular organisms	Staphylococcus
PRJNA591729_TRINITY_DN1_c1_g1_i9.p2	UniRef100_UPI00115A7E3A	hypothetical protein n=3 Tax=Staphylococcus aureus TaxID=1280 RepID=UPI00115A7E3A	Staphylococcus aureus	1280	Staphylococcus, Staphylococcaceae, Bacillales, Bacilli, Bacillota, Terrabacteria group, Bacteria, cellular organisms	Staphylococcus
PRJNA591729_TRINITY_DN1_c399_g1_i2.p1	UniRef100_UPI000E3BA54F	hypothetical protein n=1 Tax=Staphylococcus aureus TaxID=1280 RepID=UPI000E3BA54F	Staphylococcus aureus	1280	Staphylococcus, Staphylococcaceae, Bacillales, Bacilli, Bacillota, Terrabacteria group, Bacteria, cellular organisms	Staphylococcus
PRJNA591729_TRINITY_DN1_c399_g1_i6.p1	UniRef100_UPI00115BD528	hypothetical protein n=1 Tax=Staphylococcus aureus TaxID=1280 RepID=UPI00115BD528	Staphylococcus aureus	1280	Staphylococcus, Staphylococcaceae, Bacillales, Bacilli, Bacillota, Terrabacteria group, Bacteria, cellular organisms	Staphylococcus
PRJNA591729_TRINITY_DN1_c5_g1_i22.p5	UniRef100_UPI001159B1B4	hypothetical protein n=1 Tax=Staphylococcus aureus TaxID=1280 RepID=UPI001159B1B4	Staphylococcus aureus	1280	Staphylococcus, Staphylococcaceae, Bacillales, Bacilli, Bacillota, Terrabacteria group, Bacteria, cellular organisms	Staphylococcus
PRJNA591729_TRINITY_DN1_c6_g1_i2.p1	UniRef100_UPI000E3D5B03	hypothetical protein n=1 Tax=Staphylococcus aureus TaxID=1280 RepID=UPI000E3D5B03	Staphylococcus aureus	1280	Staphylococcus, Staphylococcaceae, Bacillales, Bacilli, Bacillota, Terrabacteria group, Bacteria, cellular organisms	Staphylococcus
PRJNA591729_TRINITY_DN200_c0_g1_i1.p16	UniRef100_A0A4U0WDH1	DUF31 domain-containing protein n=2 Tax=Mycoplasma bovis TaxID=28903 RepID=A0A4U0WDH1_MYCBV	Mycoplasma bovis	28903	Mycoplasmopsis, Mycoplasmataceae, Mycoplasmatales, Mollicutes, Tenericutes, Terrabacteria group, Bacteria, cellular organisms	Mycoplasma
PRJNA591729_TRINITY_DN204255_c0_g1_i1.p1	UniRef100_A0A2N8U377	Uncharacterized protein n=4 Tax=Mycoplasma bovis TaxID=28903 RepID=A0A2N8U377_MYCBV	Mycoplasma bovis	28903	Mycoplasmopsis, Mycoplasmataceae, Mycoplasmatales, Mollicutes, Tenericutes, Terrabacteria group, Bacteria, cellular organisms	Mycoplasma
PRJNA591729_TRINITY_DN2065_c0_g1_i1.p21	UniRef100_A0A2N8U1L2	Uncharacterized protein n=1 Tax=Mycoplasma bovis TaxID=28903 RepID=A0A2N8U1L2_MYCBV	Mycoplasma bovis	28903	Mycoplasmopsis, Mycoplasmataceae, Mycoplasmatales, Mollicutes, Tenericutes, Terrabacteria group, Bacteria, cellular organisms	Mycoplasma
PRJNA591729_TRINITY_DN2065_c0_g1_i1.p9	UniRef100_A0A059Y318	Oligoendopeptidase F n=1 Tax=Mycoplasma bovis CQ-W70 TaxID=1316930 RepID=A0A059Y318_MYCBV	Mycoplasma bovis CQ-W70	1316930	Mycoplasmopsis bovis, Mycoplasmopsis, Mycoplasmataceae, Mycoplasmatales, Mollicutes, Tenericutes, Terrabacteria group, Bacteria, cellular organisms	Mycoplasma
PRJNA591729_TRINITY_DN212_c0_g1_i1.p1	UniRef100_C2QLG8	Uncharacterized protein n=1 Tax=Bacillus cereus R309803 TaxID=526968 RepID=C2QLG8_BACCE	Bacillus cereus R309803	526968	Bacillus cereus, Bacillus cereus group, Bacillus, Bacillaceae, Bacillales, Bacilli, Bacillota, Terrabacteria group, Bacteria, cellular organisms	Bacillus
PRJNA591729_TRINITY_DN21777_c0_g1_i3.p1	UniRef100_UPI0009375F55	hypothetical protein n=1 Tax=Enterococcus faecalis TaxID=1351 RepID=UPI0009375F55	Enterococcus faecalis	1351	Enterococcus, Enterococcaceae, Lactobacillales, Bacilli, Bacillota, Terrabacteria group, Bacteria, cellular organisms	Enterococcus
PRJNA591729_TRINITY_DN23261_c0_g1_i1.p1	UniRef100_A0A454AQ67	Uncharacterized protein n=3 Tax=Mycoplasma bovis TaxID=28903 RepID=A0A454AQ67_MYCBG	Mycoplasma bovis	28903	Mycoplasmopsis, Mycoplasmataceae, Mycoplasmatales, Mollicutes, Tenericutes, Terrabacteria group, Bacteria, cellular organisms	Mycoplasma
PRJNA591729_TRINITY_DN236_c0_g1_i1.p2	UniRef100_A0A454ANQ4	Glycosyltransferase, group 2 family n=2 Tax=Mycoplasma bovis TaxID=28903 RepID=A0A454ANQ4_MYCBG	Mycoplasma bovis	28903	Mycoplasmopsis, Mycoplasmataceae, Mycoplasmatales, Mollicutes, Tenericutes, Terrabacteria group, Bacteria, cellular organisms	Mycoplasma
PRJNA591729_TRINITY_DN2378_c0_g1_i12.p1	UniRef100_A0A564W8B2	Uncharacterized protein n=1 Tax=Blautia luti TaxID=89014 RepID=A0A564W8B2_9FIRM	Blautia luti	89014	Blautia, Lachnospiraceae, Eubacteriales, Clostridia, Bacillota, Terrabacteria group, Bacteria, cellular organisms	Blautia
PRJNA591729_TRINITY_DN24321_c6_g1_i2.p1	UniRef100_UPI000E3D5E5E	hypothetical protein n=1 Tax=Klebsiella pneumoniae TaxID=573 RepID=UPI000E3D5E5E	Klebsiella pneumoniae	573	Klebsiella, Klebsiella/Raoultella group, Enterobacteriaceae, Enterobacterales, Gammaproteobacteria, Pseudomonadota, Bacteria, cellular organisms	Klebsiella
PRJNA591729_TRINITY_DN2548_c15_g1_i1.p1	UniRef100_A0A059XZB6	Cell division protein FtsZ n=2 Tax=Mycoplasma bovis TaxID=28903 RepID=A0A059XZB6_MYCBV	Mycoplasma bovis	28903	Mycoplasmopsis, Mycoplasmataceae, Mycoplasmatales, Mollicutes, Tenericutes, Terrabacteria group, Bacteria, cellular organisms	Mycoplasma
PRJNA591729_TRINITY_DN257807_c1_g1_i1.p1	UniRef100_A0A2N8U2C8	Cell division protein FtsZ n=1 Tax=Mycoplasma bovis TaxID=28903 RepID=A0A2N8U2C8_MYCBV	Mycoplasma bovis	28903	Mycoplasmopsis, Mycoplasmataceae, Mycoplasmatales, Mollicutes, Tenericutes, Terrabacteria group, Bacteria, cellular organisms	Mycoplasma
PRJNA591729_TRINITY_DN262109_c0_g1_i1.p1	UniRef100_A0A181ZY56	Uncharacterized protein n=1 Tax=Anaplasma phagocytophilum TaxID=948 RepID=A0A181ZY56_ANAPH	Anaplasma phagocytophilum	948	phagocytophilum group, Anaplasma, Anaplasmataceae, Rickettsiales, Alphaproteobacteria, Pseudomonadota, Bacteria, cellular organisms	Anaplasma
PRJNA591729_TRINITY_DN26238_c0_g1_i3.p6	UniRef100_UPI000C288509	hypothetical protein n=1 Tax=Vibrio cholerae TaxID=666 RepID=UPI000C288509	Vibrio cholerae	666	Vibrio, Vibrionaceae, Vibrionales, Gammaproteobacteria, Pseudomonadota, Bacteria, cellular organisms	Vibrio
PRJNA591729_TRINITY_DN262_c0_g1_i1.p1	UniRef100_A0A059Y3S6	Lipoprotein n=3 Tax=Mycoplasma bovis TaxID=28903 RepID=A0A059Y3S6_MYCBV	Mycoplasma bovis	28903	Mycoplasmopsis, Mycoplasmataceae, Mycoplasmatales, Mollicutes, Tenericutes, Terrabacteria group, Bacteria, cellular organisms	Mycoplasma
PRJNA591729_TRINITY_DN263031_c0_g1_i1.p1	UniRef100_A5J006	Uncharacterized protein n=3 Tax=Mycoplasma bovis TaxID=28903 RepID=A5J006_MYCBV	Mycoplasma bovis	28903	Mycoplasmopsis, Mycoplasmataceae, Mycoplasmatales, Mollicutes, Tenericutes, Terrabacteria group, Bacteria, cellular organisms	Mycoplasma
PRJNA591729_TRINITY_DN26478_c0_g1_i1.p1	UniRef100_A0A454AQU3	Variable surface lipoprotein, VspA n=1 Tax=Mycoplasma bovis (strain ATCC 25523 / DSM 22781 / NCTC 10131 / PG45) TaxID=289397 RepID=A0A454AQU3_MYCBG	Mycoplasma bovis (strain ATCC 25523 / DSM 22781 / NCTC 10131 / PG45)	289397	Mycoplasmopsis bovis, Mycoplasmopsis, Mycoplasmataceae, Mycoplasmatales, Mollicutes, Tenericutes, Terrabacteria group, Bacteria, cellular organisms	Mycoplasma
PRJNA591729_TRINITY_DN266167_c0_g1_i1.p2	UniRef100_A0A454APZ8	Conserved domain protein n=1 Tax=Mycoplasma bovis (strain ATCC 25523 / DSM 22781 / NCTC 10131 / PG45) TaxID=289397 RepID=A0A454APZ8_MYCBG	Mycoplasma bovis (strain ATCC 25523 / DSM 22781 / NCTC 10131 / PG45)	289397	Mycoplasmopsis bovis, Mycoplasmopsis, Mycoplasmataceae, Mycoplasmatales, Mollicutes, Tenericutes, Terrabacteria group, Bacteria, cellular organisms	Mycoplasma
PRJNA591729_TRINITY_DN266496_c0_g1_i2.p4	UniRef100_A0A3N4N944	Uncharacterized protein (Fragment) n=1 Tax=Flavobacteriaceae bacterium BH-SD17 TaxID=2487930 RepID=A0A3N4N944_9FLAO	Flavobacteriaceae bacterium BH-SD17	2487930	Aureibaculum, Flavobacteriaceae, Flavobacteriales, Flavobacteriia, Bacteroidota, Bacteroidetes/Chlorobi group, FCB group, Bacteria, cellular organisms	Flavobacteriaceae
PRJNA591729_TRINITY_DN284777_c0_g1_i1.p1	UniRef100_A0A2N8U1D0	Uncharacterized protein n=2 Tax=Mycoplasma bovis TaxID=28903 RepID=A0A2N8U1D0_MYCBV	Mycoplasma bovis	28903	Mycoplasmopsis, Mycoplasmataceae, Mycoplasmatales, Mollicutes, Tenericutes, Terrabacteria group, Bacteria, cellular organisms	Mycoplasma
PRJNA591729_TRINITY_DN299_c0_g1_i1.p3	UniRef100_A0A454APR1	Membrane nuclease A n=3 Tax=Mycoplasma bovis TaxID=28903 RepID=A0A454APR1_MYCBG	Mycoplasma bovis	28903	Mycoplasmopsis, Mycoplasmataceae, Mycoplasmatales, Mollicutes, Tenericutes, Terrabacteria group, Bacteria, cellular organisms	Mycoplasma
PRJNA591729_TRINITY_DN2_c0_g1_i1.p3	UniRef100_A0A2N8U2N2	DNA polymerase III subunit delta n=4 Tax=Mycoplasma bovis TaxID=28903 RepID=A0A2N8U2N2_MYCBV	Mycoplasma bovis	28903	Mycoplasmopsis, Mycoplasmataceae, Mycoplasmatales, Mollicutes, Tenericutes, Terrabacteria group, Bacteria, cellular organisms	Mycoplasma
PRJNA591729_TRINITY_DN2_c0_g1_i5.p7	UniRef100_A0A2N8U2N2	DNA polymerase III subunit delta n=4 Tax=Mycoplasma bovis TaxID=28903 RepID=A0A2N8U2N2_MYCBV	Mycoplasma bovis	28903	Mycoplasmopsis, Mycoplasmataceae, Mycoplasmatales, Mollicutes, Tenericutes, Terrabacteria group, Bacteria, cellular organisms	Mycoplasma
PRJNA591729_TRINITY_DN2_c0_g2_i1.p3	UniRef100_A0A454AQA1	Peptidase, M42 family (Glutamyl aminopeptidase family) n=2 Tax=Mycoplasma bovis TaxID=28903 RepID=A0A454AQA1_MYCBG	Mycoplasma bovis	28903	Mycoplasmopsis, Mycoplasmataceae, Mycoplasmatales, Mollicutes, Tenericutes, Terrabacteria group, Bacteria, cellular organisms	Mycoplasma
PRJNA591729_TRINITY_DN2_c0_g2_i2.p9	UniRef100_A0A454AQA1	Peptidase, M42 family (Glutamyl aminopeptidase family) n=2 Tax=Mycoplasma bovis TaxID=28903 RepID=A0A454AQA1_MYCBG	Mycoplasma bovis	28903	Mycoplasmopsis, Mycoplasmataceae, Mycoplasmatales, Mollicutes, Tenericutes, Terrabacteria group, Bacteria, cellular organisms	Mycoplasma
PRJNA591729_TRINITY_DN2_c0_g3_i1.p1	UniRef100_A0A1I9J7C3	DNA gyrase subunit A n=3 Tax=Mycoplasma bovis TaxID=28903 RepID=A0A1I9J7C3_MYCBV	Mycoplasma bovis	28903	Mycoplasmopsis, Mycoplasmataceae, Mycoplasmatales, Mollicutes, Tenericutes, Terrabacteria group, Bacteria, cellular organisms	Mycoplasma
PRJNA591729_TRINITY_DN2_c1_g1_i1.p1	UniRef100_UPI0011541F05	Fic family protein n=1 Tax=Mycoplasma bovis TaxID=28903 RepID=UPI0011541F05	Mycoplasma bovis	28903	Mycoplasmopsis, Mycoplasmataceae, Mycoplasmatales, Mollicutes, Tenericutes, Terrabacteria group, Bacteria, cellular organisms	Mycoplasma
PRJNA591729_TRINITY_DN310745_c1_g1_i1.p1	UniRef100_A0A4U0WDH4	Uncharacterized protein n=1 Tax=Mycoplasma bovis 1067 TaxID=1188237 RepID=A0A4U0WDH4_MYCBV	Mycoplasma bovis 1067	1188237	Mycoplasmopsis bovis, Mycoplasmopsis, Mycoplasmataceae, Mycoplasmatales, Mollicutes, Tenericutes, Terrabacteria group, Bacteria, cellular organisms	Mycoplasma
PRJNA591729_TRINITY_DN311_c0_g1_i1.p20	UniRef100_UPI0011509680	PDxFFG protein n=1 Tax=Mycoplasma bovis TaxID=28903 RepID=UPI0011509680	Mycoplasma bovis	28903	Mycoplasmopsis, Mycoplasmataceae, Mycoplasmatales, Mollicutes, Tenericutes, Terrabacteria group, Bacteria, cellular organisms	Mycoplasma
PRJNA591729_TRINITY_DN326_c0_g1_i1.p6	UniRef100_A0A454AP57	Putative membrane protein (ICEB-1 encoded) n=1 Tax=Mycoplasma bovis (strain ATCC 25523 / DSM 22781 / NCTC 10131 / PG45) TaxID=289397 RepID=A0A454AP57_MYCBG	Mycoplasma bovis (strain ATCC 25523 / DSM 22781 / NCTC 10131 / PG45)	289397	Mycoplasmopsis bovis, Mycoplasmopsis, Mycoplasmataceae, Mycoplasmatales, Mollicutes, Tenericutes, Terrabacteria group, Bacteria, cellular organisms	Mycoplasma
PRJNA591729_TRINITY_DN326_c0_g1_i3.p5	UniRef100_A0A454AQI8	Uncharacterized protein n=1 Tax=Mycoplasma bovis (strain ATCC 25523 / DSM 22781 / NCTC 10131 / PG45) TaxID=289397 RepID=A0A454AQI8_MYCBG	Mycoplasma bovis (strain ATCC 25523 / DSM 22781 / NCTC 10131 / PG45)	289397	Mycoplasmopsis bovis, Mycoplasmopsis, Mycoplasmataceae, Mycoplasmatales, Mollicutes, Tenericutes, Terrabacteria group, Bacteria, cellular organisms	Mycoplasma
PRJNA591729_TRINITY_DN326_c2_g1_i1.p9	UniRef100_A0A454AP62	Potassium transporter, Trk family n=2 Tax=Mycoplasma bovis TaxID=28903 RepID=A0A454AP62_MYCBG	Mycoplasma bovis	28903	Mycoplasmopsis, Mycoplasmataceae, Mycoplasmatales, Mollicutes, Tenericutes, Terrabacteria group, Bacteria, cellular organisms	Mycoplasma
PRJNA591729_TRINITY_DN326_c3_g1_i1.p4	UniRef100_A0A454AQJ8	Putative membrane protein (ICEB-2 encoded) n=2 Tax=Mycoplasma bovis TaxID=28903 RepID=A0A454AQJ8_MYCBG	Mycoplasma bovis	28903	Mycoplasmopsis, Mycoplasmataceae, Mycoplasmatales, Mollicutes, Tenericutes, Terrabacteria group, Bacteria, cellular organisms	Mycoplasma
PRJNA591729_TRINITY_DN34353_c1_g1_i1.p2	UniRef100_UPI000C288509	hypothetical protein n=1 Tax=Vibrio cholerae TaxID=666 RepID=UPI000C288509	Vibrio cholerae	666	Vibrio, Vibrionaceae, Vibrionales, Gammaproteobacteria, Pseudomonadota, Bacteria, cellular organisms	Vibrio
PRJNA591729_TRINITY_DN343_c0_g1_i1.p17	UniRef100_A0A454AQK3	Lipoyltransferase and lipoate-protein ligase n=2 Tax=Mycoplasma bovis TaxID=28903 RepID=A0A454AQK3_MYCBG	Mycoplasma bovis	28903	Mycoplasmopsis, Mycoplasmataceae, Mycoplasmatales, Mollicutes, Tenericutes, Terrabacteria group, Bacteria, cellular organisms	Mycoplasma
PRJNA591729_TRINITY_DN347_c0_g1_i1.p2	UniRef100_UPI00094B292E	CvpA family protein n=1 Tax=Mycoplasma bovis TaxID=28903 RepID=UPI00094B292E	Mycoplasma bovis	28903	Mycoplasmopsis, Mycoplasmataceae, Mycoplasmatales, Mollicutes, Tenericutes, Terrabacteria group, Bacteria, cellular organisms	Mycoplasma
PRJNA591729_TRINITY_DN347_c0_g1_i2.p4	UniRef100_A0A1J0MKW7	DNA topoisomerase (ATP-hydrolyzing) n=1 Tax=Mycoplasma bovis TaxID=28903 RepID=A0A1J0MKW7_MYCBV	Mycoplasma bovis	28903	Mycoplasmopsis, Mycoplasmataceae, Mycoplasmatales, Mollicutes, Tenericutes, Terrabacteria group, Bacteria, cellular organisms	Mycoplasma
PRJNA591729_TRINITY_DN350543_c0_g1_i1.p1	UniRef100_UPI000C288509	hypothetical protein n=1 Tax=Vibrio cholerae TaxID=666 RepID=UPI000C288509	Vibrio cholerae	666	Vibrio, Vibrionaceae, Vibrionales, Gammaproteobacteria, Pseudomonadota, Bacteria, cellular organisms	Vibrio
PRJNA591729_TRINITY_DN358_c0_g1_i1.p2	UniRef100_A0A5F1QPT0	Luciferase n=1 Tax=Mycoplasma bovis TaxID=28903 RepID=A0A5F1QPT0_MYCBV	Mycoplasma bovis	28903	Mycoplasmopsis, Mycoplasmataceae, Mycoplasmatales, Mollicutes, Tenericutes, Terrabacteria group, Bacteria, cellular organisms	Mycoplasma
PRJNA591729_TRINITY_DN3_c0_g1_i10.p7	UniRef100_UPI00094B333A	site-specific DNA-methyltransferase n=4 Tax=Mycoplasma bovis TaxID=28903 RepID=UPI00094B333A	Mycoplasma bovis	28903	Mycoplasmopsis, Mycoplasmataceae, Mycoplasmatales, Mollicutes, Tenericutes, Terrabacteria group, Bacteria, cellular organisms	Mycoplasma
PRJNA591729_TRINITY_DN3_c0_g1_i11.p4	UniRef100_UPI00117DC297	site-specific DNA-methyltransferase n=1 Tax=Mycoplasma bovis TaxID=28903 RepID=UPI00117DC297	Mycoplasma bovis	28903	Mycoplasmopsis, Mycoplasmataceae, Mycoplasmatales, Mollicutes, Tenericutes, Terrabacteria group, Bacteria, cellular organisms	Mycoplasma
PRJNA591729_TRINITY_DN3_c0_g1_i11.p7	UniRef100_UPI0002F9B6F8	site-specific DNA-methyltransferase n=1 Tax=Mycoplasma bovis TaxID=28903 RepID=UPI0002F9B6F8	Mycoplasma bovis	28903	Mycoplasmopsis, Mycoplasmataceae, Mycoplasmatales, Mollicutes, Tenericutes, Terrabacteria group, Bacteria, cellular organisms	Mycoplasma
PRJNA591729_TRINITY_DN3_c0_g1_i12.p1	UniRef100_A0A454AQB5	ISMbov1, transposase (ICEB-2 encoded) n=2 Tax=Mycoplasma bovis TaxID=28903 RepID=A0A454AQB5_MYCBG	Mycoplasma bovis	28903	Mycoplasmopsis, Mycoplasmataceae, Mycoplasmatales, Mollicutes, Tenericutes, Terrabacteria group, Bacteria, cellular organisms	Mycoplasma
PRJNA591729_TRINITY_DN3_c2_g1_i2.p2	UniRef100_UPI00114FC307	IS1634-like element ISMbov3 family transposase n=1 Tax=Mycoplasma bovis TaxID=28903 RepID=UPI00114FC307	Mycoplasma bovis	28903	Mycoplasmopsis, Mycoplasmataceae, Mycoplasmatales, Mollicutes, Tenericutes, Terrabacteria group, Bacteria, cellular organisms	Mycoplasma
PRJNA591729_TRINITY_DN3_c5_g1_i2.p1	UniRef100_UPI000E348F20	hypothetical protein n=1 Tax=Klebsiella pneumoniae TaxID=573 RepID=UPI000E348F20	Klebsiella pneumoniae	573	Klebsiella, Klebsiella/Raoultella group, Enterobacteriaceae, Enterobacterales, Gammaproteobacteria, Pseudomonadota, Bacteria, cellular organisms	Klebsiella
PRJNA591729_TRINITY_DN419_c0_g1_i1.p11	UniRef100_A0A454AQG0	Conserved domain protein n=4 Tax=Mycoplasma bovis TaxID=28903 RepID=A0A454AQG0_MYCBG	Mycoplasma bovis	28903	Mycoplasmopsis, Mycoplasmataceae, Mycoplasmatales, Mollicutes, Tenericutes, Terrabacteria group, Bacteria, cellular organisms	Mycoplasma
PRJNA591729_TRINITY_DN42912_c0_g1_i1.p1	UniRef100_A0A4U0WA15	Cell division protein FtsZ n=1 Tax=Mycoplasma bovis 8790 TaxID=1188242 RepID=A0A4U0WA15_MYCBV	Mycoplasma bovis 8790	1188242	Mycoplasmopsis bovis, Mycoplasmopsis, Mycoplasmataceae, Mycoplasmatales, Mollicutes, Tenericutes, Terrabacteria group, Bacteria, cellular organisms	Mycoplasma
PRJNA591729_TRINITY_DN43327_c1_g1_i1.p2	UniRef100_A0A454APL1	Cell division protein FtsZ n=2 Tax=Mycoplasma bovis TaxID=28903 RepID=A0A454APL1_MYCBG	Mycoplasma bovis	28903	Mycoplasmopsis, Mycoplasmataceae, Mycoplasmatales, Mollicutes, Tenericutes, Terrabacteria group, Bacteria, cellular organisms	Mycoplasma
PRJNA591729_TRINITY_DN465_c0_g1_i1.p1	UniRef100_A0A454ANS5	Methyltransferase n=2 Tax=Mycoplasma bovis TaxID=28903 RepID=A0A454ANS5_MYCBG	Mycoplasma bovis	28903	Mycoplasmopsis, Mycoplasmataceae, Mycoplasmatales, Mollicutes, Tenericutes, Terrabacteria group, Bacteria, cellular organisms	Mycoplasma
PRJNA591729_TRINITY_DN465_c0_g1_i2.p1	UniRef100_A0A454AQT5	DNA polymerase III subunit gamma/tau n=1 Tax=Mycoplasma bovis (strain ATCC 25523 / DSM 22781 / NCTC 10131 / PG45) TaxID=289397 RepID=A0A454AQT5_MYCBG	Mycoplasma bovis (strain ATCC 25523 / DSM 22781 / NCTC 10131 / PG45)	289397	Mycoplasmopsis bovis, Mycoplasmopsis, Mycoplasmataceae, Mycoplasmatales, Mollicutes, Tenericutes, Terrabacteria group, Bacteria, cellular organisms	Mycoplasma
PRJNA591729_TRINITY_DN465_c0_g2_i4.p3	UniRef100_A0A059Y0B3	Uncharacterized protein n=4 Tax=Mycoplasma bovis TaxID=28903 RepID=A0A059Y0B3_MYCBV	Mycoplasma bovis	28903	Mycoplasmopsis, Mycoplasmataceae, Mycoplasmatales, Mollicutes, Tenericutes, Terrabacteria group, Bacteria, cellular organisms	Mycoplasma
PRJNA591729_TRINITY_DN465_c0_g3_i1.p2	UniRef100_UPI001154B325	ribonuclease J n=1 Tax=Mycoplasma bovis TaxID=28903 RepID=UPI001154B325	Mycoplasma bovis	28903	Mycoplasmopsis, Mycoplasmataceae, Mycoplasmatales, Mollicutes, Tenericutes, Terrabacteria group, Bacteria, cellular organisms	Mycoplasma
PRJNA591729_TRINITY_DN465_c0_g3_i1.p3	UniRef100_A0A2N8U3C7	Chromosome partition protein Smc n=3 Tax=Mycoplasma bovis TaxID=28903 RepID=A0A2N8U3C7_MYCBV	Mycoplasma bovis	28903	Mycoplasmopsis, Mycoplasmataceae, Mycoplasmatales, Mollicutes, Tenericutes, Terrabacteria group, Bacteria, cellular organisms	Mycoplasma
PRJNA591729_TRINITY_DN47597_c0_g1_i1.p1	UniRef100_A0A454AQS3	Uncharacterized protein n=2 Tax=Mycoplasma bovis TaxID=28903 RepID=A0A454AQS3_MYCBG	Mycoplasma bovis	28903	Mycoplasmopsis, Mycoplasmataceae, Mycoplasmatales, Mollicutes, Tenericutes, Terrabacteria group, Bacteria, cellular organisms	Mycoplasma
PRJNA591729_TRINITY_DN47597_c0_g1_i1.p2	UniRef100_A0A454AQS3	Uncharacterized protein n=2 Tax=Mycoplasma bovis TaxID=28903 RepID=A0A454AQS3_MYCBG	Mycoplasma bovis	28903	Mycoplasmopsis, Mycoplasmataceae, Mycoplasmatales, Mollicutes, Tenericutes, Terrabacteria group, Bacteria, cellular organisms	Mycoplasma
PRJNA591729_TRINITY_DN475_c0_g1_i1.p1	UniRef100_A0A454AP28	Putative lipoprotein n=1 Tax=Mycoplasma bovis (strain ATCC 25523 / DSM 22781 / NCTC 10131 / PG45) TaxID=289397 RepID=A0A454AP28_MYCBG	Mycoplasma bovis (strain ATCC 25523 / DSM 22781 / NCTC 10131 / PG45)	289397	Mycoplasmopsis bovis, Mycoplasmopsis, Mycoplasmataceae, Mycoplasmatales, Mollicutes, Tenericutes, Terrabacteria group, Bacteria, cellular organisms	Mycoplasma
PRJNA591729_TRINITY_DN49481_c2_g1_i1.p1	UniRef100_A0A2N8U2C8	Cell division protein FtsZ n=1 Tax=Mycoplasma bovis TaxID=28903 RepID=A0A2N8U2C8_MYCBV	Mycoplasma bovis	28903	Mycoplasmopsis, Mycoplasmataceae, Mycoplasmatales, Mollicutes, Tenericutes, Terrabacteria group, Bacteria, cellular organisms	Mycoplasma
PRJNA591729_TRINITY_DN4968_c0_g1_i1.p1	UniRef100_Q9RPE0	Variable surface lipoprotein n=2 Tax=Mycoplasma bovis TaxID=28903 RepID=Q9RPE0_MYCBV	Mycoplasma bovis	28903	Mycoplasmopsis, Mycoplasmataceae, Mycoplasmatales, Mollicutes, Tenericutes, Terrabacteria group, Bacteria, cellular organisms	Mycoplasma
PRJNA591729_TRINITY_DN4972_c2_g1_i5.p1	UniRef100_UPI000E3E7749	hypothetical protein n=1 Tax=Staphylococcus aureus TaxID=1280 RepID=UPI000E3E7749	Staphylococcus aureus	1280	Staphylococcus, Staphylococcaceae, Bacillales, Bacilli, Bacillota, Terrabacteria group, Bacteria, cellular organisms	Staphylococcus
PRJNA591729_TRINITY_DN4972_c9_g1_i2.p1	UniRef100_UPI000EC6EB46	hypothetical protein n=1 Tax=Staphylococcus aureus TaxID=1280 RepID=UPI000EC6EB46	Staphylococcus aureus	1280	Staphylococcus, Staphylococcaceae, Bacillales, Bacilli, Bacillota, Terrabacteria group, Bacteria, cellular organisms	Staphylococcus
PRJNA591729_TRINITY_DN50624_c0_g1_i1.p1	UniRef100_A0A4U0WEE0	Uncharacterized protein n=1 Tax=Mycoplasma bovis 1067 TaxID=1188237 RepID=A0A4U0WEE0_MYCBV	Mycoplasma bovis 1067	1188237	Mycoplasmopsis bovis, Mycoplasmopsis, Mycoplasmataceae, Mycoplasmatales, Mollicutes, Tenericutes, Terrabacteria group, Bacteria, cellular organisms	Mycoplasma
PRJNA591729_TRINITY_DN5191_c0_g1_i2.p1	UniRef100_UPI000C1A2522	hypothetical protein n=1 Tax=Enterococcus faecium TaxID=1352 RepID=UPI000C1A2522	Enterococcus faecium	1352	Enterococcus, Enterococcaceae, Lactobacillales, Bacilli, Bacillota, Terrabacteria group, Bacteria, cellular organisms	Enterococcus
PRJNA591729_TRINITY_DN533_c0_g1_i1.p1	UniRef100_A0A4U0WBS6	Uncharacterized protein n=2 Tax=Mycoplasma bovis TaxID=28903 RepID=A0A4U0WBS6_MYCBV	Mycoplasma bovis	28903	Mycoplasmopsis, Mycoplasmataceae, Mycoplasmatales, Mollicutes, Tenericutes, Terrabacteria group, Bacteria, cellular organisms	Mycoplasma
PRJNA591729_TRINITY_DN5_c0_g1_i1.p1	UniRef100_A0A454AQ61	DUF2326 domain-containing protein n=2 Tax=Mycoplasma bovis TaxID=28903 RepID=A0A454AQ61_MYCBG	Mycoplasma bovis	28903	Mycoplasmopsis, Mycoplasmataceae, Mycoplasmatales, Mollicutes, Tenericutes, Terrabacteria group, Bacteria, cellular organisms	Mycoplasma
PRJNA591729_TRINITY_DN5_c0_g1_i1.p3	UniRef100_A0A454APE7	Uncharacterized protein n=2 Tax=Mycoplasma bovis TaxID=28903 RepID=A0A454APE7_MYCBG	Mycoplasma bovis	28903	Mycoplasmopsis, Mycoplasmataceae, Mycoplasmatales, Mollicutes, Tenericutes, Terrabacteria group, Bacteria, cellular organisms	Mycoplasma
PRJNA591729_TRINITY_DN612_c0_g1_i1.p5	UniRef100_A0A454AP01	RAP domain-containing protein n=1 Tax=Mycoplasma bovis (strain ATCC 25523 / DSM 22781 / NCTC 10131 / PG45) TaxID=289397 RepID=A0A454AP01_MYCBG	Mycoplasma bovis (strain ATCC 25523 / DSM 22781 / NCTC 10131 / PG45)	289397	Mycoplasmopsis bovis, Mycoplasmopsis, Mycoplasmataceae, Mycoplasmatales, Mollicutes, Tenericutes, Terrabacteria group, Bacteria, cellular organisms	Mycoplasma
PRJNA591729_TRINITY_DN615_c2_g1_i10.p1	UniRef100_UPI001157EA0A	reverse transcriptase family protein n=1 Tax=Staphylococcus aureus TaxID=1280 RepID=UPI001157EA0A	Staphylococcus aureus	1280	Staphylococcus, Staphylococcaceae, Bacillales, Bacilli, Bacillota, Terrabacteria group, Bacteria, cellular organisms	Staphylococcus
PRJNA591729_TRINITY_DN62_c0_g1_i2.p1	UniRef100_A0A454AQ69	ISMbov7, transposase n=1 Tax=Mycoplasma bovis (strain ATCC 25523 / DSM 22781 / NCTC 10131 / PG45) TaxID=289397 RepID=A0A454AQ69_MYCBG	Mycoplasma bovis (strain ATCC 25523 / DSM 22781 / NCTC 10131 / PG45)	289397	Mycoplasmopsis bovis, Mycoplasmopsis, Mycoplasmataceae, Mycoplasmatales, Mollicutes, Tenericutes, Terrabacteria group, Bacteria, cellular organisms	Mycoplasma
PRJNA591729_TRINITY_DN6378_c0_g1_i1.p1	UniRef100_A0A454APZ6	Putative lipoprotein n=2 Tax=Mycoplasma bovis TaxID=28903 RepID=A0A454APZ6_MYCBG	Mycoplasma bovis	28903	Mycoplasmopsis, Mycoplasmataceae, Mycoplasmatales, Mollicutes, Tenericutes, Terrabacteria group, Bacteria, cellular organisms	Mycoplasma
PRJNA591729_TRINITY_DN65_c0_g1_i3.p7	UniRef100_A0A059Y2M5	Lipoprotein n=2 Tax=Mycoplasma bovis TaxID=28903 RepID=A0A059Y2M5_MYCBV	Mycoplasma bovis	28903	Mycoplasmopsis, Mycoplasmataceae, Mycoplasmatales, Mollicutes, Tenericutes, Terrabacteria group, Bacteria, cellular organisms	Mycoplasma
PRJNA591729_TRINITY_DN65_c0_g2_i20.p4	UniRef100_A0A4U0WB57	Uncharacterized protein n=1 Tax=Mycoplasma bovis 1067 TaxID=1188237 RepID=A0A4U0WB57_MYCBV	Mycoplasma bovis 1067	1188237	Mycoplasmopsis bovis, Mycoplasmopsis, Mycoplasmataceae, Mycoplasmatales, Mollicutes, Tenericutes, Terrabacteria group, Bacteria, cellular organisms	Mycoplasma
PRJNA591729_TRINITY_DN65_c0_g2_i32.p2	UniRef100_UPI000E1019C6	restriction endonuclease subunit S n=1 Tax=Mycoplasma bovis TaxID=28903 RepID=UPI000E1019C6	Mycoplasma bovis	28903	Mycoplasmopsis, Mycoplasmataceae, Mycoplasmatales, Mollicutes, Tenericutes, Terrabacteria group, Bacteria, cellular organisms	Mycoplasma
PRJNA591729_TRINITY_DN65_c0_g2_i32.p4	UniRef100_UPI000ACAE3F4	hypothetical protein n=1 Tax=Mycoplasma bovis TaxID=28903 RepID=UPI000ACAE3F4	Mycoplasma bovis	28903	Mycoplasmopsis, Mycoplasmataceae, Mycoplasmatales, Mollicutes, Tenericutes, Terrabacteria group, Bacteria, cellular organisms	Mycoplasma
PRJNA591729_TRINITY_DN65_c0_g4_i1.p10	UniRef100_UPI00094B5F13	hypothetical protein n=1 Tax=Mycoplasma bovis TaxID=28903 RepID=UPI00094B5F13	Mycoplasma bovis	28903	Mycoplasmopsis, Mycoplasmataceae, Mycoplasmatales, Mollicutes, Tenericutes, Terrabacteria group, Bacteria, cellular organisms	Mycoplasma
PRJNA591729_TRINITY_DN65_c0_g4_i1.p5	UniRef100_A0A454AQM6	Oxidoreductase, short chain dehydrogenase/reductase family n=2 Tax=Mycoplasma bovis TaxID=28903 RepID=A0A454AQM6_MYCBG	Mycoplasma bovis	28903	Mycoplasmopsis, Mycoplasmataceae, Mycoplasmatales, Mollicutes, Tenericutes, Terrabacteria group, Bacteria, cellular organisms	Mycoplasma
PRJNA591729_TRINITY_DN65_c2_g1_i1.p9	UniRef100_A0A2N8U335	Uncharacterized protein n=1 Tax=Mycoplasma bovis TaxID=28903 RepID=A0A2N8U335_MYCBV	Mycoplasma bovis	28903	Mycoplasmopsis, Mycoplasmataceae, Mycoplasmatales, Mollicutes, Tenericutes, Terrabacteria group, Bacteria, cellular organisms	Mycoplasma
PRJNA591729_TRINITY_DN71_c0_g1_i7.p1	UniRef100_A0A4U0WDB8	Uncharacterized protein n=1 Tax=Mycoplasma bovis 1067 TaxID=1188237 RepID=A0A4U0WDB8_MYCBV	Mycoplasma bovis 1067	1188237	Mycoplasmopsis bovis, Mycoplasmopsis, Mycoplasmataceae, Mycoplasmatales, Mollicutes, Tenericutes, Terrabacteria group, Bacteria, cellular organisms	Mycoplasma
PRJNA591729_TRINITY_DN71_c0_g1_i8.p1	UniRef100_A0A4U0WE94	Uncharacterized protein n=1 Tax=Mycoplasma bovis 1067 TaxID=1188237 RepID=A0A4U0WE94_MYCBV	Mycoplasma bovis 1067	1188237	Mycoplasmopsis bovis, Mycoplasmopsis, Mycoplasmataceae, Mycoplasmatales, Mollicutes, Tenericutes, Terrabacteria group, Bacteria, cellular organisms	Mycoplasma
PRJNA591729_TRINITY_DN749_c0_g1_i17.p1	UniRef100_UPI000C16FA0D	IS1634-like element ISMbov2 family transposase n=1 Tax=Mycoplasma bovis TaxID=28903 RepID=UPI000C16FA0D	Mycoplasma bovis	28903	Mycoplasmopsis, Mycoplasmataceae, Mycoplasmatales, Mollicutes, Tenericutes, Terrabacteria group, Bacteria, cellular organisms	Mycoplasma
PRJNA591729_TRINITY_DN749_c0_g1_i17.p2	UniRef100_A0A4U0WBJ8	Uncharacterized protein n=2 Tax=Mycoplasma bovis TaxID=28903 RepID=A0A4U0WBJ8_MYCBV	Mycoplasma bovis	28903	Mycoplasmopsis, Mycoplasmataceae, Mycoplasmatales, Mollicutes, Tenericutes, Terrabacteria group, Bacteria, cellular organisms	Mycoplasma
PRJNA591729_TRINITY_DN749_c0_g1_i4.p1	UniRef100_Q6E5B5	p48-like protein n=1 Tax=Mycoplasma bovis TaxID=28903 RepID=Q6E5B5_MYCBV	Mycoplasma bovis	28903	Mycoplasmopsis, Mycoplasmataceae, Mycoplasmatales, Mollicutes, Tenericutes, Terrabacteria group, Bacteria, cellular organisms	Mycoplasma
PRJNA591729_TRINITY_DN87_c0_g1_i1.p3	UniRef100_A0A454AP42	Uncharacterized protein n=1 Tax=Mycoplasma bovis (strain ATCC 25523 / DSM 22781 / NCTC 10131 / PG45) TaxID=289397 RepID=A0A454AP42_MYCBG	Mycoplasma bovis (strain ATCC 25523 / DSM 22781 / NCTC 10131 / PG45)	289397	Mycoplasmopsis bovis, Mycoplasmopsis, Mycoplasmataceae, Mycoplasmatales, Mollicutes, Tenericutes, Terrabacteria group, Bacteria, cellular organisms	Mycoplasma
PRJNA591729_TRINITY_DN895_c0_g1_i3.p1	UniRef100_A0A2N8U3H9	Uncharacterized protein n=1 Tax=Mycoplasma bovis TaxID=28903 RepID=A0A2N8U3H9_MYCBV	Mycoplasma bovis	28903	Mycoplasmopsis, Mycoplasmataceae, Mycoplasmatales, Mollicutes, Tenericutes, Terrabacteria group, Bacteria, cellular organisms	Mycoplasma
PRJNA591729_TRINITY_DN99309_c0_g1_i1.p2	UniRef100_A0A059Y9L2	Truncated transposase n=2 Tax=Mycoplasma bovis TaxID=28903 RepID=A0A059Y9L2_MYCBV	Mycoplasma bovis	28903	Mycoplasmopsis, Mycoplasmataceae, Mycoplasmatales, Mollicutes, Tenericutes, Terrabacteria group, Bacteria, cellular organisms	Mycoplasma
PRJNA591729_TRINITY_DN99987_c0_g1_i1.p1	UniRef100_A0A4U0WCP9	TSPc domain-containing protein n=2 Tax=Mycoplasma bovis TaxID=28903 RepID=A0A4U0WCP9_MYCBV	Mycoplasma bovis	28903	Mycoplasmopsis, Mycoplasmataceae, Mycoplasmatales, Mollicutes, Tenericutes, Terrabacteria group, Bacteria, cellular organisms	Mycoplasma
PRJNA591729_TRINITY_DN99_c0_g1_i7.p1	UniRef100_A0A4U0WDH4	Uncharacterized protein n=1 Tax=Mycoplasma bovis 1067 TaxID=1188237 RepID=A0A4U0WDH4_MYCBV	Mycoplasma bovis 1067	1188237	Mycoplasmopsis bovis, Mycoplasmopsis, Mycoplasmataceae, Mycoplasmatales, Mollicutes, Tenericutes, Terrabacteria group, Bacteria, cellular organisms	Mycoplasma
PRJNA591729_TRINITY_DN99_c0_g1_i8.p37	UniRef100_A0A2N8U2F2	ATP synthase subunit a n=4 Tax=Mycoplasma bovis TaxID=28903 RepID=A0A2N8U2F2_MYCBV	Mycoplasma bovis	28903	Mycoplasmopsis, Mycoplasmataceae, Mycoplasmatales, Mollicutes, Tenericutes, Terrabacteria group, Bacteria, cellular organisms	Mycoplasma
PRJNA627642_TRINITY_DN2130_c0_g1_i1.p1	UniRef100_UPI001159B1B4	hypothetical protein n=1 Tax=Staphylococcus aureus TaxID=1280 RepID=UPI001159B1B4	Staphylococcus aureus	1280	Staphylococcus, Staphylococcaceae, Bacillales, Bacilli, Bacillota, Terrabacteria group, Bacteria, cellular organisms	Staphylococcus
PRJNA627642_TRINITY_DN3995_c0_g1_i1.p1	UniRef100_UPI000C00B566	hypothetical protein n=1 Tax=Bacillus wiedmannii TaxID=1890302 RepID=UPI000C00B566	Bacillus wiedmannii	1890302	Bacillus cereus group, Bacillus, Bacillaceae, Bacillales, Bacilli, Bacillota, Terrabacteria group, Bacteria, cellular organisms	Bacillus
PRJNA627642_TRINITY_DN579_c1_g1_i4.p1	UniRef100_UPI000E348F20	hypothetical protein n=1 Tax=Klebsiella pneumoniae TaxID=573 RepID=UPI000E348F20	Klebsiella pneumoniae	573	Klebsiella, Klebsiella/Raoultella group, Enterobacteriaceae, Enterobacterales, Gammaproteobacteria, Pseudomonadota, Bacteria, cellular organisms	Klebsiella
PRJNA627642_TRINITY_DN6_c0_g1_i14.p1	UniRef100_UPI001156E9BB	hypothetical protein n=2 Tax=Staphylococcus aureus TaxID=1280 RepID=UPI001156E9BB	Staphylococcus aureus	1280	Staphylococcus, Staphylococcaceae, Bacillales, Bacilli, Bacillota, Terrabacteria group, Bacteria, cellular organisms	Staphylococcus
PRJNA627642_TRINITY_DN9644_c0_g1_i1.p1	UniRef100_A0A3A4EYT6	Uncharacterized protein n=1 Tax=Nesterenkonia sp. M8 TaxID=2174932 RepID=A0A3A4EYT6_9MICC	Nesterenkonia sp. M8	2174932	Nesterenkonia, Micrococcaceae, Micrococcales, Actinomycetes, Actinomycetota, Terrabacteria group, Bacteria, cellular organisms	Nesterenkonia
PRJNA778892_TRINITY_DN1083_c0_g1_i1.p3	UniRef100_A0A564W8B2	Uncharacterized protein n=1 Tax=Blautia luti TaxID=89014 RepID=A0A564W8B2_9FIRM	Blautia luti	89014	Blautia, Lachnospiraceae, Eubacteriales, Clostridia, Bacillota, Terrabacteria group, Bacteria, cellular organisms	Blautia
PRJNA778892_TRINITY_DN11024_c0_g1_i1.p1	UniRef100_U4Q1C6	Transposase n=1 Tax=Rhizobium sp. IRBG74 TaxID=424182 RepID=U4Q1C6_9RHIZ	Rhizobium sp. IRBG74	424182	unclassified Rhizobium, Rhizobium, Rhizobium/Agrobacterium group, Rhizobiaceae, Hyphomicrobiales, Alphaproteobacteria, Pseudomonadota, Bacteria, cellular organisms	Rhizobium
PRJNA778892_TRINITY_DN13974_c0_g1_i1.p1	UniRef100_UPI0002088F40	hypothetical protein n=1 Tax=Mycoplasma hyorhinis TaxID=2100 RepID=UPI0002088F40	Mycoplasma hyorhinis	2100	Mesomycoplasma, Mycoplasmataceae, Mycoplasmatales, Mollicutes, Tenericutes, Terrabacteria group, Bacteria, cellular organisms	Mycoplasma
PRJNA778892_TRINITY_DN14052_c0_g1_i1.p4	UniRef100_A0A1I1CUN0	Uncharacterized protein (Fragment) n=1 Tax=Delftia tsuruhatensis TaxID=180282 RepID=A0A1I1CUN0_9BURK	Delftia tsuruhatensis	180282	Delftia, Comamonadaceae, Burkholderiales, Betaproteobacteria, Pseudomonadota, Bacteria, cellular organisms	Delftia
PRJNA778892_TRINITY_DN14315_c0_g1_i1.p1	UniRef100_UPI0011B614C2	phosphotransacetylase n=1 Tax=Mycoplasma hyorhinis TaxID=2100 RepID=UPI0011B614C2	Mycoplasma hyorhinis	2100	Mesomycoplasma, Mycoplasmataceae, Mycoplasmatales, Mollicutes, Tenericutes, Terrabacteria group, Bacteria, cellular organisms	Mycoplasma
PRJNA778892_TRINITY_DN1476_c0_g1_i1.p1	UniRef100_UPI000A39B476	hypothetical protein n=1 Tax=Chlamydia abortus TaxID=83555 RepID=UPI000A39B476	Chlamydia abortus	83555	Chlamydia, Chlamydia/Chlamydophila group, Chlamydiaceae, Chlamydiales, Chlamydiia, Chlamydiae, PVC group, Bacteria, cellular organisms	Chlamydia
PRJNA778892_TRINITY_DN1476_c0_g2_i1.p1	UniRef100_UPI000A3D0377	hypothetical protein n=1 Tax=Chlamydia abortus TaxID=83555 RepID=UPI000A3D0377	Chlamydia abortus	83555	Chlamydia, Chlamydia/Chlamydophila group, Chlamydiaceae, Chlamydiales, Chlamydiia, Chlamydiae, PVC group, Bacteria, cellular organisms	Chlamydia
PRJNA778892_TRINITY_DN14925_c0_g1_i1.p1	UniRef100_A0A3B0PAA1	Signal recognition particle protein n=1 Tax=Mycoplasma hyorhinis TaxID=2100 RepID=A0A3B0PAA1_MYCHR	Mycoplasma hyorhinis	2100	Mesomycoplasma, Mycoplasmataceae, Mycoplasmatales, Mollicutes, Tenericutes, Terrabacteria group, Bacteria, cellular organisms	Mycoplasma
PRJNA778892_TRINITY_DN16724_c0_g1_i1.p1	UniRef100_UPI00101BEEDE	hypothetical protein n=1 Tax=Mycoplasma hyorhinis TaxID=2100 RepID=UPI00101BEEDE	Mycoplasma hyorhinis	2100	Mesomycoplasma, Mycoplasmataceae, Mycoplasmatales, Mollicutes, Tenericutes, Terrabacteria group, Bacteria, cellular organisms	Mycoplasma
PRJNA778892_TRINITY_DN17046_c0_g1_i1.p1	UniRef100_A0A3B0P202	ABC transporter ATP-binding protein (Fragment) n=2 Tax=Mycoplasma hyorhinis TaxID=2100 RepID=A0A3B0P202_MYCHR	Mycoplasma hyorhinis	2100	Mesomycoplasma, Mycoplasmataceae, Mycoplasmatales, Mollicutes, Tenericutes, Terrabacteria group, Bacteria, cellular organisms	Mycoplasma
PRJNA778892_TRINITY_DN17147_c0_g1_i1.p2	UniRef100_A0A1Q5R6G6	Acyl-CoA dehydrogenase (Fragment) n=1 Tax=Bradyrhizobium sp. NAS80.1 TaxID=1680159 RepID=A0A1Q5R6G6_9BRAD	Bradyrhizobium sp. NAS80.1	1680159	unclassified Bradyrhizobium, Bradyrhizobium, Nitrobacteraceae, Hyphomicrobiales, Alphaproteobacteria, Pseudomonadota, Bacteria, cellular organisms	Bradyrhizobium
PRJNA778892_TRINITY_DN17352_c0_g1_i1.p1	UniRef100_UPI00068FCEAA	Rne/Rng family ribonuclease n=1 Tax=Corynebacterium jeikeium TaxID=38289 RepID=UPI00068FCEAA	Corynebacterium jeikeium	38289	Corynebacterium, Corynebacteriaceae, Corynebacteriales, Actinomycetes, Actinomycetota, Terrabacteria group, Bacteria, cellular organisms	Corynebacterium
PRJNA778892_TRINITY_DN17671_c0_g1_i1.p3	UniRef100_A0A257KQ05	ABC transporter substrate-binding protein n=1 Tax=Bradyrhizobiaceae bacterium PARB1 TaxID=2015576 RepID=A0A257KQ05_9BRAD	Bradyrhizobiaceae bacterium PARB1	2015576	unclassified Bradyrhizobiaceae, Nitrobacteraceae, Hyphomicrobiales, Alphaproteobacteria, Pseudomonadota, Bacteria, cellular organisms	Bradyrhizobiaceae
PRJNA778892_TRINITY_DN18079_c0_g1_i1.p1	UniRef100_A0A2W6RK41	CsbD family protein n=1 Tax=Brevundimonas sp. TaxID=1871086 RepID=A0A2W6RK41_9CAUL	Brevundimonas sp.	1871086	unclassified Brevundimonas, Brevundimonas, Caulobacteraceae, Caulobacterales, Alphaproteobacteria, Pseudomonadota, Bacteria, cellular organisms	Brevundimonas
PRJNA778892_TRINITY_DN18499_c0_g1_i1.p1	UniRef100_A0A3B0PRB7	F0F1 ATP synthase subunit beta n=1 Tax=Mycoplasma hyorhinis TaxID=2100 RepID=A0A3B0PRB7_MYCHR	Mycoplasma hyorhinis	2100	Mesomycoplasma, Mycoplasmataceae, Mycoplasmatales, Mollicutes, Tenericutes, Terrabacteria group, Bacteria, cellular organisms	Mycoplasma
PRJNA778892_TRINITY_DN18550_c0_g1_i1.p3	UniRef100_A0A372KIU1	Uncharacterized protein n=2 Tax=unclassified Streptococcus TaxID=2608887 RepID=A0A372KIU1_9STRE	unclassified Streptococcus	2608887	Streptococcus, Streptococcaceae, Lactobacillales, Bacilli, Bacillota, Terrabacteria group, Bacteria, cellular organisms	unclassified
PRJNA778892_TRINITY_DN18697_c0_g1_i1.p1	UniRef100_E0TL46	Replicative DNA helicase n=3 Tax=Mycoplasma hyorhinis TaxID=2100 RepID=E0TL46_MYCHH	Mycoplasma hyorhinis	2100	Mesomycoplasma, Mycoplasmataceae, Mycoplasmatales, Mollicutes, Tenericutes, Terrabacteria group, Bacteria, cellular organisms	Mycoplasma
PRJNA778892_TRINITY_DN18938_c0_g1_i1.p4	UniRef100_UPI0006C2AB2F	TRAP transporter permease n=1 Tax=Achromobacter sp. 2789STDY5608615 TaxID=1806492 RepID=UPI0006C2AB2F	Achromobacter sp. 2789STDY5608615	1806492	unclassified Achromobacter, Achromobacter, Alcaligenaceae, Burkholderiales, Betaproteobacteria, Pseudomonadota, Bacteria, cellular organisms	Achromobacter
PRJNA778892_TRINITY_DN19387_c0_g1_i1.p1	UniRef100_UPI0011AEAD1A	hypothetical protein n=1 Tax=Escherichia coli TaxID=562 RepID=UPI0011AEAD1A	Escherichia coli	562	Escherichia, Enterobacteriaceae, Enterobacterales, Gammaproteobacteria, Pseudomonadota, Bacteria, cellular organisms	Escherichia
PRJNA778892_TRINITY_DN19491_c0_g1_i1.p1	UniRef100_UPI0011B6E7AF	hypothetical protein n=1 Tax=Mycoplasma hyorhinis TaxID=2100 RepID=UPI0011B6E7AF	Mycoplasma hyorhinis	2100	Mesomycoplasma, Mycoplasmataceae, Mycoplasmatales, Mollicutes, Tenericutes, Terrabacteria group, Bacteria, cellular organisms	Mycoplasma
PRJNA778892_TRINITY_DN19504_c0_g1_i1.p1	UniRef100_UPI00082463DD	MATE family efflux transporter n=1 Tax=Mycoplasma hyorhinis TaxID=2100 RepID=UPI00082463DD	Mycoplasma hyorhinis	2100	Mesomycoplasma, Mycoplasmataceae, Mycoplasmatales, Mollicutes, Tenericutes, Terrabacteria group, Bacteria, cellular organisms	Mycoplasma
PRJNA778892_TRINITY_DN19931_c0_g1_i1.p1	UniRef100_K7XA80	Uncharacterized protein n=1 Tax=Mycoplasma hyorhinis SK76 TaxID=1118964 RepID=K7XA80_MYCHR	Mycoplasma hyorhinis SK76	1118964	Mesomycoplasma hyorhinis, Mesomycoplasma, Mycoplasmataceae, Mycoplasmatales, Mollicutes, Tenericutes, Terrabacteria group, Bacteria, cellular organisms	Mycoplasma
PRJNA778892_TRINITY_DN20303_c0_g1_i1.p1	UniRef100_UPI0002088F54	RNA polymerase sigma factor n=1 Tax=Mycoplasma hyorhinis TaxID=2100 RepID=UPI0002088F54	Mycoplasma hyorhinis	2100	Mesomycoplasma, Mycoplasmataceae, Mycoplasmatales, Mollicutes, Tenericutes, Terrabacteria group, Bacteria, cellular organisms	Mycoplasma
PRJNA778892_TRINITY_DN20306_c0_g1_i1.p2	UniRef100_UPI0011B71646	ATP-binding protein n=1 Tax=Mycoplasma hyorhinis TaxID=2100 RepID=UPI0011B71646	Mycoplasma hyorhinis	2100	Mesomycoplasma, Mycoplasmataceae, Mycoplasmatales, Mollicutes, Tenericutes, Terrabacteria group, Bacteria, cellular organisms	Mycoplasma
PRJNA778892_TRINITY_DN20573_c0_g1_i1.p1	UniRef100_E0TKV4	Dihydrolipoyl dehydrogenase n=1 Tax=Mycoplasma hyorhinis (strain HUB-1) TaxID=872331 RepID=E0TKV4_MYCHH	Mycoplasma hyorhinis (strain HUB-1)	872331	Mesomycoplasma hyorhinis, Mesomycoplasma, Mycoplasmataceae, Mycoplasmatales, Mollicutes, Tenericutes, Terrabacteria group, Bacteria, cellular organisms	Mycoplasma
PRJNA778892_TRINITY_DN21025_c0_g1_i1.p2	UniRef100_UPI00117F6B96	hypothetical protein n=1 Tax=Chlamydia abortus TaxID=83555 RepID=UPI00117F6B96	Chlamydia abortus	83555	Chlamydia, Chlamydia/Chlamydophila group, Chlamydiaceae, Chlamydiales, Chlamydiia, Chlamydiae, PVC group, Bacteria, cellular organisms	Chlamydia
PRJNA778892_TRINITY_DN21222_c0_g1_i1.p1	UniRef100_A0A3B0PDW9	Uncharacterized protein (Fragment) n=3 Tax=Mycoplasma hyorhinis TaxID=2100 RepID=A0A3B0PDW9_MYCHR	Mycoplasma hyorhinis	2100	Mesomycoplasma, Mycoplasmataceae, Mycoplasmatales, Mollicutes, Tenericutes, Terrabacteria group, Bacteria, cellular organisms	Mycoplasma
PRJNA778892_TRINITY_DN2173_c1_g1_i4.p1	UniRef100_UPI00061CC469	DUF1725 domain-containing protein n=2 Tax=Chlamydia TaxID=810 RepID=UPI00061CC469	Chlamydia	810	Chlamydia/Chlamydophila group, Chlamydiaceae, Chlamydiales, Chlamydiia, Chlamydiae, PVC group, Bacteria, cellular organisms	Chlamydia
PRJNA778892_TRINITY_DN22104_c0_g1_i1.p1	UniRef100_UPI0009533ECF	DNA topoisomerase IV subunit A n=1 Tax=Serratia marcescens TaxID=615 RepID=UPI0009533ECF	Serratia marcescens	615	Serratia, Yersiniaceae, Enterobacterales, Gammaproteobacteria, Pseudomonadota, Bacteria, cellular organisms	Serratia
PRJNA778892_TRINITY_DN22174_c0_g1_i1.p1	UniRef100_A0A3B0P3D0	Uncharacterized protein (Fragment) n=1 Tax=Mycoplasma hyorhinis TaxID=2100 RepID=A0A3B0P3D0_MYCHR	Mycoplasma hyorhinis	2100	Mesomycoplasma, Mycoplasmataceae, Mycoplasmatales, Mollicutes, Tenericutes, Terrabacteria group, Bacteria, cellular organisms	Mycoplasma
PRJNA778892_TRINITY_DN22243_c0_g1_i1.p1	UniRef100_UPI0011B74248	hypothetical protein n=1 Tax=Mycoplasma hyorhinis TaxID=2100 RepID=UPI0011B74248	Mycoplasma hyorhinis	2100	Mesomycoplasma, Mycoplasmataceae, Mycoplasmatales, Mollicutes, Tenericutes, Terrabacteria group, Bacteria, cellular organisms	Mycoplasma
PRJNA778892_TRINITY_DN22364_c0_g1_i1.p2	UniRef100_UPI0006C6FC1F	type I secretion system permease/ATPase n=1 Tax=Achromobacter sp. 2789STDY5608621 TaxID=1806496 RepID=UPI0006C6FC1F	Achromobacter sp. 2789STDY5608621	1806496	unclassified Achromobacter, Achromobacter, Alcaligenaceae, Burkholderiales, Betaproteobacteria, Pseudomonadota, Bacteria, cellular organisms	Achromobacter
PRJNA778892_TRINITY_DN22580_c0_g1_i1.p3	UniRef100_UPI0006C6DAEA	modulator protein n=1 Tax=Achromobacter sp. 2789STDY5608621 TaxID=1806496 RepID=UPI0006C6DAEA	Achromobacter sp. 2789STDY5608621	1806496	unclassified Achromobacter, Achromobacter, Alcaligenaceae, Burkholderiales, Betaproteobacteria, Pseudomonadota, Bacteria, cellular organisms	Achromobacter
PRJNA778892_TRINITY_DN22595_c0_g1_i1.p1	UniRef100_A0A3B0PBK8	Uncharacterized protein (Fragment) n=1 Tax=Mycoplasma hyorhinis TaxID=2100 RepID=A0A3B0PBK8_MYCHR	Mycoplasma hyorhinis	2100	Mesomycoplasma, Mycoplasmataceae, Mycoplasmatales, Mollicutes, Tenericutes, Terrabacteria group, Bacteria, cellular organisms	Mycoplasma
PRJNA778892_TRINITY_DN22611_c0_g1_i1.p1	UniRef100_A0A3B0PFK0	Phosphate ABC transporter ATP-binding protein (Fragment) n=1 Tax=Mycoplasma hyorhinis TaxID=2100 RepID=A0A3B0PFK0_MYCHR	Mycoplasma hyorhinis	2100	Mesomycoplasma, Mycoplasmataceae, Mycoplasmatales, Mollicutes, Tenericutes, Terrabacteria group, Bacteria, cellular organisms	Mycoplasma
PRJNA778892_TRINITY_DN22912_c0_g1_i1.p1	UniRef100_UPI000307FC9B	hypothetical protein n=1 Tax=Mycoplasma hyorhinis TaxID=2100 RepID=UPI000307FC9B	Mycoplasma hyorhinis	2100	Mesomycoplasma, Mycoplasmataceae, Mycoplasmatales, Mollicutes, Tenericutes, Terrabacteria group, Bacteria, cellular organisms	Mycoplasma
PRJNA778892_TRINITY_DN23456_c0_g1_i1.p1	UniRef100_A0A3B0P3G4	Rho termination factor, N-terminal domain n=2 Tax=Mycoplasma hyorhinis TaxID=2100 RepID=A0A3B0P3G4_MYCHR	Mycoplasma hyorhinis	2100	Mesomycoplasma, Mycoplasmataceae, Mycoplasmatales, Mollicutes, Tenericutes, Terrabacteria group, Bacteria, cellular organisms	Mycoplasma
PRJNA778892_TRINITY_DN24610_c0_g1_i1.p1	UniRef100_UPI000824A0C7	Cof-type HAD-IIB family hydrolase n=1 Tax=Mycoplasma hyorhinis TaxID=2100 RepID=UPI000824A0C7	Mycoplasma hyorhinis	2100	Mesomycoplasma, Mycoplasmataceae, Mycoplasmatales, Mollicutes, Tenericutes, Terrabacteria group, Bacteria, cellular organisms	Mycoplasma
PRJNA778892_TRINITY_DN24967_c0_g1_i1.p1	UniRef100_A0A354ENC9	TonB-dependent receptor n=1 Tax=Brevundimonas sp. TaxID=1871086 RepID=A0A354ENC9_9CAUL	Brevundimonas sp.	1871086	unclassified Brevundimonas, Brevundimonas, Caulobacteraceae, Caulobacterales, Alphaproteobacteria, Pseudomonadota, Bacteria, cellular organisms	Brevundimonas
PRJNA778892_TRINITY_DN2604_c0_g1_i2.p1	UniRef100_UPI000A27ED25	hypothetical protein n=2 Tax=Chlamydia abortus TaxID=83555 RepID=UPI000A27ED25	Chlamydia abortus	83555	Chlamydia, Chlamydia/Chlamydophila group, Chlamydiaceae, Chlamydiales, Chlamydiia, Chlamydiae, PVC group, Bacteria, cellular organisms	Chlamydia
PRJNA778892_TRINITY_DN26991_c0_g1_i1.p1	UniRef100_K7X914	Uncharacterized protein n=1 Tax=Mycoplasma hyorhinis SK76 TaxID=1118964 RepID=K7X914_MYCHR	Mycoplasma hyorhinis SK76	1118964	Mesomycoplasma hyorhinis, Mesomycoplasma, Mycoplasmataceae, Mycoplasmatales, Mollicutes, Tenericutes, Terrabacteria group, Bacteria, cellular organisms	Mycoplasma
PRJNA778892_TRINITY_DN27038_c0_g1_i1.p1	UniRef100_E0TK01	Oligoendopeptidase F n=1 Tax=Mycoplasma hyorhinis (strain HUB-1) TaxID=872331 RepID=E0TK01_MYCHH	Mycoplasma hyorhinis (strain HUB-1)	872331	Mesomycoplasma hyorhinis, Mesomycoplasma, Mycoplasmataceae, Mycoplasmatales, Mollicutes, Tenericutes, Terrabacteria group, Bacteria, cellular organisms	Mycoplasma
PRJNA778892_TRINITY_DN27166_c0_g1_i1.p1	UniRef100_UPI000243A810	hypothetical protein n=1 Tax=Mycoplasma hyorhinis TaxID=2100 RepID=UPI000243A810	Mycoplasma hyorhinis	2100	Mesomycoplasma, Mycoplasmataceae, Mycoplasmatales, Mollicutes, Tenericutes, Terrabacteria group, Bacteria, cellular organisms	Mycoplasma
PRJNA778892_TRINITY_DN27408_c0_g1_i1.p1	UniRef100_UPI000824EBD0	hypothetical protein n=1 Tax=Mycoplasma hyorhinis TaxID=2100 RepID=UPI000824EBD0	Mycoplasma hyorhinis	2100	Mesomycoplasma, Mycoplasmataceae, Mycoplasmatales, Mollicutes, Tenericutes, Terrabacteria group, Bacteria, cellular organisms	Mycoplasma
PRJNA778892_TRINITY_DN27985_c0_g1_i1.p1	UniRef100_B9MAE0	Acyl-CoA dehydrogenase domain protein n=1 Tax=Acidovorax ebreus (strain TPSY) TaxID=535289 RepID=B9MAE0_ACIET	Acidovorax ebreus (strain TPSY)	535289	[Acidovorax] ebreus, Diaphorobacter, Comamonadaceae, Burkholderiales, Betaproteobacteria, Pseudomonadota, Bacteria, cellular organisms	Acidovorax
PRJNA778892_TRINITY_DN29474_c0_g1_i1.p1	UniRef100_E0TK03	Uncharacterized protein n=1 Tax=Mycoplasma hyorhinis (strain HUB-1) TaxID=872331 RepID=E0TK03_MYCHH	Mycoplasma hyorhinis (strain HUB-1)	872331	Mesomycoplasma hyorhinis, Mesomycoplasma, Mycoplasmataceae, Mycoplasmatales, Mollicutes, Tenericutes, Terrabacteria group, Bacteria, cellular organisms	Mycoplasma
PRJNA778892_TRINITY_DN29702_c0_g1_i1.p1	UniRef100_A0A3B0PEC6	Uncharacterized protein (Fragment) n=1 Tax=Mycoplasma hyorhinis TaxID=2100 RepID=A0A3B0PEC6_MYCHR	Mycoplasma hyorhinis	2100	Mesomycoplasma, Mycoplasmataceae, Mycoplasmatales, Mollicutes, Tenericutes, Terrabacteria group, Bacteria, cellular organisms	Mycoplasma
PRJNA778892_TRINITY_DN29964_c0_g1_i1.p1	UniRef100_A0A3B0P8Q3	Uncharacterized protein (Fragment) n=1 Tax=Mycoplasma hyorhinis TaxID=2100 RepID=A0A3B0P8Q3_MYCHR	Mycoplasma hyorhinis	2100	Mesomycoplasma, Mycoplasmataceae, Mycoplasmatales, Mollicutes, Tenericutes, Terrabacteria group, Bacteria, cellular organisms	Mycoplasma
PRJNA778892_TRINITY_DN30628_c0_g1_i1.p1	UniRef100_A0A449AUC4	DegV-like protein n=2 Tax=Mycoplasma TaxID=2093 RepID=A0A449AUC4_9MOLU	Mycoplasma	2093	Mycoplasmataceae, Mycoplasmatales, Mollicutes, Tenericutes, Terrabacteria group, Bacteria, cellular organisms	Mycoplasma
PRJNA778892_TRINITY_DN31386_c0_g1_i1.p1	UniRef100_A0A3B0PQK6	Chromosome replication initiation and membrane attachment protein (Fragment) n=1 Tax=Mycoplasma hyorhinis TaxID=2100 RepID=A0A3B0PQK6_MYCHR	Mycoplasma hyorhinis	2100	Mesomycoplasma, Mycoplasmataceae, Mycoplasmatales, Mollicutes, Tenericutes, Terrabacteria group, Bacteria, cellular organisms	Mycoplasma
PRJNA778892_TRINITY_DN31679_c0_g1_i1.p2	UniRef100_A0A3B0P475	Uncharacterized protein (Fragment) n=1 Tax=Mycoplasma hyorhinis TaxID=2100 RepID=A0A3B0P475_MYCHR	Mycoplasma hyorhinis	2100	Mesomycoplasma, Mycoplasmataceae, Mycoplasmatales, Mollicutes, Tenericutes, Terrabacteria group, Bacteria, cellular organisms	Mycoplasma
PRJNA778892_TRINITY_DN317_c0_g1_i3.p3	UniRef100_A0A3B0P3E7	ABC transporter, ATP-binding protein (Fragment) n=1 Tax=Mycoplasma hyorhinis TaxID=2100 RepID=A0A3B0P3E7_MYCHR	Mycoplasma hyorhinis	2100	Mesomycoplasma, Mycoplasmataceae, Mycoplasmatales, Mollicutes, Tenericutes, Terrabacteria group, Bacteria, cellular organisms	Mycoplasma
PRJNA778892_TRINITY_DN31873_c0_g1_i1.p1	UniRef100_UPI0011B38EBD	hypothetical protein n=1 Tax=Mycoplasma hyorhinis TaxID=2100 RepID=UPI0011B38EBD	Mycoplasma hyorhinis	2100	Mesomycoplasma, Mycoplasmataceae, Mycoplasmatales, Mollicutes, Tenericutes, Terrabacteria group, Bacteria, cellular organisms	Mycoplasma
PRJNA778892_TRINITY_DN31953_c0_g1_i1.p1	UniRef100_UPI0002088F31	Na/Pi cotransporter family protein n=1 Tax=Mycoplasma hyorhinis TaxID=2100 RepID=UPI0002088F31	Mycoplasma hyorhinis	2100	Mesomycoplasma, Mycoplasmataceae, Mycoplasmatales, Mollicutes, Tenericutes, Terrabacteria group, Bacteria, cellular organisms	Mycoplasma
PRJNA778892_TRINITY_DN34015_c0_g1_i1.p2	UniRef100_A0A1V1V0Z9	Peptidase M16 inactive domain protein n=1 Tax=Brevundimonas sp. SH203 TaxID=345167 RepID=A0A1V1V0Z9_9CAUL	Brevundimonas sp. SH203	345167	unclassified Brevundimonas, Brevundimonas, Caulobacteraceae, Caulobacterales, Alphaproteobacteria, Pseudomonadota, Bacteria, cellular organisms	Brevundimonas
PRJNA778892_TRINITY_DN34221_c0_g1_i1.p1	UniRef100_A0A3B0P4R1	Uncharacterized protein (Fragment) n=1 Tax=Mycoplasma hyorhinis TaxID=2100 RepID=A0A3B0P4R1_MYCHR	Mycoplasma hyorhinis	2100	Mesomycoplasma, Mycoplasmataceae, Mycoplasmatales, Mollicutes, Tenericutes, Terrabacteria group, Bacteria, cellular organisms	Mycoplasma
PRJNA778892_TRINITY_DN34875_c0_g1_i1.p1	UniRef100_UPI0002F2A19C	chloramphenicol acetyltransferase n=1 Tax=Pseudoflavonifractor capillosus TaxID=106588 RepID=UPI0002F2A19C	Pseudoflavonifractor capillosus	106588	Pseudoflavonifractor, Oscillospiraceae, Eubacteriales, Clostridia, Bacillota, Terrabacteria group, Bacteria, cellular organisms	Pseudoflavonifractor
PRJNA778892_TRINITY_DN35228_c0_g1_i1.p1	UniRef100_E0TKY2	Phenylalanine--tRNA ligase beta subunit n=1 Tax=Mycoplasma hyorhinis (strain HUB-1) TaxID=872331 RepID=E0TKY2_MYCHH	Mycoplasma hyorhinis (strain HUB-1)	872331	Mesomycoplasma hyorhinis, Mesomycoplasma, Mycoplasmataceae, Mycoplasmatales, Mollicutes, Tenericutes, Terrabacteria group, Bacteria, cellular organisms	Mycoplasma
PRJNA778892_TRINITY_DN3594_c0_g1_i2.p1	UniRef100_UPI00115A7E3A	hypothetical protein n=3 Tax=Staphylococcus aureus TaxID=1280 RepID=UPI00115A7E3A	Staphylococcus aureus	1280	Staphylococcus, Staphylococcaceae, Bacillales, Bacilli, Bacillota, Terrabacteria group, Bacteria, cellular organisms	Staphylococcus
PRJNA778892_TRINITY_DN36856_c0_g1_i1.p2	UniRef100_A0A257KI58	L,D-transpeptidase n=1 Tax=Bradyrhizobiaceae bacterium PARB1 TaxID=2015576 RepID=A0A257KI58_9BRAD	Bradyrhizobiaceae bacterium PARB1	2015576	unclassified Bradyrhizobiaceae, Nitrobacteraceae, Hyphomicrobiales, Alphaproteobacteria, Pseudomonadota, Bacteria, cellular organisms	Bradyrhizobiaceae
PRJNA778892_TRINITY_DN37853_c0_g1_i1.p1	UniRef100_A0A3B0PQA3	Uncharacterized protein (Fragment) n=2 Tax=Mycoplasma hyorhinis TaxID=2100 RepID=A0A3B0PQA3_MYCHR	Mycoplasma hyorhinis	2100	Mesomycoplasma, Mycoplasmataceae, Mycoplasmatales, Mollicutes, Tenericutes, Terrabacteria group, Bacteria, cellular organisms	Mycoplasma
PRJNA778892_TRINITY_DN38246_c0_g1_i1.p2	UniRef100_A0A0B4CL25	TonB-dependent receptor n=1 Tax=Brevundimonas nasdae TaxID=172043 RepID=A0A0B4CL25_9CAUL	Brevundimonas nasdae	172043	Brevundimonas, Caulobacteraceae, Caulobacterales, Alphaproteobacteria, Pseudomonadota, Bacteria, cellular organisms	Brevundimonas
PRJNA778892_TRINITY_DN39112_c0_g1_i1.p1	UniRef100_A0A0E9AX34	Putative ribosome biogenesis GTPase RsgA n=1 Tax=Chlamydia trachomatis TaxID=813 RepID=A0A0E9AX34_CHLTH	Chlamydia trachomatis	813	Chlamydia, Chlamydia/Chlamydophila group, Chlamydiaceae, Chlamydiales, Chlamydiia, Chlamydiae, PVC group, Bacteria, cellular organisms	Chlamydia
PRJNA778892_TRINITY_DN40279_c0_g1_i1.p1	UniRef100_A0A3B0P3A6	DUF31 domain-containing protein (Fragment) n=1 Tax=Mycoplasma hyorhinis TaxID=2100 RepID=A0A3B0P3A6_MYCHR	Mycoplasma hyorhinis	2100	Mesomycoplasma, Mycoplasmataceae, Mycoplasmatales, Mollicutes, Tenericutes, Terrabacteria group, Bacteria, cellular organisms	Mycoplasma
PRJNA778892_TRINITY_DN40707_c0_g1_i1.p4	UniRef100_A0A354EWQ6	DUF1318 domain-containing protein n=1 Tax=Brevundimonas sp. TaxID=1871086 RepID=A0A354EWQ6_9CAUL	Brevundimonas sp.	1871086	unclassified Brevundimonas, Brevundimonas, Caulobacteraceae, Caulobacterales, Alphaproteobacteria, Pseudomonadota, Bacteria, cellular organisms	Brevundimonas
PRJNA778892_TRINITY_DN40779_c0_g1_i1.p1	UniRef100_A0A2S4KDU6	Peptidase n=1 Tax=Diaphorobacter sp. LR2014-1 TaxID=1933219 RepID=A0A2S4KDU6_9BURK	Diaphorobacter sp. LR2014-1	1933219	unclassified Diaphorobacter, Diaphorobacter, Comamonadaceae, Burkholderiales, Betaproteobacteria, Pseudomonadota, Bacteria, cellular organisms	Diaphorobacter
PRJNA778892_TRINITY_DN41172_c0_g1_i1.p1	UniRef100_UPI001247D0C1	sensor histidine kinase n=1 Tax=Comamonas kerstersii TaxID=225992 RepID=UPI001247D0C1	Comamonas kerstersii	225992	Comamonas, Comamonadaceae, Burkholderiales, Betaproteobacteria, Pseudomonadota, Bacteria, cellular organisms	Comamonas
PRJNA778892_TRINITY_DN41793_c0_g1_i1.p1	UniRef100_A0A3B0P4C5	Uncharacterized protein (Fragment) n=1 Tax=Mycoplasma hyorhinis TaxID=2100 RepID=A0A3B0P4C5_MYCHR	Mycoplasma hyorhinis	2100	Mesomycoplasma, Mycoplasmataceae, Mycoplasmatales, Mollicutes, Tenericutes, Terrabacteria group, Bacteria, cellular organisms	Mycoplasma
PRJNA778892_TRINITY_DN42885_c0_g1_i1.p1	UniRef100_UPI0008387B36	type II secretion system protein GspF n=1 Tax=Acinetobacter pittii TaxID=48296 RepID=UPI0008387B36	Acinetobacter pittii	48296	Acinetobacter calcoaceticus/baumannii complex, Acinetobacter, Moraxellaceae, Moraxellales, Gammaproteobacteria, Pseudomonadota, Bacteria, cellular organisms	Acinetobacter
PRJNA778892_TRINITY_DN42890_c0_g1_i1.p3	UniRef100_A0A076PV94	Conjugal transfer protein n=6 Tax=Proteobacteria TaxID=1224 RepID=A0A076PV94_COMTE	Proteobacteria	1224	Bacteria, cellular organisms	Proteobacteria
PRJNA778892_TRINITY_DN44093_c0_g1_i1.p1	UniRef100_A0A3B0PI23	Uncharacterized protein (Fragment) n=1 Tax=Mycoplasma hyorhinis TaxID=2100 RepID=A0A3B0PI23_MYCHR	Mycoplasma hyorhinis	2100	Mesomycoplasma, Mycoplasmataceae, Mycoplasmatales, Mollicutes, Tenericutes, Terrabacteria group, Bacteria, cellular organisms	Mycoplasma
PRJNA778892_TRINITY_DN44222_c0_g1_i1.p2	UniRef100_A0A069ISJ9	Uncharacterized protein n=7 Tax=Caulobacterales TaxID=204458 RepID=A0A069ISJ9_9CAUL	Caulobacterales	204458	Alphaproteobacteria, Pseudomonadota, Bacteria, cellular organisms	Caulobacterales
PRJNA778892_TRINITY_DN44273_c0_g1_i1.p1	UniRef100_A0A2D8FT34	Cell envelope biogenesis protein OmpA n=1 Tax=Brevundimonas sp. TaxID=1871086 RepID=A0A2D8FT34_9CAUL	Brevundimonas sp.	1871086	unclassified Brevundimonas, Brevundimonas, Caulobacteraceae, Caulobacterales, Alphaproteobacteria, Pseudomonadota, Bacteria, cellular organisms	Brevundimonas
PRJNA778892_TRINITY_DN44496_c0_g1_i1.p1	UniRef100_UPI0011B3C31D	FtsX-like permease family protein n=1 Tax=Mycoplasma hyorhinis TaxID=2100 RepID=UPI0011B3C31D	Mycoplasma hyorhinis	2100	Mesomycoplasma, Mycoplasmataceae, Mycoplasmatales, Mollicutes, Tenericutes, Terrabacteria group, Bacteria, cellular organisms	Mycoplasma
PRJNA778892_TRINITY_DN45629_c0_g1_i1.p1	UniRef100_A0A3B0PE29	DNA-directed RNA polymerase subunit alpha n=2 Tax=Mycoplasma hyorhinis TaxID=2100 RepID=A0A3B0PE29_MYCHR	Mycoplasma hyorhinis	2100	Mesomycoplasma, Mycoplasmataceae, Mycoplasmatales, Mollicutes, Tenericutes, Terrabacteria group, Bacteria, cellular organisms	Mycoplasma
PRJNA778892_TRINITY_DN45692_c0_g1_i1.p1	UniRef100_A0A0E9AW18	Uncharacterized protein n=1 Tax=Chlamydia trachomatis TaxID=813 RepID=A0A0E9AW18_CHLTH	Chlamydia trachomatis	813	Chlamydia, Chlamydia/Chlamydophila group, Chlamydiaceae, Chlamydiales, Chlamydiia, Chlamydiae, PVC group, Bacteria, cellular organisms	Chlamydia
PRJNA778892_TRINITY_DN46472_c0_g1_i1.p2	UniRef100_UPI000761F139	branched-chain amino acid ABC transporter permease n=1 Tax=Alcaligenes xylosoxydans xylosoxydans TaxID=85698 RepID=UPI000761F139	Alcaligenes xylosoxydans xylosoxydans	85698	Achromobacter, Alcaligenaceae, Burkholderiales, Betaproteobacteria, Pseudomonadota, Bacteria, cellular organisms	Alcaligenes
PRJNA778892_TRINITY_DN46477_c0_g1_i1.p1	UniRef100_A0A3B0PM75	Uncharacterized protein (Fragment) n=2 Tax=Mycoplasma hyorhinis TaxID=2100 RepID=A0A3B0PM75_MYCHR	Mycoplasma hyorhinis	2100	Mesomycoplasma, Mycoplasmataceae, Mycoplasmatales, Mollicutes, Tenericutes, Terrabacteria group, Bacteria, cellular organisms	Mycoplasma
PRJNA778892_TRINITY_DN4774_c0_g1_i1.p1	UniRef100_K7XZ48	Chromosome partition protein Smc n=2 Tax=Mycoplasma hyorhinis TaxID=2100 RepID=K7XZ48_MYCHR	Mycoplasma hyorhinis	2100	Mesomycoplasma, Mycoplasmataceae, Mycoplasmatales, Mollicutes, Tenericutes, Terrabacteria group, Bacteria, cellular organisms	Mycoplasma
PRJNA778892_TRINITY_DN48013_c0_g1_i1.p1	UniRef100_A0A0E9AW58	Valine--tRNA ligase n=1 Tax=Chlamydia trachomatis TaxID=813 RepID=A0A0E9AW58_CHLTH	Chlamydia trachomatis	813	Chlamydia, Chlamydia/Chlamydophila group, Chlamydiaceae, Chlamydiales, Chlamydiia, Chlamydiae, PVC group, Bacteria, cellular organisms	Chlamydia
PRJNA778892_TRINITY_DN48137_c0_g1_i1.p4	UniRef100_UPI0006419EB0	FAD-binding oxidoreductase n=1 Tax=Delftia tsuruhatensis TaxID=180282 RepID=UPI0006419EB0	Delftia tsuruhatensis	180282	Delftia, Comamonadaceae, Burkholderiales, Betaproteobacteria, Pseudomonadota, Bacteria, cellular organisms	Delftia
PRJNA778892_TRINITY_DN48586_c0_g1_i1.p1	UniRef100_W8WUY5	Phosphate transport system permease protein n=2 Tax=Castellaniella defragrans TaxID=75697 RepID=W8WUY5_CASDE	Castellaniella defragrans	75697	Castellaniella, Alcaligenaceae, Burkholderiales, Betaproteobacteria, Pseudomonadota, Bacteria, cellular organisms	Castellaniella
PRJNA778892_TRINITY_DN5422_c0_g1_i1.p1	UniRef100_A0A0E9DG03	Retron-type reverse transcriptase n=1 Tax=Chlamydia trachomatis TaxID=813 RepID=A0A0E9DG03_CHLTH	Chlamydia trachomatis	813	Chlamydia, Chlamydia/Chlamydophila group, Chlamydiaceae, Chlamydiales, Chlamydiia, Chlamydiae, PVC group, Bacteria, cellular organisms	Chlamydia
PRJNA778892_TRINITY_DN5422_c0_g1_i2.p1	UniRef100_UPI0011776EDF	reverse transcriptase family protein n=1 Tax=Chlamydia abortus TaxID=83555 RepID=UPI0011776EDF	Chlamydia abortus	83555	Chlamydia, Chlamydia/Chlamydophila group, Chlamydiaceae, Chlamydiales, Chlamydiia, Chlamydiae, PVC group, Bacteria, cellular organisms	Chlamydia
PRJNA778892_TRINITY_DN5470_c0_g1_i1.p1	UniRef100_UPI0011C4D36A	hypothetical protein n=1 Tax=Acinetobacter baumannii TaxID=470 RepID=UPI0011C4D36A	Acinetobacter baumannii	470	Acinetobacter calcoaceticus/baumannii complex, Acinetobacter, Moraxellaceae, Moraxellales, Gammaproteobacteria, Pseudomonadota, Bacteria, cellular organisms	Acinetobacter
PRJNA778892_TRINITY_DN5753_c0_g1_i2.p1	UniRef100_K7X8Q0	Cell division protein FtsZ n=1 Tax=Mycoplasma hyorhinis SK76 TaxID=1118964 RepID=K7X8Q0_MYCHR	Mycoplasma hyorhinis SK76	1118964	Mesomycoplasma hyorhinis, Mesomycoplasma, Mycoplasmataceae, Mycoplasmatales, Mollicutes, Tenericutes, Terrabacteria group, Bacteria, cellular organisms	Mycoplasma
PRJNA778892_TRINITY_DN8593_c0_g1_i1.p1	UniRef100_A0A2B1JYT5	Endonuclease (Fragment) n=2 Tax=Bacillus cereus TaxID=1396 RepID=A0A2B1JYT5_BACCE	Bacillus cereus	1396	Bacillus cereus group, Bacillus, Bacillaceae, Bacillales, Bacilli, Bacillota, Terrabacteria group, Bacteria, cellular organisms	Bacillus
PRJNA778892_TRINITY_DN9162_c0_g1_i1.p1	UniRef100_A0A449AYC8	Immunoglobulin A1 protease n=2 Tax=Mycoplasma TaxID=2093 RepID=A0A449AYC8_9MOLU	Mycoplasma	2093	Mycoplasmataceae, Mycoplasmatales, Mollicutes, Tenericutes, Terrabacteria group, Bacteria, cellular organisms	Mycoplasma
PRJNA778892_TRINITY_DN9313_c0_g1_i2.p3	UniRef100_UPI0005C6EF18	hypothetical protein n=1 Tax=Mycoplasma ovipneumoniae TaxID=29562 RepID=UPI0005C6EF18	Mycoplasma ovipneumoniae	29562	Mesomycoplasma, Mycoplasmataceae, Mycoplasmatales, Mollicutes, Tenericutes, Terrabacteria group, Bacteria, cellular organisms	Mycoplasma
PRJNA778892_TRINITY_DN9913_c0_g1_i1.p2	UniRef100_UPI0011788588	hypothetical protein n=1 Tax=Chlamydia abortus TaxID=83555 RepID=UPI0011788588	Chlamydia abortus	83555	Chlamydia, Chlamydia/Chlamydophila group, Chlamydiaceae, Chlamydiales, Chlamydiia, Chlamydiae, PVC group, Bacteria, cellular organisms	Chlamydia
PRJEB43443_TRINITY_DN10022_c3_g1_i1.p1	UniRef100_UPI000BFAB6FA	hypothetical protein n=1 Tax=Bacillus thuringiensis TaxID=1428 RepID=UPI000BFAB6FA	Bacillus thuringiensis	1428	Bacillus cereus group, Bacillus, Bacillaceae, Bacillales, Bacilli, Bacillota, Terrabacteria group, Bacteria, cellular organisms	Bacillus
PRJEB43443_TRINITY_DN100879_c0_g1_i1.p1	UniRef100_UPI000E3E05EC	hypothetical protein n=1 Tax=Staphylococcus aureus TaxID=1280 RepID=UPI000E3E05EC	Staphylococcus aureus	1280	Staphylococcus, Staphylococcaceae, Bacillales, Bacilli, Bacillota, Terrabacteria group, Bacteria, cellular organisms	Staphylococcus
PRJEB43443_TRINITY_DN105418_c1_g1_i1.p1	UniRef100_UPI00099CC8AE	reverse transcriptase family protein n=1 Tax=Streptococcus pneumoniae TaxID=1313 RepID=UPI00099CC8AE	Streptococcus pneumoniae	1313	Streptococcus, Streptococcaceae, Lactobacillales, Bacilli, Bacillota, Terrabacteria group, Bacteria, cellular organisms	Streptococcus
PRJEB43443_TRINITY_DN10563_c0_g1_i4.p2	UniRef100_UPI000DB2479A	reverse transcriptase family protein n=1 Tax=Burkholderia multivorans TaxID=87883 RepID=UPI000DB2479A	Burkholderia multivorans	87883	Burkholderia cepacia complex, Burkholderia, Burkholderiaceae, Burkholderiales, Betaproteobacteria, Pseudomonadota, Bacteria, cellular organisms	Burkholderia
PRJEB43443_TRINITY_DN10566_c0_g1_i19.p1	UniRef100_UPI00115D1AE0	reverse transcriptase family protein n=1 Tax=Klebsiella pneumoniae TaxID=573 RepID=UPI00115D1AE0	Klebsiella pneumoniae	573	Klebsiella, Klebsiella/Raoultella group, Enterobacteriaceae, Enterobacterales, Gammaproteobacteria, Pseudomonadota, Bacteria, cellular organisms	Klebsiella
PRJEB43443_TRINITY_DN10566_c10_g1_i1.p1	UniRef100_UPI00115C93E5	reverse transcriptase family protein n=1 Tax=Klebsiella pneumoniae TaxID=573 RepID=UPI00115C93E5	Klebsiella pneumoniae	573	Klebsiella, Klebsiella/Raoultella group, Enterobacteriaceae, Enterobacterales, Gammaproteobacteria, Pseudomonadota, Bacteria, cellular organisms	Klebsiella
PRJEB43443_TRINITY_DN10657_c0_g1_i1.p1	UniRef100_UPI000A27BF70	endonuclease/exonuclease/phosphatase family protein n=1 Tax=Chlamydia abortus TaxID=83555 RepID=UPI000A27BF70	Chlamydia abortus	83555	Chlamydia, Chlamydia/Chlamydophila group, Chlamydiaceae, Chlamydiales, Chlamydiia, Chlamydiae, PVC group, Bacteria, cellular organisms	Chlamydia
PRJEB43443_TRINITY_DN1113_c0_g1_i11.p1	UniRef100_UPI000D590867	hypothetical protein n=1 Tax=Escherichia coli TaxID=562 RepID=UPI000D590867	Escherichia coli	562	Escherichia, Enterobacteriaceae, Enterobacterales, Gammaproteobacteria, Pseudomonadota, Bacteria, cellular organisms	Escherichia
PRJEB43443_TRINITY_DN114207_c0_g1_i1.p1	UniRef100_UPI000E348F20	hypothetical protein n=1 Tax=Klebsiella pneumoniae TaxID=573 RepID=UPI000E348F20	Klebsiella pneumoniae	573	Klebsiella, Klebsiella/Raoultella group, Enterobacteriaceae, Enterobacterales, Gammaproteobacteria, Pseudomonadota, Bacteria, cellular organisms	Klebsiella
PRJEB43443_TRINITY_DN115566_c0_g1_i1.p1	UniRef100_A0A2T4CLQ3	Uncharacterized protein n=1 Tax=Idiomarina aestuarii TaxID=624146 RepID=A0A2T4CLQ3_9GAMM	Idiomarina aestuarii	624146	Pseudidiomarina, Idiomarinaceae, Alteromonadales, Gammaproteobacteria, Pseudomonadota, Bacteria, cellular organisms	Idiomarina
PRJEB43443_TRINITY_DN1162_c12_g1_i4.p1	UniRef100_UPI00115C93E5	reverse transcriptase family protein n=1 Tax=Klebsiella pneumoniae TaxID=573 RepID=UPI00115C93E5	Klebsiella pneumoniae	573	Klebsiella, Klebsiella/Raoultella group, Enterobacteriaceae, Enterobacterales, Gammaproteobacteria, Pseudomonadota, Bacteria, cellular organisms	Klebsiella
PRJEB43443_TRINITY_DN1162_c4_g1_i4.p2	UniRef100_UPI000E348F20	hypothetical protein n=1 Tax=Klebsiella pneumoniae TaxID=573 RepID=UPI000E348F20	Klebsiella pneumoniae	573	Klebsiella, Klebsiella/Raoultella group, Enterobacteriaceae, Enterobacterales, Gammaproteobacteria, Pseudomonadota, Bacteria, cellular organisms	Klebsiella
PRJEB43443_TRINITY_DN1162_c5_g1_i1.p1	UniRef100_UPI000E3E9016	hypothetical protein n=1 Tax=Staphylococcus aureus TaxID=1280 RepID=UPI000E3E9016	Staphylococcus aureus	1280	Staphylococcus, Staphylococcaceae, Bacillales, Bacilli, Bacillota, Terrabacteria group, Bacteria, cellular organisms	Staphylococcus
PRJEB43443_TRINITY_DN1162_c5_g1_i6.p1	UniRef100_UPI000E348F20	hypothetical protein n=1 Tax=Klebsiella pneumoniae TaxID=573 RepID=UPI000E348F20	Klebsiella pneumoniae	573	Klebsiella, Klebsiella/Raoultella group, Enterobacteriaceae, Enterobacterales, Gammaproteobacteria, Pseudomonadota, Bacteria, cellular organisms	Klebsiella
PRJEB43443_TRINITY_DN11776_c1_g1_i6.p1	UniRef100_A0A0U0WWF1	Uncharacterized protein n=1 Tax=Chlamydia trachomatis TaxID=813 RepID=A0A0U0WWF1_CHLTH	Chlamydia trachomatis	813	Chlamydia, Chlamydia/Chlamydophila group, Chlamydiaceae, Chlamydiales, Chlamydiia, Chlamydiae, PVC group, Bacteria, cellular organisms	Chlamydia
PRJEB43443_TRINITY_DN11964_c4_g1_i2.p3	UniRef100_UPI000C1A2522	hypothetical protein n=1 Tax=Enterococcus faecium TaxID=1352 RepID=UPI000C1A2522	Enterococcus faecium	1352	Enterococcus, Enterococcaceae, Lactobacillales, Bacilli, Bacillota, Terrabacteria group, Bacteria, cellular organisms	Enterococcus
PRJEB43443_TRINITY_DN12000_c0_g1_i1.p1	UniRef100_UPI0011153F63	hypothetical protein n=1 Tax=Pseudomonas aeruginosa TaxID=287 RepID=UPI0011153F63	Pseudomonas aeruginosa	287	Pseudomonas aeruginosa group, Pseudomonas, Pseudomonadaceae, Pseudomonadales, Gammaproteobacteria, Pseudomonadota, Bacteria, cellular organisms	Pseudomonas
PRJEB43443_TRINITY_DN12000_c0_g1_i5.p1	UniRef100_UPI0011AB7AFF	hypothetical protein n=1 Tax=Proteus mirabilis TaxID=584 RepID=UPI0011AB7AFF	Proteus mirabilis	584	Proteus, Morganellaceae, Enterobacterales, Gammaproteobacteria, Pseudomonadota, Bacteria, cellular organisms	Proteus
PRJEB43443_TRINITY_DN121032_c0_g1_i1.p1	UniRef100_A0A1X6RM79	Integrase DNA binding domain n=1 Tax=Chlamydia abortus TaxID=83555 RepID=A0A1X6RM79_CHLAO	Chlamydia abortus	83555	Chlamydia, Chlamydia/Chlamydophila group, Chlamydiaceae, Chlamydiales, Chlamydiia, Chlamydiae, PVC group, Bacteria, cellular organisms	Chlamydia
PRJEB43443_TRINITY_DN12106_c3_g1_i1.p1	UniRef100_A0A0Q3Q4L3	Uncharacterized protein (Fragment) n=1 Tax=Psychrobacillus sp. FJAT-21963 TaxID=1712028 RepID=A0A0Q3Q4L3_9BACI	Psychrobacillus sp. FJAT-21963	1712028	unclassified Psychrobacillus, Psychrobacillus, Bacillaceae, Bacillales, Bacilli, Bacillota, Terrabacteria group, Bacteria, cellular organisms	Psychrobacillus
PRJEB43443_TRINITY_DN12142_c0_g2_i1.p1	UniRef100_UPI0011AEBE2D	reverse transcriptase family protein n=1 Tax=Klebsiella pneumoniae TaxID=573 RepID=UPI0011AEBE2D	Klebsiella pneumoniae	573	Klebsiella, Klebsiella/Raoultella group, Enterobacteriaceae, Enterobacterales, Gammaproteobacteria, Pseudomonadota, Bacteria, cellular organisms	Klebsiella
PRJEB43443_TRINITY_DN12142_c1_g1_i1.p1	UniRef100_A0A4S1M2S6	Uncharacterized protein (Fragment) n=1 Tax=bacterium NHP-B TaxID=2491344 RepID=A0A4S1M2S6_9BACT	bacterium NHP-B	2491344	unclassified Bacteria, Bacteria, cellular organisms	bacterium
PRJEB43443_TRINITY_DN12200_c0_g1_i6.p1	UniRef100_UPI0005086792	hypothetical protein n=1 Tax=Pectobacterium carotovorum TaxID=554 RepID=UPI0005086792	Pectobacterium carotovorum	554	Pectobacterium, Pectobacteriaceae, Enterobacterales, Gammaproteobacteria, Pseudomonadota, Bacteria, cellular organisms	Pectobacterium
PRJEB43443_TRINITY_DN122627_c0_g1_i1.p1	UniRef100_A0A1H1UZY5	Uncharacterized protein n=1 Tax=Pseudomonas prosekii TaxID=1148509 RepID=A0A1H1UZY5_9PSED	Pseudomonas prosekii	1148509	Pseudomonas, Pseudomonadaceae, Pseudomonadales, Gammaproteobacteria, Pseudomonadota, Bacteria, cellular organisms	Pseudomonas
PRJEB43443_TRINITY_DN1228_c1_g1_i1.p2	UniRef100_UPI0011580997	reverse transcriptase family protein n=2 Tax=Staphylococcus aureus TaxID=1280 RepID=UPI0011580997	Staphylococcus aureus	1280	Staphylococcus, Staphylococcaceae, Bacillales, Bacilli, Bacillota, Terrabacteria group, Bacteria, cellular organisms	Staphylococcus
PRJEB43443_TRINITY_DN12297_c1_g1_i1.p1	UniRef100_UPI00117CE5AC	hypothetical protein n=1 Tax=Chlamydia abortus TaxID=83555 RepID=UPI00117CE5AC	Chlamydia abortus	83555	Chlamydia, Chlamydia/Chlamydophila group, Chlamydiaceae, Chlamydiales, Chlamydiia, Chlamydiae, PVC group, Bacteria, cellular organisms	Chlamydia
PRJEB43443_TRINITY_DN123284_c0_g1_i1.p1	UniRef100_A0A1H1L1B3	Hemolysin-type calcium-binding repeat-containing protein n=14 Tax=Pseudomonadaceae TaxID=135621 RepID=A0A1H1L1B3_9PSED	Pseudomonadaceae	135621	Pseudomonadales, Gammaproteobacteria, Pseudomonadota, Bacteria, cellular organisms	Pseudomonadaceae
PRJEB43443_TRINITY_DN12394_c0_g2_i1.p1	UniRef100_UPI0011C4CB72	hypothetical protein n=1 Tax=Acinetobacter baumannii TaxID=470 RepID=UPI0011C4CB72	Acinetobacter baumannii	470	Acinetobacter calcoaceticus/baumannii complex, Acinetobacter, Moraxellaceae, Moraxellales, Gammaproteobacteria, Pseudomonadota, Bacteria, cellular organisms	Acinetobacter
PRJEB43443_TRINITY_DN12403_c0_g1_i1.p1	UniRef100_UPI000D43A41C	hypothetical protein n=1 Tax=Klebsiella pneumoniae TaxID=573 RepID=UPI000D43A41C	Klebsiella pneumoniae	573	Klebsiella, Klebsiella/Raoultella group, Enterobacteriaceae, Enterobacterales, Gammaproteobacteria, Pseudomonadota, Bacteria, cellular organisms	Klebsiella
PRJEB43443_TRINITY_DN12409_c0_g1_i6.p1	UniRef100_A0A1X6RMA8	Uncharacterized protein n=1 Tax=Chlamydia abortus TaxID=83555 RepID=A0A1X6RMA8_CHLAO	Chlamydia abortus	83555	Chlamydia, Chlamydia/Chlamydophila group, Chlamydiaceae, Chlamydiales, Chlamydiia, Chlamydiae, PVC group, Bacteria, cellular organisms	Chlamydia
PRJEB43443_TRINITY_DN124130_c0_g1_i1.p2	UniRef100_A0A109L276	Flagellar hook protein FlgE n=6 Tax=Pseudomonas TaxID=286 RepID=A0A109L276_PSEFL	Pseudomonas	286	Pseudomonadaceae, Pseudomonadales, Gammaproteobacteria, Pseudomonadota, Bacteria, cellular organisms	Pseudomonas
PRJEB43443_TRINITY_DN126704_c0_g1_i1.p1	UniRef100_UPI0005CA30AD	porin OmpC n=1 Tax=Escherichia coli TaxID=562 RepID=UPI0005CA30AD	Escherichia coli	562	Escherichia, Enterobacteriaceae, Enterobacterales, Gammaproteobacteria, Pseudomonadota, Bacteria, cellular organisms	Escherichia
PRJEB43443_TRINITY_DN12706_c1_g1_i1.p1	UniRef100_UPI00097B9C4E	hypothetical protein n=1 Tax=Paenibacillus odorifer TaxID=189426 RepID=UPI00097B9C4E	Paenibacillus odorifer	189426	Paenibacillus, Paenibacillaceae, Bacillales, Bacilli, Bacillota, Terrabacteria group, Bacteria, cellular organisms	Paenibacillus
PRJEB43443_TRINITY_DN12776_c2_g1_i5.p1	UniRef100_UPI000E348F20	hypothetical protein n=1 Tax=Klebsiella pneumoniae TaxID=573 RepID=UPI000E348F20	Klebsiella pneumoniae	573	Klebsiella, Klebsiella/Raoultella group, Enterobacteriaceae, Enterobacterales, Gammaproteobacteria, Pseudomonadota, Bacteria, cellular organisms	Klebsiella
PRJEB43443_TRINITY_DN130055_c0_g1_i1.p2	UniRef100_A0A3E1HZX6	Carbon-nitrogen hydrolase family protein n=1 Tax=Pseudomonas sp. GL93 TaxID=2014741 RepID=A0A3E1HZX6_9PSED	Pseudomonas sp. GL93	2014741	unclassified Pseudomonas, Pseudomonas, Pseudomonadaceae, Pseudomonadales, Gammaproteobacteria, Pseudomonadota, Bacteria, cellular organisms	Pseudomonas
PRJEB43443_TRINITY_DN13103_c0_g1_i1.p2	UniRef100_UPI00096D153B	hypothetical protein n=1 Tax=Paenibacillus odorifer TaxID=189426 RepID=UPI00096D153B	Paenibacillus odorifer	189426	Paenibacillus, Paenibacillaceae, Bacillales, Bacilli, Bacillota, Terrabacteria group, Bacteria, cellular organisms	Paenibacillus
PRJEB43443_TRINITY_DN13104_c0_g1_i1.p1	UniRef100_UPI00114760E9	hypothetical protein n=1 Tax=Leptospira interrogans TaxID=173 RepID=UPI00114760E9	Leptospira interrogans	173	Leptospira, Leptospiraceae, Leptospirales, Spirochaetia, Spirochaetes, Bacteria, cellular organisms	Leptospira
PRJEB43443_TRINITY_DN132370_c0_g1_i1.p1	UniRef100_A0A2T4RNY1	Alpha/beta hydrolase (Fragment) n=1 Tax=Staphylococcus sciuri TaxID=1296 RepID=A0A2T4RNY1_STASC	Staphylococcus sciuri	1296	Mammaliicoccus, Staphylococcaceae, Bacillales, Bacilli, Bacillota, Terrabacteria group, Bacteria, cellular organisms	Staphylococcus
PRJEB43443_TRINITY_DN135283_c0_g1_i1.p1	UniRef100_A0A0J6C2L2	Uncharacterized protein n=1 Tax=Parabacteroides goldsteinii TaxID=328812 RepID=A0A0J6C2L2_9BACT	Parabacteroides goldsteinii	328812	Parabacteroides, Tannerellaceae, Bacteroidales, Bacteroidia, Bacteroidota, Bacteroidetes/Chlorobi group, FCB group, Bacteria, cellular organisms	Parabacteroides
PRJEB43443_TRINITY_DN135350_c0_g1_i1.p3	UniRef100_A0A4U3GLC0	Peptidoglycan lytic exotransglycosylase n=2 Tax=Pseudomonas TaxID=286 RepID=A0A4U3GLC0_PSEFL	Pseudomonas	286	Pseudomonadaceae, Pseudomonadales, Gammaproteobacteria, Pseudomonadota, Bacteria, cellular organisms	Pseudomonas
PRJEB43443_TRINITY_DN13602_c0_g1_i3.p1	UniRef100_UPI001158639F	hypothetical protein n=1 Tax=Staphylococcus aureus TaxID=1280 RepID=UPI001158639F	Staphylococcus aureus	1280	Staphylococcus, Staphylococcaceae, Bacillales, Bacilli, Bacillota, Terrabacteria group, Bacteria, cellular organisms	Staphylococcus
PRJEB43443_TRINITY_DN136303_c0_g1_i1.p1	UniRef100_UPI0011591AE5	reverse transcriptase family protein n=1 Tax=Staphylococcus aureus TaxID=1280 RepID=UPI0011591AE5	Staphylococcus aureus	1280	Staphylococcus, Staphylococcaceae, Bacillales, Bacilli, Bacillota, Terrabacteria group, Bacteria, cellular organisms	Staphylococcus
PRJEB43443_TRINITY_DN137819_c0_g1_i1.p1	UniRef100_UPI0006D46B79	DUF935 family protein n=1 Tax=Pseudomonas sp. NBRC 111137 TaxID=1661052 RepID=UPI0006D46B79	Pseudomonas sp. NBRC 111137	1661052	unclassified Pseudomonas, Pseudomonas, Pseudomonadaceae, Pseudomonadales, Gammaproteobacteria, Pseudomonadota, Bacteria, cellular organisms	Pseudomonas
PRJEB43443_TRINITY_DN137858_c0_g1_i1.p1	UniRef100_A0A3M4HEF1	Uncharacterized protein n=1 Tax=Pseudomonas fluorescens TaxID=294 RepID=A0A3M4HEF1_PSEFL	Pseudomonas fluorescens	294	Pseudomonas fluorescens group, Pseudomonas, Pseudomonadaceae, Pseudomonadales, Gammaproteobacteria, Pseudomonadota, Bacteria, cellular organisms	Pseudomonas
PRJEB43443_TRINITY_DN13917_c2_g1_i1.p1	UniRef100_UPI000E3D0A40	hypothetical protein n=1 Tax=Staphylococcus aureus TaxID=1280 RepID=UPI000E3D0A40	Staphylococcus aureus	1280	Staphylococcus, Staphylococcaceae, Bacillales, Bacilli, Bacillota, Terrabacteria group, Bacteria, cellular organisms	Staphylococcus
PRJEB43443_TRINITY_DN13_c30_g1_i1.p3	UniRef100_UPI000C1A2522	hypothetical protein n=1 Tax=Enterococcus faecium TaxID=1352 RepID=UPI000C1A2522	Enterococcus faecium	1352	Enterococcus, Enterococcaceae, Lactobacillales, Bacilli, Bacillota, Terrabacteria group, Bacteria, cellular organisms	Enterococcus
PRJEB43443_TRINITY_DN14032_c0_g2_i2.p1	UniRef100_UPI000B17C48C	endonuclease/exonuclease/phosphatase family protein n=1 Tax=Escherichia coli TaxID=562 RepID=UPI000B17C48C	Escherichia coli	562	Escherichia, Enterobacteriaceae, Enterobacterales, Gammaproteobacteria, Pseudomonadota, Bacteria, cellular organisms	Escherichia
PRJEB43443_TRINITY_DN14072_c0_g1_i5.p1	UniRef100_UPI000E3E59CE	hypothetical protein n=1 Tax=Staphylococcus aureus TaxID=1280 RepID=UPI000E3E59CE	Staphylococcus aureus	1280	Staphylococcus, Staphylococcaceae, Bacillales, Bacilli, Bacillota, Terrabacteria group, Bacteria, cellular organisms	Staphylococcus
PRJEB43443_TRINITY_DN141068_c0_g1_i1.p1	UniRef100_UPI000C2038DA	hypothetical protein n=1 Tax=Enterobacter hormaechei TaxID=158836 RepID=UPI000C2038DA	Enterobacter hormaechei	158836	Enterobacter cloacae complex, Enterobacter, Enterobacteriaceae, Enterobacterales, Gammaproteobacteria, Pseudomonadota, Bacteria, cellular organisms	Enterobacter
PRJEB43443_TRINITY_DN1414_c12_g1_i2.p1	UniRef100_A0A1L8ZGS9	Uncharacterized protein n=1 Tax=Bacillus obstructivus TaxID=1914540 RepID=A0A1L8ZGS9_9BACI	Bacillus obstructivus	1914540	Bacillus, Bacillaceae, Bacillales, Bacilli, Bacillota, Terrabacteria group, Bacteria, cellular organisms	Bacillus
PRJEB43443_TRINITY_DN14434_c0_g1_i10.p1	UniRef100_A0A4Y7X997	Uncharacterized protein n=1 Tax=Nitrospirales bacterium LBB_01 TaxID=2552947 RepID=A0A4Y7X997_9BACT	Nitrospirales bacterium LBB_01	2552947	unclassified Nitrospirales, Nitrospirales, Nitrospira, Nitrospirae, Bacteria, cellular organisms	Nitrospirales
PRJEB43443_TRINITY_DN14434_c0_g1_i5.p1	UniRef100_A0A4Y7X997	Uncharacterized protein n=1 Tax=Nitrospirales bacterium LBB_01 TaxID=2552947 RepID=A0A4Y7X997_9BACT	Nitrospirales bacterium LBB_01	2552947	unclassified Nitrospirales, Nitrospirales, Nitrospira, Nitrospirae, Bacteria, cellular organisms	Nitrospirales
PRJEB43443_TRINITY_DN14505_c8_g1_i6.p2	UniRef100_UPI001158B102	reverse transcriptase family protein n=1 Tax=Staphylococcus aureus TaxID=1280 RepID=UPI001158B102	Staphylococcus aureus	1280	Staphylococcus, Staphylococcaceae, Bacillales, Bacilli, Bacillota, Terrabacteria group, Bacteria, cellular organisms	Staphylococcus
PRJEB43443_TRINITY_DN147966_c0_g1_i1.p2	UniRef100_A0A3N7BDG9	ATP-dependent DNA ligase n=1 Tax=Pseudomonas sp. KBW05 TaxID=2153360 RepID=A0A3N7BDG9_9PSED	Pseudomonas sp. KBW05	2153360	unclassified Pseudomonas, Pseudomonas, Pseudomonadaceae, Pseudomonadales, Gammaproteobacteria, Pseudomonadota, Bacteria, cellular organisms	Pseudomonas
PRJEB43443_TRINITY_DN149660_c0_g1_i1.p2	UniRef100_I4KEJ6	Ethanolamine permease n=1 Tax=Pseudomonas lactis TaxID=1615674 RepID=I4KEJ6_9PSED	Pseudomonas lactis	1615674	Pseudomonas, Pseudomonadaceae, Pseudomonadales, Gammaproteobacteria, Pseudomonadota, Bacteria, cellular organisms	Pseudomonas
PRJEB43443_TRINITY_DN151127_c0_g1_i1.p1	UniRef100_A0A109KW72	Integrating conjugative element protein n=2 Tax=Pseudomonas fluorescens TaxID=294 RepID=A0A109KW72_PSEFL	Pseudomonas fluorescens	294	Pseudomonas fluorescens group, Pseudomonas, Pseudomonadaceae, Pseudomonadales, Gammaproteobacteria, Pseudomonadota, Bacteria, cellular organisms	Pseudomonas
PRJEB43443_TRINITY_DN15308_c1_g1_i6.p1	UniRef100_UPI000E3D0A40	hypothetical protein n=1 Tax=Staphylococcus aureus TaxID=1280 RepID=UPI000E3D0A40	Staphylococcus aureus	1280	Staphylococcus, Staphylococcaceae, Bacillales, Bacilli, Bacillota, Terrabacteria group, Bacteria, cellular organisms	Staphylococcus
PRJEB43443_TRINITY_DN1537_c8_g1_i4.p1	UniRef100_UPI00099CC8AE	reverse transcriptase family protein n=1 Tax=Streptococcus pneumoniae TaxID=1313 RepID=UPI00099CC8AE	Streptococcus pneumoniae	1313	Streptococcus, Streptococcaceae, Lactobacillales, Bacilli, Bacillota, Terrabacteria group, Bacteria, cellular organisms	Streptococcus
PRJEB43443_TRINITY_DN155894_c0_g1_i1.p2	UniRef100_UPI000B3F84FE	transporter substrate-binding domain-containing protein n=1 Tax=Pseudomonas sp. PE-S1G-1 TaxID=1986995 RepID=UPI000B3F84FE	Pseudomonas sp. PE-S1G-1	1986995	unclassified Pseudomonas, Pseudomonas, Pseudomonadaceae, Pseudomonadales, Gammaproteobacteria, Pseudomonadota, Bacteria, cellular organisms	Pseudomonas
PRJEB43443_TRINITY_DN159338_c0_g1_i1.p1	UniRef100_A0A244CCQ0	Uncharacterized protein n=3 Tax=Lactobacillus johnsonii TaxID=33959 RepID=A0A244CCQ0_LACJH	Lactobacillus johnsonii	33959	Lactobacillus, Lactobacillaceae, Lactobacillales, Bacilli, Bacillota, Terrabacteria group, Bacteria, cellular organisms	Lactobacillus
PRJEB43443_TRINITY_DN15948_c5_g1_i2.p1	UniRef100_UPI00099CC8AE	reverse transcriptase family protein n=1 Tax=Streptococcus pneumoniae TaxID=1313 RepID=UPI00099CC8AE	Streptococcus pneumoniae	1313	Streptococcus, Streptococcaceae, Lactobacillales, Bacilli, Bacillota, Terrabacteria group, Bacteria, cellular organisms	Streptococcus
PRJEB43443_TRINITY_DN160044_c0_g1_i1.p1	UniRef100_A0A0R2D827	Uncharacterized protein n=1 Tax=Lactobacillus taiwanensis DSM 21401 TaxID=1423809 RepID=A0A0R2D827_9LACO	Lactobacillus taiwanensis DSM 21401	1423809	Lactobacillus taiwanensis, Lactobacillus, Lactobacillaceae, Lactobacillales, Bacilli, Bacillota, Terrabacteria group, Bacteria, cellular organisms	Lactobacillus
PRJEB43443_TRINITY_DN160546_c0_g1_i1.p1	UniRef100_A0A377C753	CP4-57 prophage protein n=1 Tax=Escherichia coli TaxID=562 RepID=A0A377C753_ECOLX	Escherichia coli	562	Escherichia, Enterobacteriaceae, Enterobacterales, Gammaproteobacteria, Pseudomonadota, Bacteria, cellular organisms	Escherichia
PRJEB43443_TRINITY_DN161603_c0_g1_i1.p1	UniRef100_D0R328	Dipeptidase n=1 Tax=Lactobacillus johnsonii (strain FI9785) TaxID=633699 RepID=D0R328_LACJF	Lactobacillus johnsonii (strain FI9785)	633699	Lactobacillus johnsonii, Lactobacillus, Lactobacillaceae, Lactobacillales, Bacilli, Bacillota, Terrabacteria group, Bacteria, cellular organisms	Lactobacillus
PRJEB43443_TRINITY_DN1616_c1_g1_i4.p2	UniRef100_C2QLG8	Uncharacterized protein n=1 Tax=Bacillus cereus R309803 TaxID=526968 RepID=C2QLG8_BACCE	Bacillus cereus R309803	526968	Bacillus cereus, Bacillus cereus group, Bacillus, Bacillaceae, Bacillales, Bacilli, Bacillota, Terrabacteria group, Bacteria, cellular organisms	Bacillus
PRJEB43443_TRINITY_DN1616_c1_g1_i5.p1	UniRef100_C2QLG8	Uncharacterized protein n=1 Tax=Bacillus cereus R309803 TaxID=526968 RepID=C2QLG8_BACCE	Bacillus cereus R309803	526968	Bacillus cereus, Bacillus cereus group, Bacillus, Bacillaceae, Bacillales, Bacilli, Bacillota, Terrabacteria group, Bacteria, cellular organisms	Bacillus
PRJEB43443_TRINITY_DN162127_c0_g1_i1.p1	UniRef100_A0A120FZ32	Uncharacterized protein n=2 Tax=Pseudomonas TaxID=286 RepID=A0A120FZ32_PSEFL	Pseudomonas	286	Pseudomonadaceae, Pseudomonadales, Gammaproteobacteria, Pseudomonadota, Bacteria, cellular organisms	Pseudomonas
PRJEB43443_TRINITY_DN162521_c0_g1_i1.p1	UniRef100_UPI0000111FC7	Surfactin Synthetase n=1 Tax=Bacillus subtilis TaxID=1423 RepID=UPI0000111FC7	Bacillus subtilis	1423	Bacillus subtilis group, Bacillus, Bacillaceae, Bacillales, Bacilli, Bacillota, Terrabacteria group, Bacteria, cellular organisms	Bacillus
PRJEB43443_TRINITY_DN16412_c0_g1_i2.p1	UniRef100_UPI0006DC3693	hypothetical protein n=1 Tax=Chlamydia trachomatis TaxID=813 RepID=UPI0006DC3693	Chlamydia trachomatis	813	Chlamydia, Chlamydia/Chlamydophila group, Chlamydiaceae, Chlamydiales, Chlamydiia, Chlamydiae, PVC group, Bacteria, cellular organisms	Chlamydia
PRJEB43443_TRINITY_DN16412_c0_g1_i4.p2	UniRef100_UPI0006DC3693	hypothetical protein n=1 Tax=Chlamydia trachomatis TaxID=813 RepID=UPI0006DC3693	Chlamydia trachomatis	813	Chlamydia, Chlamydia/Chlamydophila group, Chlamydiaceae, Chlamydiales, Chlamydiia, Chlamydiae, PVC group, Bacteria, cellular organisms	Chlamydia
PRJEB43443_TRINITY_DN16412_c1_g1_i2.p1	UniRef100_UPI0006DC3693	hypothetical protein n=1 Tax=Chlamydia trachomatis TaxID=813 RepID=UPI0006DC3693	Chlamydia trachomatis	813	Chlamydia, Chlamydia/Chlamydophila group, Chlamydiaceae, Chlamydiales, Chlamydiia, Chlamydiae, PVC group, Bacteria, cellular organisms	Chlamydia
PRJEB43443_TRINITY_DN164210_c0_g1_i1.p1	UniRef100_A0A0D1JEX3	L-lactate permease n=1 Tax=Bacillus subtilis TaxID=1423 RepID=A0A0D1JEX3_BACIU	Bacillus subtilis	1423	Bacillus subtilis group, Bacillus, Bacillaceae, Bacillales, Bacilli, Bacillota, Terrabacteria group, Bacteria, cellular organisms	Bacillus
PRJEB43443_TRINITY_DN16723_c0_g1_i4.p1	UniRef100_UPI00112F770F	hypothetical protein n=1 Tax=Escherichia coli TaxID=562 RepID=UPI00112F770F	Escherichia coli	562	Escherichia, Enterobacteriaceae, Enterobacterales, Gammaproteobacteria, Pseudomonadota, Bacteria, cellular organisms	Escherichia
PRJEB43443_TRINITY_DN16723_c1_g1_i11.p1	UniRef100_UPI00053B47F2	hypothetical protein n=1 Tax=Staphylococcus aureus TaxID=1280 RepID=UPI00053B47F2	Staphylococcus aureus	1280	Staphylococcus, Staphylococcaceae, Bacillales, Bacilli, Bacillota, Terrabacteria group, Bacteria, cellular organisms	Staphylococcus
PRJEB43443_TRINITY_DN16723_c1_g1_i1.p1	UniRef100_UPI00053B47F2	hypothetical protein n=1 Tax=Staphylococcus aureus TaxID=1280 RepID=UPI00053B47F2	Staphylococcus aureus	1280	Staphylococcus, Staphylococcaceae, Bacillales, Bacilli, Bacillota, Terrabacteria group, Bacteria, cellular organisms	Staphylococcus
PRJEB43443_TRINITY_DN16723_c1_g1_i7.p1	UniRef100_A0A2T4E215	Endonuclease (Fragment) n=1 Tax=Thalassospira xiamenensis TaxID=220697 RepID=A0A2T4E215_9PROT	Thalassospira xiamenensis	220697	Thalassospira, Thalassospiraceae, Rhodospirillales, Alphaproteobacteria, Pseudomonadota, Bacteria, cellular organisms	Thalassospira
PRJEB43443_TRINITY_DN1683_c0_g1_i1.p2	UniRef100_UPI000DD662D3	hypothetical protein n=1 Tax=Escherichia coli TaxID=562 RepID=UPI000DD662D3	Escherichia coli	562	Escherichia, Enterobacteriaceae, Enterobacterales, Gammaproteobacteria, Pseudomonadota, Bacteria, cellular organisms	Escherichia
PRJEB43443_TRINITY_DN1683_c0_g1_i3.p1	UniRef100_UPI0011C4E3E6	hypothetical protein n=1 Tax=Acinetobacter baumannii TaxID=470 RepID=UPI0011C4E3E6	Acinetobacter baumannii	470	Acinetobacter calcoaceticus/baumannii complex, Acinetobacter, Moraxellaceae, Moraxellales, Gammaproteobacteria, Pseudomonadota, Bacteria, cellular organisms	Acinetobacter
PRJEB43443_TRINITY_DN16976_c1_g1_i1.p1	UniRef100_UPI000C01133F	hypothetical protein n=1 Tax=Bacillus thuringiensis TaxID=1428 RepID=UPI000C01133F	Bacillus thuringiensis	1428	Bacillus cereus group, Bacillus, Bacillaceae, Bacillales, Bacilli, Bacillota, Terrabacteria group, Bacteria, cellular organisms	Bacillus
PRJEB43443_TRINITY_DN169905_c0_g1_i1.p1	UniRef100_A0A0D1INR5	Methyl-accepting chemotaxis protein n=1 Tax=Bacillus subtilis TaxID=1423 RepID=A0A0D1INR5_BACIU	Bacillus subtilis	1423	Bacillus subtilis group, Bacillus, Bacillaceae, Bacillales, Bacilli, Bacillota, Terrabacteria group, Bacteria, cellular organisms	Bacillus
PRJEB43443_TRINITY_DN16_c14_g1_i7.p1	UniRef100_A0A1E5NAB0	Uncharacterized protein n=1 Tax=Brachyspira hampsonii TaxID=1287055 RepID=A0A1E5NAB0_9SPIR	Brachyspira hampsonii	1287055	Brachyspira, Brachyspiraceae, Brachyspirales, Spirochaetia, Spirochaetes, Bacteria, cellular organisms	Brachyspira
PRJEB43443_TRINITY_DN16_c45_g1_i2.p1	UniRef100_A0A1E5NAB0	Uncharacterized protein n=1 Tax=Brachyspira hampsonii TaxID=1287055 RepID=A0A1E5NAB0_9SPIR	Brachyspira hampsonii	1287055	Brachyspira, Brachyspiraceae, Brachyspirales, Spirochaetia, Spirochaetes, Bacteria, cellular organisms	Brachyspira
PRJEB43443_TRINITY_DN170186_c0_g1_i1.p1	UniRef100_UPI00122EA354	autotransporter domain-containing protein n=1 Tax=Escherichia coli TaxID=562 RepID=UPI00122EA354	Escherichia coli	562	Escherichia, Enterobacteriaceae, Enterobacterales, Gammaproteobacteria, Pseudomonadota, Bacteria, cellular organisms	Escherichia
PRJEB43443_TRINITY_DN170681_c0_g1_i1.p1	UniRef100_A0A4Q0I088	Uncharacterized protein n=3 Tax=Pseudomonas TaxID=286 RepID=A0A4Q0I088_PSEAZ	Pseudomonas	286	Pseudomonadaceae, Pseudomonadales, Gammaproteobacteria, Pseudomonadota, Bacteria, cellular organisms	Pseudomonas
PRJEB43443_TRINITY_DN171350_c0_g1_i1.p1	UniRef100_UPI00050AF0CB	DUF3520 domain-containing protein n=1 Tax=Escherichia coli TaxID=562 RepID=UPI00050AF0CB	Escherichia coli	562	Escherichia, Enterobacteriaceae, Enterobacterales, Gammaproteobacteria, Pseudomonadota, Bacteria, cellular organisms	Escherichia
PRJEB43443_TRINITY_DN17177_c2_g1_i2.p1	UniRef100_UPI000E3E9016	hypothetical protein n=1 Tax=Staphylococcus aureus TaxID=1280 RepID=UPI000E3E9016	Staphylococcus aureus	1280	Staphylococcus, Staphylococcaceae, Bacillales, Bacilli, Bacillota, Terrabacteria group, Bacteria, cellular organisms	Staphylococcus
PRJEB43443_TRINITY_DN171790_c0_g1_i1.p2	UniRef100_A0A292D0A6	Conjugative coupling factor TraD, PFGI-1 class n=1 Tax=Pseudomonas sp. FDAARGOS_380 TaxID=2018067 RepID=A0A292D0A6_9PSED	Pseudomonas sp. FDAARGOS_380	2018067	unclassified Pseudomonas, Pseudomonas, Pseudomonadaceae, Pseudomonadales, Gammaproteobacteria, Pseudomonadota, Bacteria, cellular organisms	Pseudomonas
PRJEB43443_TRINITY_DN172597_c0_g1_i1.p1	UniRef100_A0A4U9LDB7	CRISPR-associated helicase Cas3 n=1 Tax=Escherichia coli TaxID=562 RepID=A0A4U9LDB7_ECOLX	Escherichia coli	562	Escherichia, Enterobacteriaceae, Enterobacterales, Gammaproteobacteria, Pseudomonadota, Bacteria, cellular organisms	Escherichia
PRJEB43443_TRINITY_DN173623_c0_g1_i1.p1	UniRef100_UPI00098F098A	hypothetical protein n=1 Tax=Staphylococcus TaxID=1279 RepID=UPI00098F098A	Staphylococcus	1279	Staphylococcaceae, Bacillales, Bacilli, Bacillota, Terrabacteria group, Bacteria, cellular organisms	Staphylococcus
PRJEB43443_TRINITY_DN173737_c0_g1_i1.p1	UniRef100_UPI0011AE4890	hypothetical protein n=1 Tax=Klebsiella pneumoniae TaxID=573 RepID=UPI0011AE4890	Klebsiella pneumoniae	573	Klebsiella, Klebsiella/Raoultella group, Enterobacteriaceae, Enterobacterales, Gammaproteobacteria, Pseudomonadota, Bacteria, cellular organisms	Klebsiella
PRJEB43443_TRINITY_DN17417_c1_g1_i1.p1	UniRef100_UPI000A27B3D8	hypothetical protein n=3 Tax=Chlamydia abortus TaxID=83555 RepID=UPI000A27B3D8	Chlamydia abortus	83555	Chlamydia, Chlamydia/Chlamydophila group, Chlamydiaceae, Chlamydiales, Chlamydiia, Chlamydiae, PVC group, Bacteria, cellular organisms	Chlamydia
PRJEB43443_TRINITY_DN176065_c0_g1_i1.p1	UniRef100_A0A109KQP9	Uncharacterized protein n=2 Tax=Pseudomonas TaxID=286 RepID=A0A109KQP9_PSEFL	Pseudomonas	286	Pseudomonadaceae, Pseudomonadales, Gammaproteobacteria, Pseudomonadota, Bacteria, cellular organisms	Pseudomonas
PRJEB43443_TRINITY_DN176707_c0_g1_i1.p1	UniRef100_A0A2R3H9R0	Uncharacterized protein n=2 Tax=Pseudomonas TaxID=286 RepID=A0A2R3H9R0_9PSED	Pseudomonas	286	Pseudomonadaceae, Pseudomonadales, Gammaproteobacteria, Pseudomonadota, Bacteria, cellular organisms	Pseudomonas
PRJEB43443_TRINITY_DN1777_c1_g2_i1.p1	UniRef100_UPI00024CEE8A	hypothetical protein n=1 Tax=Escherichia coli TaxID=562 RepID=UPI00024CEE8A	Escherichia coli	562	Escherichia, Enterobacteriaceae, Enterobacterales, Gammaproteobacteria, Pseudomonadota, Bacteria, cellular organisms	Escherichia
PRJEB43443_TRINITY_DN178019_c0_g1_i1.p1	UniRef100_UPI0006A91795	flotillin lipid rafts scaffold protein FloT n=1 Tax=Bacillus subtilis TaxID=1423 RepID=UPI0006A91795	Bacillus subtilis	1423	Bacillus subtilis group, Bacillus, Bacillaceae, Bacillales, Bacilli, Bacillota, Terrabacteria group, Bacteria, cellular organisms	Bacillus
PRJEB43443_TRINITY_DN178734_c0_g1_i1.p2	UniRef100_A0A3F3JG16	Phage baseplate protein n=1 Tax=Pseudomonas synxantha TaxID=47883 RepID=A0A3F3JG16_9PSED	Pseudomonas synxantha	47883	Pseudomonas fluorescens group, Pseudomonas, Pseudomonadaceae, Pseudomonadales, Gammaproteobacteria, Pseudomonadota, Bacteria, cellular organisms	Pseudomonas
PRJEB43443_TRINITY_DN1793_c15_g1_i2.p1	UniRef100_UPI000E348F20	hypothetical protein n=1 Tax=Klebsiella pneumoniae TaxID=573 RepID=UPI000E348F20	Klebsiella pneumoniae	573	Klebsiella, Klebsiella/Raoultella group, Enterobacteriaceae, Enterobacterales, Gammaproteobacteria, Pseudomonadota, Bacteria, cellular organisms	Klebsiella
PRJEB43443_TRINITY_DN179549_c0_g1_i1.p1	UniRef100_UPI0005EBD247	multidrug transporter n=2 Tax=Staphylococcus aureus TaxID=1280 RepID=UPI0005EBD247	Staphylococcus aureus	1280	Staphylococcus, Staphylococcaceae, Bacillales, Bacilli, Bacillota, Terrabacteria group, Bacteria, cellular organisms	Staphylococcus
PRJEB43443_TRINITY_DN17974_c0_g1_i1.p1	UniRef100_UPI0005086792	hypothetical protein n=1 Tax=Pectobacterium carotovorum TaxID=554 RepID=UPI0005086792	Pectobacterium carotovorum	554	Pectobacterium, Pectobacteriaceae, Enterobacterales, Gammaproteobacteria, Pseudomonadota, Bacteria, cellular organisms	Pectobacterium
PRJEB43443_TRINITY_DN18469_c0_g1_i1.p1	UniRef100_UPI000AF598D0	reverse transcriptase family protein n=1 Tax=Enterococcus faecium TaxID=1352 RepID=UPI000AF598D0	Enterococcus faecium	1352	Enterococcus, Enterococcaceae, Lactobacillales, Bacilli, Bacillota, Terrabacteria group, Bacteria, cellular organisms	Enterococcus
PRJEB43443_TRINITY_DN18469_c0_g1_i4.p1	UniRef100_N6VUI3	RNA-directed DNA polymerase n=1 Tax=Pseudoalteromonas agarivorans S816 TaxID=1307437 RepID=N6VUI3_9GAMM	Pseudoalteromonas agarivorans S816	1307437	Pseudoalteromonas agarivorans, Pseudoalteromonas, Pseudoalteromonadaceae, Alteromonadales, Gammaproteobacteria, Pseudomonadota, Bacteria, cellular organisms	Pseudoalteromonas
PRJEB43443_TRINITY_DN18707_c0_g1_i1.p1	UniRef100_UPI001159B1B4	hypothetical protein n=1 Tax=Staphylococcus aureus TaxID=1280 RepID=UPI001159B1B4	Staphylococcus aureus	1280	Staphylococcus, Staphylococcaceae, Bacillales, Bacilli, Bacillota, Terrabacteria group, Bacteria, cellular organisms	Staphylococcus
PRJEB43443_TRINITY_DN18707_c0_g1_i2.p1	UniRef100_UPI000EC6EB46	hypothetical protein n=1 Tax=Staphylococcus aureus TaxID=1280 RepID=UPI000EC6EB46	Staphylococcus aureus	1280	Staphylococcus, Staphylococcaceae, Bacillales, Bacilli, Bacillota, Terrabacteria group, Bacteria, cellular organisms	Staphylococcus
PRJEB43443_TRINITY_DN18707_c1_g1_i4.p1	UniRef100_UPI000EC6EB46	hypothetical protein n=1 Tax=Staphylococcus aureus TaxID=1280 RepID=UPI000EC6EB46	Staphylococcus aureus	1280	Staphylococcus, Staphylococcaceae, Bacillales, Bacilli, Bacillota, Terrabacteria group, Bacteria, cellular organisms	Staphylococcus
PRJEB43443_TRINITY_DN188212_c0_g1_i1.p1	UniRef100_UPI0006D41F21	hypothetical protein n=1 Tax=Pseudomonas TaxID=286 RepID=UPI0006D41F21	Pseudomonas	286	Pseudomonadaceae, Pseudomonadales, Gammaproteobacteria, Pseudomonadota, Bacteria, cellular organisms	Pseudomonas
PRJEB43443_TRINITY_DN197157_c0_g1_i1.p3	UniRef100_A0A509CEH1	Uncharacterized protein n=1 Tax=Salmonella sp. NCTC 7297 TaxID=2583578 RepID=A0A509CEH1_9ENTR	Salmonella sp. NCTC 7297	2583578	unclassified Salmonella, Salmonella, Enterobacteriaceae, Enterobacterales, Gammaproteobacteria, Pseudomonadota, Bacteria, cellular organisms	Salmonella
PRJEB43443_TRINITY_DN197244_c0_g1_i1.p1	UniRef100_A0A5E7I7H5	Manganese catalase n=1 Tax=Pseudomonas fluorescens TaxID=294 RepID=A0A5E7I7H5_PSEFL	Pseudomonas fluorescens	294	Pseudomonas fluorescens group, Pseudomonas, Pseudomonadaceae, Pseudomonadales, Gammaproteobacteria, Pseudomonadota, Bacteria, cellular organisms	Pseudomonas
PRJEB43443_TRINITY_DN197745_c0_g1_i1.p1	UniRef100_A0A3D4SPY1	Peptidase M23 (Fragment) n=1 Tax=Pseudomonas sp. TaxID=306 RepID=A0A3D4SPY1_PSESP	Pseudomonas sp.	306	unclassified Pseudomonas, Pseudomonas, Pseudomonadaceae, Pseudomonadales, Gammaproteobacteria, Pseudomonadota, Bacteria, cellular organisms	Pseudomonas
PRJEB43443_TRINITY_DN201651_c0_g1_i1.p1	UniRef100_A0A292D1R1	Uncharacterized protein n=1 Tax=Pseudomonas sp. FDAARGOS_380 TaxID=2018067 RepID=A0A292D1R1_9PSED	Pseudomonas sp. FDAARGOS_380	2018067	unclassified Pseudomonas, Pseudomonas, Pseudomonadaceae, Pseudomonadales, Gammaproteobacteria, Pseudomonadota, Bacteria, cellular organisms	Pseudomonas
PRJEB43443_TRINITY_DN201764_c0_g1_i1.p1	UniRef100_A0A4Z0AXI2	Metal-binding protein n=1 Tax=Pseudomonas kairouanensis TaxID=2293832 RepID=A0A4Z0AXI2_9PSED	Pseudomonas kairouanensis	2293832	Pseudomonas, Pseudomonadaceae, Pseudomonadales, Gammaproteobacteria, Pseudomonadota, Bacteria, cellular organisms	Pseudomonas
PRJEB43443_TRINITY_DN2025_c0_g1_i5.p1	UniRef100_UPI0007E4E65D	hypothetical protein n=1 Tax=Anaplasma phagocytophilum TaxID=948 RepID=UPI0007E4E65D	Anaplasma phagocytophilum	948	phagocytophilum group, Anaplasma, Anaplasmataceae, Rickettsiales, Alphaproteobacteria, Pseudomonadota, Bacteria, cellular organisms	Anaplasma
PRJEB43443_TRINITY_DN2025_c34_g1_i1.p1	UniRef100_UPI001158929D	hypothetical protein n=1 Tax=Staphylococcus aureus TaxID=1280 RepID=UPI001158929D	Staphylococcus aureus	1280	Staphylococcus, Staphylococcaceae, Bacillales, Bacilli, Bacillota, Terrabacteria group, Bacteria, cellular organisms	Staphylococcus
PRJEB43443_TRINITY_DN203584_c0_g1_i1.p3	UniRef100_A0A3G7UDI4	Inner membrane protein YfiN n=1 Tax=Pseudomonas synxantha TaxID=47883 RepID=A0A3G7UDI4_9PSED	Pseudomonas synxantha	47883	Pseudomonas fluorescens group, Pseudomonas, Pseudomonadaceae, Pseudomonadales, Gammaproteobacteria, Pseudomonadota, Bacteria, cellular organisms	Pseudomonas
PRJEB43443_TRINITY_DN2035_c0_g1_i16.p1	UniRef100_UPI0007BC0A21	hypothetical protein n=1 Tax=Pseudoalteromonas luteoviolacea TaxID=43657 RepID=UPI0007BC0A21	Pseudoalteromonas luteoviolacea	43657	Pseudoalteromonas, Pseudoalteromonadaceae, Alteromonadales, Gammaproteobacteria, Pseudomonadota, Bacteria, cellular organisms	Pseudoalteromonas
PRJEB43443_TRINITY_DN2035_c0_g1_i17.p1	UniRef100_UPI001240F6E5	hypothetical protein n=1 Tax=Streptococcus pneumoniae TaxID=1313 RepID=UPI001240F6E5	Streptococcus pneumoniae	1313	Streptococcus, Streptococcaceae, Lactobacillales, Bacilli, Bacillota, Terrabacteria group, Bacteria, cellular organisms	Streptococcus
PRJEB43443_TRINITY_DN2035_c0_g1_i23.p1	UniRef100_UPI001243349E	hypothetical protein n=1 Tax=Streptococcus pneumoniae TaxID=1313 RepID=UPI001243349E	Streptococcus pneumoniae	1313	Streptococcus, Streptococcaceae, Lactobacillales, Bacilli, Bacillota, Terrabacteria group, Bacteria, cellular organisms	Streptococcus
PRJEB43443_TRINITY_DN2035_c0_g1_i39.p1	UniRef100_UPI0011C4CE64	hypothetical protein n=1 Tax=Acinetobacter baumannii TaxID=470 RepID=UPI0011C4CE64	Acinetobacter baumannii	470	Acinetobacter calcoaceticus/baumannii complex, Acinetobacter, Moraxellaceae, Moraxellales, Gammaproteobacteria, Pseudomonadota, Bacteria, cellular organisms	Acinetobacter
PRJEB43443_TRINITY_DN2035_c0_g1_i8.p1	UniRef100_UPI0007BC0A21	hypothetical protein n=1 Tax=Pseudoalteromonas luteoviolacea TaxID=43657 RepID=UPI0007BC0A21	Pseudoalteromonas luteoviolacea	43657	Pseudoalteromonas, Pseudoalteromonadaceae, Alteromonadales, Gammaproteobacteria, Pseudomonadota, Bacteria, cellular organisms	Pseudoalteromonas
PRJEB43443_TRINITY_DN205623_c0_g1_i1.p1	UniRef100_A0A410QXS6	General stress protein n=1 Tax=Bacillus sp. WR11 TaxID=2448811 RepID=A0A410QXS6_9BACI	Bacillus sp. WR11	2448811	unclassified Bacillus (in: firmicutes), Bacillus, Bacillaceae, Bacillales, Bacilli, Bacillota, Terrabacteria group, Bacteria, cellular organisms	Bacillus
PRJEB43443_TRINITY_DN206006_c0_g1_i1.p1	UniRef100_A0A4Q0HCV9	Pilus assembly protein PilZ n=2 Tax=Pseudomonas TaxID=286 RepID=A0A4Q0HCV9_PSEAZ	Pseudomonas	286	Pseudomonadaceae, Pseudomonadales, Gammaproteobacteria, Pseudomonadota, Bacteria, cellular organisms	Pseudomonas
PRJEB43443_TRINITY_DN209293_c0_g1_i1.p2	UniRef100_UPI0006D3B54E	heavy metal sensor histidine kinase n=1 Tax=Pseudomonas sp. NBRC 111138 TaxID=1661053 RepID=UPI0006D3B54E	Pseudomonas sp. NBRC 111138	1661053	unclassified Pseudomonas, Pseudomonas, Pseudomonadaceae, Pseudomonadales, Gammaproteobacteria, Pseudomonadota, Bacteria, cellular organisms	Pseudomonas
PRJEB43443_TRINITY_DN21034_c0_g1_i2.p3	UniRef100_UPI000C1A2522	hypothetical protein n=1 Tax=Enterococcus faecium TaxID=1352 RepID=UPI000C1A2522	Enterococcus faecium	1352	Enterococcus, Enterococcaceae, Lactobacillales, Bacilli, Bacillota, Terrabacteria group, Bacteria, cellular organisms	Enterococcus
PRJEB43443_TRINITY_DN211738_c0_g1_i1.p1	UniRef100_A0A4Y9IEY6	YSIRK-type signal peptide-containing protein n=2 Tax=Lactobacillus johnsonii TaxID=33959 RepID=A0A4Y9IEY6_LACJH	Lactobacillus johnsonii	33959	Lactobacillus, Lactobacillaceae, Lactobacillales, Bacilli, Bacillota, Terrabacteria group, Bacteria, cellular organisms	Lactobacillus
PRJEB43443_TRINITY_DN212559_c0_g1_i1.p1	UniRef100_A0A3N7E612	Phosphotransferase n=1 Tax=Pseudomonas sp. KBW05 TaxID=2153360 RepID=A0A3N7E612_9PSED	Pseudomonas sp. KBW05	2153360	unclassified Pseudomonas, Pseudomonas, Pseudomonadaceae, Pseudomonadales, Gammaproteobacteria, Pseudomonadota, Bacteria, cellular organisms	Pseudomonas
PRJEB43443_TRINITY_DN214363_c0_g1_i1.p3	UniRef100_A0A3N7BRD1	Site-specific integrase n=1 Tax=Pseudomonas sp. KBW05 TaxID=2153360 RepID=A0A3N7BRD1_9PSED	Pseudomonas sp. KBW05	2153360	unclassified Pseudomonas, Pseudomonas, Pseudomonadaceae, Pseudomonadales, Gammaproteobacteria, Pseudomonadota, Bacteria, cellular organisms	Pseudomonas
PRJEB43443_TRINITY_DN2177_c0_g1_i12.p1	UniRef100_A0A2T4D208	Uncharacterized protein n=1 Tax=cyanobacterium G8-9 TaxID=2137193 RepID=A0A2T4D208_9CYAN	cyanobacterium G8-9	2137193	unclassified Cyanobacteria, Cyanobacteria, Cyanobacteria/Melainabacteria group, Terrabacteria group, Bacteria, cellular organisms	cyanobacterium
PRJEB43443_TRINITY_DN2183_c5_g1_i2.p1	UniRef100_UPI000D394C13	DUF1725 domain-containing protein n=1 Tax=Mycobacterium tuberculosis TaxID=1773 RepID=UPI000D394C13	Mycobacterium tuberculosis	1773	Mycobacterium tuberculosis complex, Mycobacterium, Mycobacteriaceae, Corynebacteriales, Actinomycetes, Actinomycetota, Terrabacteria group, Bacteria, cellular organisms	Mycobacterium
PRJEB43443_TRINITY_DN218657_c0_g1_i1.p1	UniRef100_A0A550J2P1	Photosystem II protein Y (Fragment) n=1 Tax=Glycocaulis sp. ZYF765 TaxID=2518983 RepID=A0A550J2P1_9RHOB	Glycocaulis sp. ZYF765	2518983	Glycocaulis, Maricaulaceae, Maricaulales, Alphaproteobacteria, Pseudomonadota, Bacteria, cellular organisms	Glycocaulis
PRJEB43443_TRINITY_DN220835_c0_g1_i1.p1	UniRef100_G4SZ62	Particulate methane monooxygenase, C subunit n=1 Tax=Methylomicrobium alcaliphilum (strain DSM 19304 / NCIMB 14124 / VKM B-2133 / 20Z) TaxID=1091494 RepID=G4SZ62_META2	Methylomicrobium alcaliphilum (strain DSM 19304 / NCIMB 14124 / VKM B-2133 / 20Z)	1091494	Methylotuvimicrobium alcaliphilum, Methylotuvimicrobium, Methylococcaceae, Methylococcales, Gammaproteobacteria, Pseudomonadota, Bacteria, cellular organisms	Methylomicrobium
PRJEB43443_TRINITY_DN221_c8_g1_i3.p1	UniRef100_UPI000E348F20	hypothetical protein n=1 Tax=Klebsiella pneumoniae TaxID=573 RepID=UPI000E348F20	Klebsiella pneumoniae	573	Klebsiella, Klebsiella/Raoultella group, Enterobacteriaceae, Enterobacterales, Gammaproteobacteria, Pseudomonadota, Bacteria, cellular organisms	Klebsiella
PRJEB43443_TRINITY_DN2270_c49_g1_i1.p1	UniRef100_UPI000E3C3652	endonuclease/exonuclease/phosphatase family protein n=2 Tax=Staphylococcus aureus TaxID=1280 RepID=UPI000E3C3652	Staphylococcus aureus	1280	Staphylococcus, Staphylococcaceae, Bacillales, Bacilli, Bacillota, Terrabacteria group, Bacteria, cellular organisms	Staphylococcus
PRJEB43443_TRINITY_DN227935_c0_g1_i1.p2	UniRef100_UPI0002E5DE27	energy transducer TonB n=1 Tax=Pseudomonas sp. PAMC 26793 TaxID=1240676 RepID=UPI0002E5DE27	Pseudomonas sp. PAMC 26793	1240676	unclassified Pseudomonas, Pseudomonas, Pseudomonadaceae, Pseudomonadales, Gammaproteobacteria, Pseudomonadota, Bacteria, cellular organisms	Pseudomonas
PRJEB43443_TRINITY_DN230445_c0_g1_i1.p1	UniRef100_UPI000D590931	hypothetical protein n=1 Tax=Klebsiella pneumoniae TaxID=573 RepID=UPI000D590931	Klebsiella pneumoniae	573	Klebsiella, Klebsiella/Raoultella group, Enterobacteriaceae, Enterobacterales, Gammaproteobacteria, Pseudomonadota, Bacteria, cellular organisms	Klebsiella
PRJEB43443_TRINITY_DN23077_c0_g1_i2.p2	UniRef100_UPI000E3B6F33	endonuclease/exonuclease/phosphatase family protein n=1 Tax=Staphylococcus aureus TaxID=1280 RepID=UPI000E3B6F33	Staphylococcus aureus	1280	Staphylococcus, Staphylococcaceae, Bacillales, Bacilli, Bacillota, Terrabacteria group, Bacteria, cellular organisms	Staphylococcus
PRJEB43443_TRINITY_DN2309_c0_g1_i1.p1	UniRef100_UPI00115C93E5	reverse transcriptase family protein n=1 Tax=Klebsiella pneumoniae TaxID=573 RepID=UPI00115C93E5	Klebsiella pneumoniae	573	Klebsiella, Klebsiella/Raoultella group, Enterobacteriaceae, Enterobacterales, Gammaproteobacteria, Pseudomonadota, Bacteria, cellular organisms	Klebsiella
PRJEB43443_TRINITY_DN231216_c0_g1_i1.p1	UniRef100_UPI0011AFAB83	hypothetical protein n=1 Tax=Pseudomonas protegens TaxID=380021 RepID=UPI0011AFAB83	Pseudomonas protegens	380021	Pseudomonas fluorescens group, Pseudomonas, Pseudomonadaceae, Pseudomonadales, Gammaproteobacteria, Pseudomonadota, Bacteria, cellular organisms	Pseudomonas
PRJEB43443_TRINITY_DN231922_c0_g1_i1.p1	UniRef100_A0A367N0J6	Permease (Fragment) n=1 Tax=Pseudomonas sp. SST3 TaxID=2267882 RepID=A0A367N0J6_9PSED	Pseudomonas sp. SST3	2267882	unclassified Pseudomonas, Pseudomonas, Pseudomonadaceae, Pseudomonadales, Gammaproteobacteria, Pseudomonadota, Bacteria, cellular organisms	Pseudomonas
PRJEB43443_TRINITY_DN233289_c1_g1_i1.p1	UniRef100_UPI000B4073CE	hypothetical protein n=1 Tax=Mycobacterium tuberculosis TaxID=1773 RepID=UPI000B4073CE	Mycobacterium tuberculosis	1773	Mycobacterium tuberculosis complex, Mycobacterium, Mycobacteriaceae, Corynebacteriales, Actinomycetes, Actinomycetota, Terrabacteria group, Bacteria, cellular organisms	Mycobacterium
PRJEB43443_TRINITY_DN23346_c1_g1_i1.p1	UniRef100_UPI0011C4D495	hypothetical protein n=1 Tax=Acinetobacter baumannii TaxID=470 RepID=UPI0011C4D495	Acinetobacter baumannii	470	Acinetobacter calcoaceticus/baumannii complex, Acinetobacter, Moraxellaceae, Moraxellales, Gammaproteobacteria, Pseudomonadota, Bacteria, cellular organisms	Acinetobacter
PRJEB43443_TRINITY_DN234302_c0_g1_i1.p4	UniRef100_UPI0006D41848	TetR/AcrR family transcriptional regulator n=1 Tax=Pseudomonas sp. NBRC 111138 TaxID=1661053 RepID=UPI0006D41848	Pseudomonas sp. NBRC 111138	1661053	unclassified Pseudomonas, Pseudomonas, Pseudomonadaceae, Pseudomonadales, Gammaproteobacteria, Pseudomonadota, Bacteria, cellular organisms	Pseudomonas
PRJEB43443_TRINITY_DN235192_c0_g1_i1.p1	UniRef100_A0A0R3AMX0	Pilus assembly protein PapC n=1 Tax=Pseudomonas paralactis TaxID=1615673 RepID=A0A0R3AMX0_9PSED	Pseudomonas paralactis	1615673	Pseudomonas, Pseudomonadaceae, Pseudomonadales, Gammaproteobacteria, Pseudomonadota, Bacteria, cellular organisms	Pseudomonas
PRJEB43443_TRINITY_DN2356_c0_g1_i2.p1	UniRef100_UPI001141EF26	reverse transcriptase family protein n=1 Tax=Enterobacter hormaechei TaxID=158836 RepID=UPI001141EF26	Enterobacter hormaechei	158836	Enterobacter cloacae complex, Enterobacter, Enterobacteriaceae, Enterobacterales, Gammaproteobacteria, Pseudomonadota, Bacteria, cellular organisms	Enterobacter
PRJEB43443_TRINITY_DN236329_c0_g1_i1.p1	UniRef100_A0A0M4QFX4	DUF4297 domain-containing protein n=1 Tax=Pseudomonas versuta TaxID=1788301 RepID=A0A0M4QFX4_9PSED	Pseudomonas versuta	1788301	Pseudomonas, Pseudomonadaceae, Pseudomonadales, Gammaproteobacteria, Pseudomonadota, Bacteria, cellular organisms	Pseudomonas
PRJEB43443_TRINITY_DN239336_c0_g1_i1.p1	UniRef100_A0A376S258	NAD(P)-binding Rossman fold n=5 Tax=Escherichia coli TaxID=562 RepID=A0A376S258_ECOLX	Escherichia coli	562	Escherichia, Enterobacteriaceae, Enterobacterales, Gammaproteobacteria, Pseudomonadota, Bacteria, cellular organisms	Escherichia
PRJEB43443_TRINITY_DN24075_c0_g1_i1.p1	UniRef100_UPI000BFB03F4	hypothetical protein n=1 Tax=Bacillus cereus TaxID=1396 RepID=UPI000BFB03F4	Bacillus cereus	1396	Bacillus cereus group, Bacillus, Bacillaceae, Bacillales, Bacilli, Bacillota, Terrabacteria group, Bacteria, cellular organisms	Bacillus
PRJEB43443_TRINITY_DN241522_c0_g1_i1.p2	UniRef100_UPI0006D40CB1	structural protein P5 n=1 Tax=Pseudomonas sp. NBRC 111138 TaxID=1661053 RepID=UPI0006D40CB1	Pseudomonas sp. NBRC 111138	1661053	unclassified Pseudomonas, Pseudomonas, Pseudomonadaceae, Pseudomonadales, Gammaproteobacteria, Pseudomonadota, Bacteria, cellular organisms	Pseudomonas
PRJEB43443_TRINITY_DN242479_c0_g1_i1.p3	UniRef100_UPI00107EBEC9	poly(3-hydroxyalkanoate) granule-associated protein PhaF n=2 Tax=Pseudomonadaceae TaxID=135621 RepID=UPI00107EBEC9	Pseudomonadaceae	135621	Pseudomonadales, Gammaproteobacteria, Pseudomonadota, Bacteria, cellular organisms	Pseudomonadaceae
PRJEB43443_TRINITY_DN244006_c0_g1_i1.p2	UniRef100_A0A143GHM8	Methylenomycin A resistance protein n=1 Tax=Pseudomonas yamanorum TaxID=515393 RepID=A0A143GHM8_9PSED	Pseudomonas yamanorum	515393	Pseudomonas, Pseudomonadaceae, Pseudomonadales, Gammaproteobacteria, Pseudomonadota, Bacteria, cellular organisms	Pseudomonas
PRJEB43443_TRINITY_DN24518_c0_g1_i1.p1	UniRef100_UPI000F802E45	hypothetical protein n=1 Tax=Enterococcus faecalis TaxID=1351 RepID=UPI000F802E45	Enterococcus faecalis	1351	Enterococcus, Enterococcaceae, Lactobacillales, Bacilli, Bacillota, Terrabacteria group, Bacteria, cellular organisms	Enterococcus
PRJEB43443_TRINITY_DN245747_c0_g1_i1.p1	UniRef100_UPI000F5457B2	cell division protein FtsZ n=1 Tax=Bacillus subtilis TaxID=1423 RepID=UPI000F5457B2	Bacillus subtilis	1423	Bacillus subtilis group, Bacillus, Bacillaceae, Bacillales, Bacilli, Bacillota, Terrabacteria group, Bacteria, cellular organisms	Bacillus
PRJEB43443_TRINITY_DN24574_c5_g1_i1.p1	UniRef100_A0A367GKR9	Uncharacterized protein (Fragment) n=1 Tax=Mucilaginibacter sp. ZR32 TaxID=2201324 RepID=A0A367GKR9_9SPHI	Mucilaginibacter sp. ZR32	2201324	Mucilaginibacter, Sphingobacteriaceae, Sphingobacteriales, Sphingobacteriia, Bacteroidota, Bacteroidetes/Chlorobi group, FCB group, Bacteria, cellular organisms	Mucilaginibacter
PRJEB43443_TRINITY_DN250_c3_g1_i1.p1	UniRef100_UPI000E3DAB05	hypothetical protein n=1 Tax=Staphylococcus aureus TaxID=1280 RepID=UPI000E3DAB05	Staphylococcus aureus	1280	Staphylococcus, Staphylococcaceae, Bacillales, Bacilli, Bacillota, Terrabacteria group, Bacteria, cellular organisms	Staphylococcus
PRJEB43443_TRINITY_DN25274_c0_g1_i3.p1	UniRef100_UPI0009375F55	hypothetical protein n=1 Tax=Enterococcus faecalis TaxID=1351 RepID=UPI0009375F55	Enterococcus faecalis	1351	Enterococcus, Enterococcaceae, Lactobacillales, Bacilli, Bacillota, Terrabacteria group, Bacteria, cellular organisms	Enterococcus
PRJEB43443_TRINITY_DN252_c4_g1_i22.p2	UniRef100_UPI00099CC8AE	reverse transcriptase family protein n=1 Tax=Streptococcus pneumoniae TaxID=1313 RepID=UPI00099CC8AE	Streptococcus pneumoniae	1313	Streptococcus, Streptococcaceae, Lactobacillales, Bacilli, Bacillota, Terrabacteria group, Bacteria, cellular organisms	Streptococcus
PRJEB43443_TRINITY_DN254232_c0_g1_i1.p1	UniRef100_A0A3N2FZG2	Uncharacterized protein n=1 Tax=Rathayibacter sp. PhB127 TaxID=2485176 RepID=A0A3N2FZG2_9MICO	Rathayibacter sp. PhB127	2485176	unclassified Rathayibacter, Rathayibacter, Microbacteriaceae, Micrococcales, Actinomycetes, Actinomycetota, Terrabacteria group, Bacteria, cellular organisms	Rathayibacter
PRJEB43443_TRINITY_DN25543_c1_g1_i2.p1	UniRef100_UPI0011586654	hypothetical protein n=1 Tax=Staphylococcus aureus TaxID=1280 RepID=UPI0011586654	Staphylococcus aureus	1280	Staphylococcus, Staphylococcaceae, Bacillales, Bacilli, Bacillota, Terrabacteria group, Bacteria, cellular organisms	Staphylococcus
PRJEB43443_TRINITY_DN25543_c1_g1_i7.p1	UniRef100_UPI000E3BA54F	hypothetical protein n=1 Tax=Staphylococcus aureus TaxID=1280 RepID=UPI000E3BA54F	Staphylococcus aureus	1280	Staphylococcus, Staphylococcaceae, Bacillales, Bacilli, Bacillota, Terrabacteria group, Bacteria, cellular organisms	Staphylococcus
PRJEB43443_TRINITY_DN256197_c0_g1_i1.p4	UniRef100_A0A3M5PLP8	Uncharacterized protein n=1 Tax=Pseudomonas marginalis pv. marginalis TaxID=97473 RepID=A0A3M5PLP8_PSEMA	Pseudomonas marginalis pv. marginalis	97473	Pseudomonas marginalis, Pseudomonas fluorescens group, Pseudomonas, Pseudomonadaceae, Pseudomonadales, Gammaproteobacteria, Pseudomonadota, Bacteria, cellular organisms	Pseudomonas
PRJEB43443_TRINITY_DN25645_c3_g2_i1.p1	UniRef100_C5EWZ0	Uncharacterized protein n=1 Tax=Clostridiales bacterium 1_7_47FAA TaxID=457421 RepID=C5EWZ0_9FIRM	Clostridiales bacterium 1_7_47FAA	457421	unclassified Eubacteriales, Eubacteriales, Clostridia, Bacillota, Terrabacteria group, Bacteria, cellular organisms	Clostridiales
PRJEB43443_TRINITY_DN2573_c0_g1_i2.p1	UniRef100_UPI00067E2ED9	hypothetical protein n=1 Tax=Streptococcus pneumoniae TaxID=1313 RepID=UPI00067E2ED9	Streptococcus pneumoniae	1313	Streptococcus, Streptococcaceae, Lactobacillales, Bacilli, Bacillota, Terrabacteria group, Bacteria, cellular organisms	Streptococcus
PRJEB43443_TRINITY_DN257809_c0_g1_i1.p1	UniRef100_A0A4Q0HTN3	Uncharacterized protein n=4 Tax=Pseudomonas TaxID=286 RepID=A0A4Q0HTN3_PSEAZ	Pseudomonas	286	Pseudomonadaceae, Pseudomonadales, Gammaproteobacteria, Pseudomonadota, Bacteria, cellular organisms	Pseudomonas
PRJEB43443_TRINITY_DN25804_c0_g1_i1.p1	UniRef100_UPI0011C4D448	hypothetical protein n=1 Tax=Acinetobacter baumannii TaxID=470 RepID=UPI0011C4D448	Acinetobacter baumannii	470	Acinetobacter calcoaceticus/baumannii complex, Acinetobacter, Moraxellaceae, Moraxellales, Gammaproteobacteria, Pseudomonadota, Bacteria, cellular organisms	Acinetobacter
PRJEB43443_TRINITY_DN261161_c0_g1_i1.p1	UniRef100_UPI000F564680	DUF2158 domain-containing protein n=1 Tax=Pseudomonas sp. R2-60-08W TaxID=1173280 RepID=UPI000F564680	Pseudomonas sp. R2-60-08W	1173280	unclassified Pseudomonas, Pseudomonas, Pseudomonadaceae, Pseudomonadales, Gammaproteobacteria, Pseudomonadota, Bacteria, cellular organisms	Pseudomonas
PRJEB43443_TRINITY_DN263354_c0_g1_i1.p1	UniRef100_A0A291ID69	Surfactin synthetase (Fragment) n=1 Tax=Bacillus amyloliquefaciens TaxID=1390 RepID=A0A291ID69_BACAM	Bacillus amyloliquefaciens	1390	Bacillus amyloliquefaciens group, Bacillus subtilis group, Bacillus, Bacillaceae, Bacillales, Bacilli, Bacillota, Terrabacteria group, Bacteria, cellular organisms	Bacillus
PRJEB43443_TRINITY_DN263917_c0_g1_i1.p1	UniRef100_UPI001057F4D2	hypothetical protein n=1 Tax=Staphylococcus aureus TaxID=1280 RepID=UPI001057F4D2	Staphylococcus aureus	1280	Staphylococcus, Staphylococcaceae, Bacillales, Bacilli, Bacillota, Terrabacteria group, Bacteria, cellular organisms	Staphylococcus
PRJEB43443_TRINITY_DN264_c4_g1_i2.p1	UniRef100_A0A4T1YHJ4	Uncharacterized protein (Fragment) n=1 Tax=Legionella pneumophila TaxID=446 RepID=A0A4T1YHJ4_LEGPN	Legionella pneumophila	446	Legionella, Legionellaceae, Legionellales, Gammaproteobacteria, Pseudomonadota, Bacteria, cellular organisms	Legionella
PRJEB43443_TRINITY_DN270516_c0_g1_i1.p1	UniRef100_F3WPU4	Low affinity tryptophan permease n=1 Tax=Shigella boydii 5216-82 TaxID=766141 RepID=F3WPU4_9ENTR	Shigella boydii 5216-82	766141	Shigella genomosp. SF-2015, unclassified Shigella, Shigella, Enterobacteriaceae, Enterobacterales, Gammaproteobacteria, Pseudomonadota, Bacteria, cellular organisms	Shigella
PRJEB43443_TRINITY_DN272851_c0_g1_i1.p2	UniRef100_A0A2R7R8Y5	OsmC domain/YcaO domain-containing protein (Fragment) n=1 Tax=Pseudomonas sp. HMWF007 TaxID=2056844 RepID=A0A2R7R8Y5_9PSED	Pseudomonas sp. HMWF007	2056844	unclassified Pseudomonas, Pseudomonas, Pseudomonadaceae, Pseudomonadales, Gammaproteobacteria, Pseudomonadota, Bacteria, cellular organisms	Pseudomonas
PRJEB43443_TRINITY_DN272968_c0_g1_i1.p1	UniRef100_A0A244CH30	Thioredoxin reductase n=1 Tax=Lactobacillus johnsonii TaxID=33959 RepID=A0A244CH30_LACJH	Lactobacillus johnsonii	33959	Lactobacillus, Lactobacillaceae, Lactobacillales, Bacilli, Bacillota, Terrabacteria group, Bacteria, cellular organisms	Lactobacillus
PRJEB43443_TRINITY_DN274564_c0_g1_i1.p1	UniRef100_A0A0U5FCZ2	Ribulokinase n=1 Tax=Lactobacillus reuteri TaxID=1598 RepID=A0A0U5FCZ2_LACRE	Lactobacillus reuteri	1598	Limosilactobacillus, Lactobacillaceae, Lactobacillales, Bacilli, Bacillota, Terrabacteria group, Bacteria, cellular organisms	Lactobacillus
PRJEB43443_TRINITY_DN275728_c0_g1_i1.p1	UniRef100_UPI0006D48EC1	hypothetical protein n=1 Tax=Pseudomonas sp. NBRC 111138 TaxID=1661053 RepID=UPI0006D48EC1	Pseudomonas sp. NBRC 111138	1661053	unclassified Pseudomonas, Pseudomonas, Pseudomonadaceae, Pseudomonadales, Gammaproteobacteria, Pseudomonadota, Bacteria, cellular organisms	Pseudomonas
PRJEB43443_TRINITY_DN28556_c0_g1_i1.p1	UniRef100_A0A0R2ZUR0	Uncharacterized protein (Fragment) n=1 Tax=Pseudomonas paralactis TaxID=1615673 RepID=A0A0R2ZUR0_9PSED	Pseudomonas paralactis	1615673	Pseudomonas, Pseudomonadaceae, Pseudomonadales, Gammaproteobacteria, Pseudomonadota, Bacteria, cellular organisms	Pseudomonas
PRJEB43443_TRINITY_DN286422_c0_g1_i1.p1	UniRef100_UPI000F648C13	FMN-binding protein n=1 Tax=Streptococcus pneumoniae TaxID=1313 RepID=UPI000F648C13	Streptococcus pneumoniae	1313	Streptococcus, Streptococcaceae, Lactobacillales, Bacilli, Bacillota, Terrabacteria group, Bacteria, cellular organisms	Streptococcus
PRJEB43443_TRINITY_DN288470_c0_g1_i1.p1	UniRef100_UPI00093D7709	methyl-accepting chemotaxis protein n=1 Tax=Pseudomonas sp. BTN1 TaxID=1750647 RepID=UPI00093D7709	Pseudomonas sp. BTN1	1750647	unclassified Pseudomonas, Pseudomonas, Pseudomonadaceae, Pseudomonadales, Gammaproteobacteria, Pseudomonadota, Bacteria, cellular organisms	Pseudomonas
PRJEB43443_TRINITY_DN288883_c0_g1_i1.p1	UniRef100_A0A4T9WA68	Multiprotein bridging factor 1 (Fragment) n=1 Tax=Tissierella creatinini TaxID=43143 RepID=A0A4T9WA68_9FIRM	Tissierella creatinini	43143	Tissierella, Tissierellaceae, Tissierellales, Tissierellia, Bacillota, Terrabacteria group, Bacteria, cellular organisms	Tissierella
PRJEB43443_TRINITY_DN289599_c0_g1_i1.p1	UniRef100_UPI001065AB28	surfactin non-ribosomal peptide synthetase SrfAA n=1 Tax=Bacillus subtilis TaxID=1423 RepID=UPI001065AB28	Bacillus subtilis	1423	Bacillus subtilis group, Bacillus, Bacillaceae, Bacillales, Bacilli, Bacillota, Terrabacteria group, Bacteria, cellular organisms	Bacillus
PRJEB43443_TRINITY_DN29060_c0_g2_i1.p1	UniRef100_UPI00115A4976	hypothetical protein n=1 Tax=Staphylococcus aureus TaxID=1280 RepID=UPI00115A4976	Staphylococcus aureus	1280	Staphylococcus, Staphylococcaceae, Bacillales, Bacilli, Bacillota, Terrabacteria group, Bacteria, cellular organisms	Staphylococcus
PRJEB43443_TRINITY_DN29209_c3_g1_i2.p2	UniRef100_UPI000ED7D670	hypothetical protein n=1 Tax=Staphylococcus aureus TaxID=1280 RepID=UPI000ED7D670	Staphylococcus aureus	1280	Staphylococcus, Staphylococcaceae, Bacillales, Bacilli, Bacillota, Terrabacteria group, Bacteria, cellular organisms	Staphylococcus
PRJEB43443_TRINITY_DN29447_c0_g1_i1.p2	UniRef100_UPI001157A3FB	hypothetical protein n=1 Tax=Staphylococcus aureus TaxID=1280 RepID=UPI001157A3FB	Staphylococcus aureus	1280	Staphylococcus, Staphylococcaceae, Bacillales, Bacilli, Bacillota, Terrabacteria group, Bacteria, cellular organisms	Staphylococcus
PRJEB43443_TRINITY_DN29749_c2_g1_i1.p1	UniRef100_UPI000C011EEC	hypothetical protein n=1 Tax=Bacillus cereus TaxID=1396 RepID=UPI000C011EEC	Bacillus cereus	1396	Bacillus cereus group, Bacillus, Bacillaceae, Bacillales, Bacilli, Bacillota, Terrabacteria group, Bacteria, cellular organisms	Bacillus
PRJEB43443_TRINITY_DN298322_c0_g1_i1.p1	UniRef100_A0A0Q0IJA0	Uncharacterized protein n=1 Tax=Pseudomonas syringae pv. aptata TaxID=83167 RepID=A0A0Q0IJA0_PSEAP	Pseudomonas syringae pv. aptata	83167	Pseudomonas syringae, Pseudomonas syringae group genomosp. 1, Pseudomonas syringae group, Pseudomonas, Pseudomonadaceae, Pseudomonadales, Gammaproteobacteria, Pseudomonadota, Bacteria, cellular organisms	Pseudomonas
PRJEB43443_TRINITY_DN2985_c16_g1_i2.p1	UniRef100_UPI00115943A6	reverse transcriptase family protein n=1 Tax=Staphylococcus aureus TaxID=1280 RepID=UPI00115943A6	Staphylococcus aureus	1280	Staphylococcus, Staphylococcaceae, Bacillales, Bacilli, Bacillota, Terrabacteria group, Bacteria, cellular organisms	Staphylococcus
PRJEB43443_TRINITY_DN298_c7_g1_i2.p2	UniRef100_UPI000E3D5E5E	hypothetical protein n=1 Tax=Klebsiella pneumoniae TaxID=573 RepID=UPI000E3D5E5E	Klebsiella pneumoniae	573	Klebsiella, Klebsiella/Raoultella group, Enterobacteriaceae, Enterobacterales, Gammaproteobacteria, Pseudomonadota, Bacteria, cellular organisms	Klebsiella
PRJEB43443_TRINITY_DN2_c0_g1_i29.p1	UniRef100_UPI001156E9BB	hypothetical protein n=2 Tax=Staphylococcus aureus TaxID=1280 RepID=UPI001156E9BB	Staphylococcus aureus	1280	Staphylococcus, Staphylococcaceae, Bacillales, Bacilli, Bacillota, Terrabacteria group, Bacteria, cellular organisms	Staphylococcus
PRJEB43443_TRINITY_DN2_c0_g2_i3.p1	UniRef100_UPI000E348F20	hypothetical protein n=1 Tax=Klebsiella pneumoniae TaxID=573 RepID=UPI000E348F20	Klebsiella pneumoniae	573	Klebsiella, Klebsiella/Raoultella group, Enterobacteriaceae, Enterobacterales, Gammaproteobacteria, Pseudomonadota, Bacteria, cellular organisms	Klebsiella
PRJEB43443_TRINITY_DN2_c0_g3_i3.p1	UniRef100_UPI000E3E9016	hypothetical protein n=1 Tax=Staphylococcus aureus TaxID=1280 RepID=UPI000E3E9016	Staphylococcus aureus	1280	Staphylococcus, Staphylococcaceae, Bacillales, Bacilli, Bacillota, Terrabacteria group, Bacteria, cellular organisms	Staphylococcus
PRJEB43443_TRINITY_DN2_c10_g1_i35.p1	UniRef100_UPI0011570AD1	reverse transcriptase family protein n=3 Tax=Staphylococcus aureus TaxID=1280 RepID=UPI0011570AD1	Staphylococcus aureus	1280	Staphylococcus, Staphylococcaceae, Bacillales, Bacilli, Bacillota, Terrabacteria group, Bacteria, cellular organisms	Staphylococcus
PRJEB43443_TRINITY_DN2_c1129_g1_i1.p1	UniRef100_UPI00115C93E5	reverse transcriptase family protein n=1 Tax=Klebsiella pneumoniae TaxID=573 RepID=UPI00115C93E5	Klebsiella pneumoniae	573	Klebsiella, Klebsiella/Raoultella group, Enterobacteriaceae, Enterobacterales, Gammaproteobacteria, Pseudomonadota, Bacteria, cellular organisms	Klebsiella
PRJEB43443_TRINITY_DN2_c1150_g1_i1.p2	UniRef100_UPI000E348F20	hypothetical protein n=1 Tax=Klebsiella pneumoniae TaxID=573 RepID=UPI000E348F20	Klebsiella pneumoniae	573	Klebsiella, Klebsiella/Raoultella group, Enterobacteriaceae, Enterobacterales, Gammaproteobacteria, Pseudomonadota, Bacteria, cellular organisms	Klebsiella
PRJEB43443_TRINITY_DN2_c1209_g1_i1.p1	UniRef100_UPI000E3C3652	endonuclease/exonuclease/phosphatase family protein n=2 Tax=Staphylococcus aureus TaxID=1280 RepID=UPI000E3C3652	Staphylococcus aureus	1280	Staphylococcus, Staphylococcaceae, Bacillales, Bacilli, Bacillota, Terrabacteria group, Bacteria, cellular organisms	Staphylococcus
PRJEB43443_TRINITY_DN2_c15_g1_i1.p1	UniRef100_UPI00099CC8AE	reverse transcriptase family protein n=1 Tax=Streptococcus pneumoniae TaxID=1313 RepID=UPI00099CC8AE	Streptococcus pneumoniae	1313	Streptococcus, Streptococcaceae, Lactobacillales, Bacilli, Bacillota, Terrabacteria group, Bacteria, cellular organisms	Streptococcus
PRJEB43443_TRINITY_DN2_c166_g1_i7.p1	UniRef100_UPI00099CC8AE	reverse transcriptase family protein n=1 Tax=Streptococcus pneumoniae TaxID=1313 RepID=UPI00099CC8AE	Streptococcus pneumoniae	1313	Streptococcus, Streptococcaceae, Lactobacillales, Bacilli, Bacillota, Terrabacteria group, Bacteria, cellular organisms	Streptococcus
PRJEB43443_TRINITY_DN2_c214_g1_i1.p1	UniRef100_UPI000E3E9016	hypothetical protein n=1 Tax=Staphylococcus aureus TaxID=1280 RepID=UPI000E3E9016	Staphylococcus aureus	1280	Staphylococcus, Staphylococcaceae, Bacillales, Bacilli, Bacillota, Terrabacteria group, Bacteria, cellular organisms	Staphylococcus
PRJEB43443_TRINITY_DN2_c273_g1_i1.p1	UniRef100_UPI000E3E9016	hypothetical protein n=1 Tax=Staphylococcus aureus TaxID=1280 RepID=UPI000E3E9016	Staphylococcus aureus	1280	Staphylococcus, Staphylococcaceae, Bacillales, Bacilli, Bacillota, Terrabacteria group, Bacteria, cellular organisms	Staphylococcus
PRJEB43443_TRINITY_DN2_c28_g1_i5.p1	UniRef100_UPI000E348F20	hypothetical protein n=1 Tax=Klebsiella pneumoniae TaxID=573 RepID=UPI000E348F20	Klebsiella pneumoniae	573	Klebsiella, Klebsiella/Raoultella group, Enterobacteriaceae, Enterobacterales, Gammaproteobacteria, Pseudomonadota, Bacteria, cellular organisms	Klebsiella
PRJEB43443_TRINITY_DN2_c36_g1_i1.p1	UniRef100_UPI000C1A2522	hypothetical protein n=1 Tax=Enterococcus faecium TaxID=1352 RepID=UPI000C1A2522	Enterococcus faecium	1352	Enterococcus, Enterococcaceae, Lactobacillales, Bacilli, Bacillota, Terrabacteria group, Bacteria, cellular organisms	Enterococcus
PRJEB43443_TRINITY_DN2_c3_g1_i11.p1	UniRef100_A0A181ZYN8	Uncharacterized protein n=2 Tax=Anaplasma phagocytophilum TaxID=948 RepID=A0A181ZYN8_ANAPH	Anaplasma phagocytophilum	948	phagocytophilum group, Anaplasma, Anaplasmataceae, Rickettsiales, Alphaproteobacteria, Pseudomonadota, Bacteria, cellular organisms	Anaplasma
PRJEB43443_TRINITY_DN2_c3_g1_i6.p1	UniRef100_A0A181ZYN8	Uncharacterized protein n=2 Tax=Anaplasma phagocytophilum TaxID=948 RepID=A0A181ZYN8_ANAPH	Anaplasma phagocytophilum	948	phagocytophilum group, Anaplasma, Anaplasmataceae, Rickettsiales, Alphaproteobacteria, Pseudomonadota, Bacteria, cellular organisms	Anaplasma
PRJEB43443_TRINITY_DN2_c620_g1_i2.p1	UniRef100_A0A1L8ZGS9	Uncharacterized protein n=1 Tax=Bacillus obstructivus TaxID=1914540 RepID=A0A1L8ZGS9_9BACI	Bacillus obstructivus	1914540	Bacillus, Bacillaceae, Bacillales, Bacilli, Bacillota, Terrabacteria group, Bacteria, cellular organisms	Bacillus
PRJEB43443_TRINITY_DN2_c70_g1_i3.p1	UniRef100_A0A1V2SAW2	Uncharacterized protein n=1 Tax=Bacillus sp. VT-16-64 TaxID=1917019 RepID=A0A1V2SAW2_9BACI	Bacillus sp. VT-16-64	1917019	unclassified Bacillus (in: firmicutes), Bacillus, Bacillaceae, Bacillales, Bacilli, Bacillota, Terrabacteria group, Bacteria, cellular organisms	Bacillus
PRJEB43443_TRINITY_DN2_c80_g1_i3.p1	UniRef100_UPI00115C0FD3	reverse transcriptase family protein n=1 Tax=Staphylococcus aureus TaxID=1280 RepID=UPI00115C0FD3	Staphylococcus aureus	1280	Staphylococcus, Staphylococcaceae, Bacillales, Bacilli, Bacillota, Terrabacteria group, Bacteria, cellular organisms	Staphylococcus
PRJEB43443_TRINITY_DN300885_c0_g1_i1.p1	UniRef100_UPI00054BBF56	hypothetical protein n=1 Tax=Pseudomonas fluorescens TaxID=294 RepID=UPI00054BBF56	Pseudomonas fluorescens	294	Pseudomonas fluorescens group, Pseudomonas, Pseudomonadaceae, Pseudomonadales, Gammaproteobacteria, Pseudomonadota, Bacteria, cellular organisms	Pseudomonas
PRJEB43443_TRINITY_DN303943_c0_g1_i1.p1	UniRef100_UPI0009CD3A51	maltose/maltodextrin ABC transporter substrate-binding protein MalE n=1 Tax=Staphylococcus aureus TaxID=1280 RepID=UPI0009CD3A51	Staphylococcus aureus	1280	Staphylococcus, Staphylococcaceae, Bacillales, Bacilli, Bacillota, Terrabacteria group, Bacteria, cellular organisms	Staphylococcus
PRJEB43443_TRINITY_DN304916_c0_g1_i1.p2	UniRef100_UPI00117A3602	keratin n=1 Tax=Klebsiella pneumoniae TaxID=573 RepID=UPI00117A3602	Klebsiella pneumoniae	573	Klebsiella, Klebsiella/Raoultella group, Enterobacteriaceae, Enterobacterales, Gammaproteobacteria, Pseudomonadota, Bacteria, cellular organisms	Klebsiella
PRJEB43443_TRINITY_DN30492_c0_g1_i1.p1	UniRef100_UPI00115943A6	reverse transcriptase family protein n=1 Tax=Staphylococcus aureus TaxID=1280 RepID=UPI00115943A6	Staphylococcus aureus	1280	Staphylococcus, Staphylococcaceae, Bacillales, Bacilli, Bacillota, Terrabacteria group, Bacteria, cellular organisms	Staphylococcus
PRJEB43443_TRINITY_DN30492_c0_g2_i1.p1	UniRef100_UPI0011612306	hypothetical protein n=1 Tax=Enterococcus faecium TaxID=1352 RepID=UPI0011612306	Enterococcus faecium	1352	Enterococcus, Enterococcaceae, Lactobacillales, Bacilli, Bacillota, Terrabacteria group, Bacteria, cellular organisms	Enterococcus
PRJEB43443_TRINITY_DN304_c26_g1_i1.p2	UniRef100_A0A3R8RWM0	Uncharacterized protein n=1 Tax=Schaalia georgiae TaxID=52768 RepID=A0A3R8RWM0_9ACTO	Schaalia georgiae	52768	Schaalia, Actinomycetaceae, Actinomycetales, Actinomycetes, Actinomycetota, Terrabacteria group, Bacteria, cellular organisms	Schaalia
PRJEB43443_TRINITY_DN30609_c5_g1_i1.p1	UniRef100_UPI00115C93E5	reverse transcriptase family protein n=1 Tax=Klebsiella pneumoniae TaxID=573 RepID=UPI00115C93E5	Klebsiella pneumoniae	573	Klebsiella, Klebsiella/Raoultella group, Enterobacteriaceae, Enterobacterales, Gammaproteobacteria, Pseudomonadota, Bacteria, cellular organisms	Klebsiella
PRJEB43443_TRINITY_DN30616_c0_g1_i1.p1	UniRef100_UPI001158FAE8	reverse transcriptase family protein n=1 Tax=Klebsiella pneumoniae TaxID=573 RepID=UPI001158FAE8	Klebsiella pneumoniae	573	Klebsiella, Klebsiella/Raoultella group, Enterobacteriaceae, Enterobacterales, Gammaproteobacteria, Pseudomonadota, Bacteria, cellular organisms	Klebsiella
PRJEB43443_TRINITY_DN307456_c0_g1_i1.p1	UniRef100_UPI00117ABCBE	hypothetical protein n=1 Tax=Klebsiella pneumoniae TaxID=573 RepID=UPI00117ABCBE	Klebsiella pneumoniae	573	Klebsiella, Klebsiella/Raoultella group, Enterobacteriaceae, Enterobacterales, Gammaproteobacteria, Pseudomonadota, Bacteria, cellular organisms	Klebsiella
PRJEB43443_TRINITY_DN307557_c0_g1_i1.p2	UniRef100_UPI000E1FF358	molecular chaperone OsmY n=1 Tax=Escherichia coli TaxID=562 RepID=UPI000E1FF358	Escherichia coli	562	Escherichia, Enterobacteriaceae, Enterobacterales, Gammaproteobacteria, Pseudomonadota, Bacteria, cellular organisms	Escherichia
PRJEB43443_TRINITY_DN307854_c0_g1_i1.p2	UniRef100_A0A4R6VUA3	Putative MFS family arabinose efflux permease n=1 Tax=Pseudomonas sp. OV184 TaxID=2135586 RepID=A0A4R6VUA3_9PSED	Pseudomonas sp. OV184	2135586	unclassified Pseudomonas, Pseudomonas, Pseudomonadaceae, Pseudomonadales, Gammaproteobacteria, Pseudomonadota, Bacteria, cellular organisms	Pseudomonas
PRJEB43443_TRINITY_DN309133_c0_g1_i1.p1	UniRef100_UPI000F57198E	hypothetical protein n=1 Tax=Pseudomonas sp. R2-60-08W TaxID=1173280 RepID=UPI000F57198E	Pseudomonas sp. R2-60-08W	1173280	unclassified Pseudomonas, Pseudomonas, Pseudomonadaceae, Pseudomonadales, Gammaproteobacteria, Pseudomonadota, Bacteria, cellular organisms	Pseudomonas
PRJEB43443_TRINITY_DN309313_c0_g1_i1.p1	UniRef100_A0A4U9LLK5	PTS system ascorbate-specific transporter subunit IIC n=1 Tax=Escherichia coli TaxID=562 RepID=A0A4U9LLK5_ECOLX	Escherichia coli	562	Escherichia, Enterobacteriaceae, Enterobacterales, Gammaproteobacteria, Pseudomonadota, Bacteria, cellular organisms	Escherichia
PRJEB43443_TRINITY_DN3146_c0_g1_i32.p11	UniRef100_E2PHW4	Uncharacterized protein n=1 Tax=Neisseria polysaccharea ATCC 43768 TaxID=546267 RepID=E2PHW4_NEIPO	Neisseria polysaccharea ATCC 43768	546267	Neisseria polysaccharea, Neisseria, Neisseriaceae, Neisseriales, Betaproteobacteria, Pseudomonadota, Bacteria, cellular organisms	Neisseria
PRJEB43443_TRINITY_DN316328_c0_g1_i1.p1	UniRef100_UPI0011C4CB72	hypothetical protein n=1 Tax=Acinetobacter baumannii TaxID=470 RepID=UPI0011C4CB72	Acinetobacter baumannii	470	Acinetobacter calcoaceticus/baumannii complex, Acinetobacter, Moraxellaceae, Moraxellales, Gammaproteobacteria, Pseudomonadota, Bacteria, cellular organisms	Acinetobacter
PRJEB43443_TRINITY_DN3175_c0_g1_i6.p1	UniRef100_A0A2B1JYT5	Endonuclease (Fragment) n=2 Tax=Bacillus cereus TaxID=1396 RepID=A0A2B1JYT5_BACCE	Bacillus cereus	1396	Bacillus cereus group, Bacillus, Bacillaceae, Bacillales, Bacilli, Bacillota, Terrabacteria group, Bacteria, cellular organisms	Bacillus
PRJEB43443_TRINITY_DN3175_c0_g1_i7.p3	UniRef100_A0A2S6WF01	DUF1725 domain-containing protein n=1 Tax=Streptomyces sp. MH60 TaxID=1940758 RepID=A0A2S6WF01_9ACTN	Streptomyces sp. MH60	1940758	unclassified Streptomyces, Streptomyces, Streptomycetaceae, Streptomycetales, Actinomycetes, Actinomycetota, Terrabacteria group, Bacteria, cellular organisms	Streptomyces
PRJEB43443_TRINITY_DN3175_c24_g1_i1.p1	UniRef100_A0A1E5NAB0	Uncharacterized protein n=1 Tax=Brachyspira hampsonii TaxID=1287055 RepID=A0A1E5NAB0_9SPIR	Brachyspira hampsonii	1287055	Brachyspira, Brachyspiraceae, Brachyspirales, Spirochaetia, Spirochaetes, Bacteria, cellular organisms	Brachyspira
PRJEB43443_TRINITY_DN318766_c0_g1_i1.p1	UniRef100_A0A3M5XJ37	Putative transposase n=1 Tax=Pseudomonas coronafaciens pv. porri TaxID=83964 RepID=A0A3M5XJ37_9PSED	Pseudomonas coronafaciens pv. porri	83964	Pseudomonas coronafaciens, Pseudomonas syringae group, Pseudomonas, Pseudomonadaceae, Pseudomonadales, Gammaproteobacteria, Pseudomonadota, Bacteria, cellular organisms	Pseudomonas
PRJEB43443_TRINITY_DN319751_c0_g1_i1.p1	UniRef100_A0A143GGV7	6-aminohexanoate-dimer hydrolase n=1 Tax=Pseudomonas yamanorum TaxID=515393 RepID=A0A143GGV7_9PSED	Pseudomonas yamanorum	515393	Pseudomonas, Pseudomonadaceae, Pseudomonadales, Gammaproteobacteria, Pseudomonadota, Bacteria, cellular organisms	Pseudomonas
PRJEB43443_TRINITY_DN322_c6_g1_i1.p1	UniRef100_A0A251WN86	Uncharacterized protein n=1 Tax=Eggerthia catenaformis TaxID=31973 RepID=A0A251WN86_9FIRM	Eggerthia catenaformis	31973	Eggerthia, Coprobacillaceae, Erysipelotrichales, Erysipelotrichia, Bacillota, Terrabacteria group, Bacteria, cellular organisms	Eggerthia
PRJEB43443_TRINITY_DN3258_c3_g2_i2.p1	UniRef100_UPI001159B1B4	hypothetical protein n=1 Tax=Staphylococcus aureus TaxID=1280 RepID=UPI001159B1B4	Staphylococcus aureus	1280	Staphylococcus, Staphylococcaceae, Bacillales, Bacilli, Bacillota, Terrabacteria group, Bacteria, cellular organisms	Staphylococcus
PRJEB43443_TRINITY_DN325_c0_g1_i16.p1	UniRef100_UPI000E3D0A40	hypothetical protein n=1 Tax=Staphylococcus aureus TaxID=1280 RepID=UPI000E3D0A40	Staphylococcus aureus	1280	Staphylococcus, Staphylococcaceae, Bacillales, Bacilli, Bacillota, Terrabacteria group, Bacteria, cellular organisms	Staphylococcus
PRJEB43443_TRINITY_DN325_c2_g1_i10.p1	UniRef100_UPI00115943A6	reverse transcriptase family protein n=1 Tax=Staphylococcus aureus TaxID=1280 RepID=UPI00115943A6	Staphylococcus aureus	1280	Staphylococcus, Staphylococcaceae, Bacillales, Bacilli, Bacillota, Terrabacteria group, Bacteria, cellular organisms	Staphylococcus
PRJEB43443_TRINITY_DN32_c11_g1_i3.p1	UniRef100_A0A1L8ZGS9	Uncharacterized protein n=1 Tax=Bacillus obstructivus TaxID=1914540 RepID=A0A1L8ZGS9_9BACI	Bacillus obstructivus	1914540	Bacillus, Bacillaceae, Bacillales, Bacilli, Bacillota, Terrabacteria group, Bacteria, cellular organisms	Bacillus
PRJEB43443_TRINITY_DN3337_c0_g1_i1.p1	UniRef100_A0A2T1BQ63	Uncharacterized protein (Fragment) n=1 Tax=Corynebacterium diphtheriae TaxID=1717 RepID=A0A2T1BQ63_CORDP	Corynebacterium diphtheriae	1717	Corynebacterium, Corynebacteriaceae, Corynebacteriales, Actinomycetes, Actinomycetota, Terrabacteria group, Bacteria, cellular organisms	Corynebacterium
PRJEB43443_TRINITY_DN33511_c1_g1_i1.p1	UniRef100_A0A251XBP0	Uncharacterized protein n=1 Tax=Thioflexothrix psekupsii TaxID=1570016 RepID=A0A251XBP0_9GAMM	Thioflexothrix psekupsii	1570016	Thioflexithrix, Thiotrichales incertae sedis, Thiotrichales, Gammaproteobacteria, Pseudomonadota, Bacteria, cellular organisms	Thioflexothrix
PRJEB43443_TRINITY_DN34079_c0_g1_i1.p1	UniRef100_UPI0011C4B535	hypothetical protein n=1 Tax=Acinetobacter baumannii TaxID=470 RepID=UPI0011C4B535	Acinetobacter baumannii	470	Acinetobacter calcoaceticus/baumannii complex, Acinetobacter, Moraxellaceae, Moraxellales, Gammaproteobacteria, Pseudomonadota, Bacteria, cellular organisms	Acinetobacter
PRJEB43443_TRINITY_DN34307_c0_g1_i1.p1	UniRef100_UPI0011C4E1EA	hypothetical protein n=1 Tax=Acinetobacter baumannii TaxID=470 RepID=UPI0011C4E1EA	Acinetobacter baumannii	470	Acinetobacter calcoaceticus/baumannii complex, Acinetobacter, Moraxellaceae, Moraxellales, Gammaproteobacteria, Pseudomonadota, Bacteria, cellular organisms	Acinetobacter
PRJEB43443_TRINITY_DN34307_c0_g1_i2.p1	UniRef100_UPI0011C4E1EA	hypothetical protein n=1 Tax=Acinetobacter baumannii TaxID=470 RepID=UPI0011C4E1EA	Acinetobacter baumannii	470	Acinetobacter calcoaceticus/baumannii complex, Acinetobacter, Moraxellaceae, Moraxellales, Gammaproteobacteria, Pseudomonadota, Bacteria, cellular organisms	Acinetobacter
PRJEB43443_TRINITY_DN3438_c0_g1_i1.p1	UniRef100_UPI000D33CB20	hypothetical protein n=1 Tax=Mycobacterium tuberculosis TaxID=1773 RepID=UPI000D33CB20	Mycobacterium tuberculosis	1773	Mycobacterium tuberculosis complex, Mycobacterium, Mycobacteriaceae, Corynebacteriales, Actinomycetes, Actinomycetota, Terrabacteria group, Bacteria, cellular organisms	Mycobacterium
PRJEB43443_TRINITY_DN3514_c0_g1_i3.p1	UniRef100_A0A5B0D099	Uncharacterized protein (Fragment) n=1 Tax=Microbacterium sp. ANT_H45B TaxID=2597346 RepID=A0A5B0D099_9MICO	Microbacterium sp. ANT_H45B	2597346	unclassified Microbacterium, Microbacterium, Microbacteriaceae, Micrococcales, Actinomycetes, Actinomycetota, Terrabacteria group, Bacteria, cellular organisms	Microbacterium
PRJEB43443_TRINITY_DN3514_c0_g2_i1.p1	UniRef100_UPI000D3D8FFF	hypothetical protein n=1 Tax=Mycobacterium tuberculosis TaxID=1773 RepID=UPI000D3D8FFF	Mycobacterium tuberculosis	1773	Mycobacterium tuberculosis complex, Mycobacterium, Mycobacteriaceae, Corynebacteriales, Actinomycetes, Actinomycetota, Terrabacteria group, Bacteria, cellular organisms	Mycobacterium
PRJEB43443_TRINITY_DN3648_c0_g1_i3.p2	UniRef100_A0A0F0CDV5	Uncharacterized protein n=1 Tax=Clostridium sp. FS41 TaxID=1609975 RepID=A0A0F0CDV5_9CLOT	Clostridium sp. FS41	1609975	unclassified Clostridium, Clostridium, Clostridiaceae, Eubacteriales, Clostridia, Bacillota, Terrabacteria group, Bacteria, cellular organisms	Clostridium
PRJEB43443_TRINITY_DN36748_c0_g1_i1.p1	UniRef100_UPI000D353EBC	hypothetical protein n=1 Tax=Mycobacterium tuberculosis TaxID=1773 RepID=UPI000D353EBC	Mycobacterium tuberculosis	1773	Mycobacterium tuberculosis complex, Mycobacterium, Mycobacteriaceae, Corynebacteriales, Actinomycetes, Actinomycetota, Terrabacteria group, Bacteria, cellular organisms	Mycobacterium
PRJEB43443_TRINITY_DN382_c0_g1_i4.p1	UniRef100_UPI001157C6CB	hypothetical protein n=1 Tax=Staphylococcus aureus TaxID=1280 RepID=UPI001157C6CB	Staphylococcus aureus	1280	Staphylococcus, Staphylococcaceae, Bacillales, Bacilli, Bacillota, Terrabacteria group, Bacteria, cellular organisms	Staphylococcus
PRJEB43443_TRINITY_DN382_c1_g2_i5.p1	UniRef100_UPI000E3E8158	endonuclease/exonuclease/phosphatase family protein n=1 Tax=Staphylococcus aureus TaxID=1280 RepID=UPI000E3E8158	Staphylococcus aureus	1280	Staphylococcus, Staphylococcaceae, Bacillales, Bacilli, Bacillota, Terrabacteria group, Bacteria, cellular organisms	Staphylococcus
PRJEB43443_TRINITY_DN38403_c0_g1_i1.p2	UniRef100_UPI0011580997	reverse transcriptase family protein n=2 Tax=Staphylococcus aureus TaxID=1280 RepID=UPI0011580997	Staphylococcus aureus	1280	Staphylococcus, Staphylococcaceae, Bacillales, Bacilli, Bacillota, Terrabacteria group, Bacteria, cellular organisms	Staphylococcus
PRJEB43443_TRINITY_DN3937_c0_g1_i16.p6	UniRef100_UPI0001549CD6	hypothetical protein n=1 Tax=Chlamydia trachomatis TaxID=813 RepID=UPI0001549CD6	Chlamydia trachomatis	813	Chlamydia, Chlamydia/Chlamydophila group, Chlamydiaceae, Chlamydiales, Chlamydiia, Chlamydiae, PVC group, Bacteria, cellular organisms	Chlamydia
PRJEB43443_TRINITY_DN3937_c1_g1_i1.p1	UniRef100_UPI000A27C863	hypothetical protein n=5 Tax=Chlamydia abortus TaxID=83555 RepID=UPI000A27C863	Chlamydia abortus	83555	Chlamydia, Chlamydia/Chlamydophila group, Chlamydiaceae, Chlamydiales, Chlamydiia, Chlamydiae, PVC group, Bacteria, cellular organisms	Chlamydia
PRJEB43443_TRINITY_DN39755_c0_g1_i1.p1	UniRef100_UPI0011DE2724	LPXTG cell wall anchor domain-containing protein n=1 Tax=Lactobacillus johnsonii TaxID=33959 RepID=UPI0011DE2724	Lactobacillus johnsonii	33959	Lactobacillus, Lactobacillaceae, Lactobacillales, Bacilli, Bacillota, Terrabacteria group, Bacteria, cellular organisms	Lactobacillus
PRJEB43443_TRINITY_DN39756_c0_g1_i1.p3	UniRef100_UPI001159BB69	hypothetical protein n=1 Tax=Staphylococcus aureus TaxID=1280 RepID=UPI001159BB69	Staphylococcus aureus	1280	Staphylococcus, Staphylococcaceae, Bacillales, Bacilli, Bacillota, Terrabacteria group, Bacteria, cellular organisms	Staphylococcus
PRJEB43443_TRINITY_DN39_c161_g1_i1.p1	UniRef100_A0A1V2SAW2	Uncharacterized protein n=1 Tax=Bacillus sp. VT-16-64 TaxID=1917019 RepID=A0A1V2SAW2_9BACI	Bacillus sp. VT-16-64	1917019	unclassified Bacillus (in: firmicutes), Bacillus, Bacillaceae, Bacillales, Bacilli, Bacillota, Terrabacteria group, Bacteria, cellular organisms	Bacillus
PRJEB43443_TRINITY_DN39_c218_g1_i1.p1	UniRef100_UPI0011156A02	hypothetical protein n=1 Tax=Vibrio toranzoniae TaxID=1194427 RepID=UPI0011156A02	Vibrio toranzoniae	1194427	Vibrio, Vibrionaceae, Vibrionales, Gammaproteobacteria, Pseudomonadota, Bacteria, cellular organisms	Vibrio
PRJEB43443_TRINITY_DN39_c258_g1_i1.p1	UniRef100_A0A1E5NAB0	Uncharacterized protein n=1 Tax=Brachyspira hampsonii TaxID=1287055 RepID=A0A1E5NAB0_9SPIR	Brachyspira hampsonii	1287055	Brachyspira, Brachyspiraceae, Brachyspirales, Spirochaetia, Spirochaetes, Bacteria, cellular organisms	Brachyspira
PRJEB43443_TRINITY_DN39_c326_g2_i2.p1	UniRef100_A0A1V2SAW2	Uncharacterized protein n=1 Tax=Bacillus sp. VT-16-64 TaxID=1917019 RepID=A0A1V2SAW2_9BACI	Bacillus sp. VT-16-64	1917019	unclassified Bacillus (in: firmicutes), Bacillus, Bacillaceae, Bacillales, Bacilli, Bacillota, Terrabacteria group, Bacteria, cellular organisms	Bacillus
PRJEB43443_TRINITY_DN39_c4_g1_i12.p1	UniRef100_UPI0009ED20E9	DUF1725 domain-containing protein n=1 Tax=Mycobacteriaceae bacterium 1482268.1 TaxID=1834080 RepID=UPI0009ED20E9	Mycobacteriaceae bacterium 1482268.1	1834080	unclassified Mycobacteriaceae, Mycobacteriaceae, Corynebacteriales, Actinomycetes, Actinomycetota, Terrabacteria group, Bacteria, cellular organisms	Mycobacteriaceae
PRJEB43443_TRINITY_DN39_c4_g1_i12.p2	UniRef100_UPI000D3B1442	hypothetical protein n=1 Tax=Mycobacterium tuberculosis TaxID=1773 RepID=UPI000D3B1442	Mycobacterium tuberculosis	1773	Mycobacterium tuberculosis complex, Mycobacterium, Mycobacteriaceae, Corynebacteriales, Actinomycetes, Actinomycetota, Terrabacteria group, Bacteria, cellular organisms	Mycobacterium
PRJEB43443_TRINITY_DN39_c739_g1_i1.p1	UniRef100_UPI00115D1DC6	hypothetical protein n=1 Tax=Klebsiella pneumoniae TaxID=573 RepID=UPI00115D1DC6	Klebsiella pneumoniae	573	Klebsiella, Klebsiella/Raoultella group, Enterobacteriaceae, Enterobacterales, Gammaproteobacteria, Pseudomonadota, Bacteria, cellular organisms	Klebsiella
PRJEB43443_TRINITY_DN403_c5_g1_i1.p2	UniRef100_UPI001157A3FB	hypothetical protein n=1 Tax=Staphylococcus aureus TaxID=1280 RepID=UPI001157A3FB	Staphylococcus aureus	1280	Staphylococcus, Staphylococcaceae, Bacillales, Bacilli, Bacillota, Terrabacteria group, Bacteria, cellular organisms	Staphylococcus
PRJEB43443_TRINITY_DN403_c5_g1_i2.p1	UniRef100_UPI001157EA0A	reverse transcriptase family protein n=1 Tax=Staphylococcus aureus TaxID=1280 RepID=UPI001157EA0A	Staphylococcus aureus	1280	Staphylococcus, Staphylococcaceae, Bacillales, Bacilli, Bacillota, Terrabacteria group, Bacteria, cellular organisms	Staphylococcus
PRJEB43443_TRINITY_DN403_c5_g1_i3.p1	UniRef100_UPI001159B1B4	hypothetical protein n=1 Tax=Staphylococcus aureus TaxID=1280 RepID=UPI001159B1B4	Staphylococcus aureus	1280	Staphylococcus, Staphylococcaceae, Bacillales, Bacilli, Bacillota, Terrabacteria group, Bacteria, cellular organisms	Staphylococcus
PRJEB43443_TRINITY_DN404_c2_g1_i4.p2	UniRef100_A0A1L8ZGS9	Uncharacterized protein n=1 Tax=Bacillus obstructivus TaxID=1914540 RepID=A0A1L8ZGS9_9BACI	Bacillus obstructivus	1914540	Bacillus, Bacillaceae, Bacillales, Bacilli, Bacillota, Terrabacteria group, Bacteria, cellular organisms	Bacillus
PRJEB43443_TRINITY_DN40598_c6_g1_i1.p1	UniRef100_UPI00099CC8AE	reverse transcriptase family protein n=1 Tax=Streptococcus pneumoniae TaxID=1313 RepID=UPI00099CC8AE	Streptococcus pneumoniae	1313	Streptococcus, Streptococcaceae, Lactobacillales, Bacilli, Bacillota, Terrabacteria group, Bacteria, cellular organisms	Streptococcus
PRJEB43443_TRINITY_DN40603_c0_g1_i2.p3	UniRef100_UPI000F80841F	hypothetical protein n=1 Tax=Enterococcus faecalis TaxID=1351 RepID=UPI000F80841F	Enterococcus faecalis	1351	Enterococcus, Enterococcaceae, Lactobacillales, Bacilli, Bacillota, Terrabacteria group, Bacteria, cellular organisms	Enterococcus
PRJEB43443_TRINITY_DN4083_c0_g1_i2.p1	UniRef100_UPI000EC6EB46	hypothetical protein n=1 Tax=Staphylococcus aureus TaxID=1280 RepID=UPI000EC6EB46	Staphylococcus aureus	1280	Staphylococcus, Staphylococcaceae, Bacillales, Bacilli, Bacillota, Terrabacteria group, Bacteria, cellular organisms	Staphylococcus
PRJEB43443_TRINITY_DN40979_c0_g1_i1.p1	UniRef100_UPI000ED7D670	hypothetical protein n=1 Tax=Staphylococcus aureus TaxID=1280 RepID=UPI000ED7D670	Staphylococcus aureus	1280	Staphylococcus, Staphylococcaceae, Bacillales, Bacilli, Bacillota, Terrabacteria group, Bacteria, cellular organisms	Staphylococcus
PRJEB43443_TRINITY_DN42345_c0_g1_i1.p1	UniRef100_UPI00099CC8AE	reverse transcriptase family protein n=1 Tax=Streptococcus pneumoniae TaxID=1313 RepID=UPI00099CC8AE	Streptococcus pneumoniae	1313	Streptococcus, Streptococcaceae, Lactobacillales, Bacilli, Bacillota, Terrabacteria group, Bacteria, cellular organisms	Streptococcus
PRJEB43443_TRINITY_DN42802_c0_g1_i1.p1	UniRef100_A0A2T0HPZ2	Helix-turn-helix domain-containing protein n=3 Tax=Pseudomonas TaxID=286 RepID=A0A2T0HPZ2_PSEFL	Pseudomonas	286	Pseudomonadaceae, Pseudomonadales, Gammaproteobacteria, Pseudomonadota, Bacteria, cellular organisms	Pseudomonas
PRJEB43443_TRINITY_DN4300_c4_g1_i5.p1	UniRef100_UPI000E3C3652	endonuclease/exonuclease/phosphatase family protein n=2 Tax=Staphylococcus aureus TaxID=1280 RepID=UPI000E3C3652	Staphylococcus aureus	1280	Staphylococcus, Staphylococcaceae, Bacillales, Bacilli, Bacillota, Terrabacteria group, Bacteria, cellular organisms	Staphylococcus
PRJEB43443_TRINITY_DN4300_c4_g1_i8.p1	UniRef100_UPI000E3C3652	endonuclease/exonuclease/phosphatase family protein n=2 Tax=Staphylococcus aureus TaxID=1280 RepID=UPI000E3C3652	Staphylococcus aureus	1280	Staphylococcus, Staphylococcaceae, Bacillales, Bacilli, Bacillota, Terrabacteria group, Bacteria, cellular organisms	Staphylococcus
PRJEB43443_TRINITY_DN438_c15_g1_i1.p1	UniRef100_UPI0007E5173E	hypothetical protein n=1 Tax=Anaplasma phagocytophilum TaxID=948 RepID=UPI0007E5173E	Anaplasma phagocytophilum	948	phagocytophilum group, Anaplasma, Anaplasmataceae, Rickettsiales, Alphaproteobacteria, Pseudomonadota, Bacteria, cellular organisms	Anaplasma
PRJEB43443_TRINITY_DN4427_c0_g1_i2.p1	UniRef100_A0A2N7YDK2	Reverse transcriptase domain-containing protein (Fragment) n=1 Tax=Pseudomonas sp. GW704-F2 TaxID=2070577 RepID=A0A2N7YDK2_9PSED	Pseudomonas sp. GW704-F2	2070577	unclassified Pseudomonas, Pseudomonas, Pseudomonadaceae, Pseudomonadales, Gammaproteobacteria, Pseudomonadota, Bacteria, cellular organisms	Pseudomonas
PRJEB43443_TRINITY_DN4427_c0_g2_i1.p1	UniRef100_UPI001141EF26	reverse transcriptase family protein n=1 Tax=Enterobacter hormaechei TaxID=158836 RepID=UPI001141EF26	Enterobacter hormaechei	158836	Enterobacter cloacae complex, Enterobacter, Enterobacteriaceae, Enterobacterales, Gammaproteobacteria, Pseudomonadota, Bacteria, cellular organisms	Enterobacter
PRJEB43443_TRINITY_DN4427_c6_g1_i1.p1	UniRef100_A0A1R1BS14	Uncharacterized protein (Fragment) n=1 Tax=Paenibacillus sp. FSL H8-0548 TaxID=1920422 RepID=A0A1R1BS14_9BACL	Paenibacillus sp. FSL H8-0548	1920422	unclassified Paenibacillus, Paenibacillus, Paenibacillaceae, Bacillales, Bacilli, Bacillota, Terrabacteria group, Bacteria, cellular organisms	Paenibacillus
PRJEB43443_TRINITY_DN46517_c1_g1_i1.p1	UniRef100_UPI000ED7D670	hypothetical protein n=1 Tax=Staphylococcus aureus TaxID=1280 RepID=UPI000ED7D670	Staphylococcus aureus	1280	Staphylococcus, Staphylococcaceae, Bacillales, Bacilli, Bacillota, Terrabacteria group, Bacteria, cellular organisms	Staphylococcus
PRJEB43443_TRINITY_DN46550_c1_g1_i1.p1	UniRef100_UPI000B17C48C	endonuclease/exonuclease/phosphatase family protein n=1 Tax=Escherichia coli TaxID=562 RepID=UPI000B17C48C	Escherichia coli	562	Escherichia, Enterobacteriaceae, Enterobacterales, Gammaproteobacteria, Pseudomonadota, Bacteria, cellular organisms	Escherichia
PRJEB43443_TRINITY_DN46990_c0_g1_i1.p1	UniRef100_A0A137PN31	Uncharacterized protein n=12 Tax=Bacilli TaxID=91061 RepID=A0A137PN31_LACJH	Bacilli	91061	Bacillota, Terrabacteria group, Bacteria, cellular organisms	Bacilli
PRJEB43443_TRINITY_DN46_c4_g1_i7.p1	UniRef100_UPI00099CC8AE	reverse transcriptase family protein n=1 Tax=Streptococcus pneumoniae TaxID=1313 RepID=UPI00099CC8AE	Streptococcus pneumoniae	1313	Streptococcus, Streptococcaceae, Lactobacillales, Bacilli, Bacillota, Terrabacteria group, Bacteria, cellular organisms	Streptococcus
PRJEB43443_TRINITY_DN4833_c0_g1_i1.p1	UniRef100_UPI001177356E	reverse transcriptase family protein n=2 Tax=Chlamydia abortus TaxID=83555 RepID=UPI001177356E	Chlamydia abortus	83555	Chlamydia, Chlamydia/Chlamydophila group, Chlamydiaceae, Chlamydiales, Chlamydiia, Chlamydiae, PVC group, Bacteria, cellular organisms	Chlamydia
PRJEB43443_TRINITY_DN4847_c0_g2_i12.p1	UniRef100_UPI00099CC8AE	reverse transcriptase family protein n=1 Tax=Streptococcus pneumoniae TaxID=1313 RepID=UPI00099CC8AE	Streptococcus pneumoniae	1313	Streptococcus, Streptococcaceae, Lactobacillales, Bacilli, Bacillota, Terrabacteria group, Bacteria, cellular organisms	Streptococcus
PRJEB43443_TRINITY_DN485_c26_g1_i1.p1	UniRef100_UPI0009375F55	hypothetical protein n=1 Tax=Enterococcus faecalis TaxID=1351 RepID=UPI0009375F55	Enterococcus faecalis	1351	Enterococcus, Enterococcaceae, Lactobacillales, Bacilli, Bacillota, Terrabacteria group, Bacteria, cellular organisms	Enterococcus
PRJEB43443_TRINITY_DN48868_c1_g1_i1.p2	UniRef100_UPI0002B509A9	hypothetical protein n=1 Tax=Streptococcus mutans TaxID=1309 RepID=UPI0002B509A9	Streptococcus mutans	1309	Streptococcus, Streptococcaceae, Lactobacillales, Bacilli, Bacillota, Terrabacteria group, Bacteria, cellular organisms	Streptococcus
PRJEB43443_TRINITY_DN489_c4_g2_i1.p1	UniRef100_UPI0011612306	hypothetical protein n=1 Tax=Enterococcus faecium TaxID=1352 RepID=UPI0011612306	Enterococcus faecium	1352	Enterococcus, Enterococcaceae, Lactobacillales, Bacilli, Bacillota, Terrabacteria group, Bacteria, cellular organisms	Enterococcus
PRJEB43443_TRINITY_DN4985_c2_g1_i1.p1	UniRef100_UPI001158639F	hypothetical protein n=1 Tax=Staphylococcus aureus TaxID=1280 RepID=UPI001158639F	Staphylococcus aureus	1280	Staphylococcus, Staphylococcaceae, Bacillales, Bacilli, Bacillota, Terrabacteria group, Bacteria, cellular organisms	Staphylococcus
PRJEB43443_TRINITY_DN51394_c0_g1_i1.p1	UniRef100_A0A2N2U7S4	Bifunctional uridylyltransferase/uridylyl-removing enzyme n=1 Tax=Betaproteobacteria bacterium HGW-Betaproteobacteria-15 TaxID=2013706 RepID=A0A2N2U7S4_9PROT	Betaproteobacteria bacterium HGW-Betaproteobacteria-15	2013706	unclassified Betaproteobacteria, Betaproteobacteria, Pseudomonadota, Bacteria, cellular organisms	Betaproteobacteria
PRJEB43443_TRINITY_DN51735_c0_g1_i1.p1	UniRef100_UPI001157A3FB	hypothetical protein n=1 Tax=Staphylococcus aureus TaxID=1280 RepID=UPI001157A3FB	Staphylococcus aureus	1280	Staphylococcus, Staphylococcaceae, Bacillales, Bacilli, Bacillota, Terrabacteria group, Bacteria, cellular organisms	Staphylococcus
PRJEB43443_TRINITY_DN5234_c2_g1_i2.p1	UniRef100_UPI0011569116	hypothetical protein n=1 Tax=Mycobacterium kansasii TaxID=1768 RepID=UPI0011569116	Mycobacterium kansasii	1768	Mycobacterium, Mycobacteriaceae, Corynebacteriales, Actinomycetes, Actinomycetota, Terrabacteria group, Bacteria, cellular organisms	Mycobacterium
PRJEB43443_TRINITY_DN5252_c1_g1_i19.p1	UniRef100_UPI00099CC8AE	reverse transcriptase family protein n=1 Tax=Streptococcus pneumoniae TaxID=1313 RepID=UPI00099CC8AE	Streptococcus pneumoniae	1313	Streptococcus, Streptococcaceae, Lactobacillales, Bacilli, Bacillota, Terrabacteria group, Bacteria, cellular organisms	Streptococcus
PRJEB43443_TRINITY_DN52731_c0_g1_i2.p1	UniRef100_A0A3R8RWM0	Uncharacterized protein n=1 Tax=Schaalia georgiae TaxID=52768 RepID=A0A3R8RWM0_9ACTO	Schaalia georgiae	52768	Schaalia, Actinomycetaceae, Actinomycetales, Actinomycetes, Actinomycetota, Terrabacteria group, Bacteria, cellular organisms	Schaalia
PRJEB43443_TRINITY_DN53158_c0_g1_i1.p2	UniRef100_A0A4V2JQC3	Uncharacterized protein (Fragment) n=1 Tax=Campylobacter sp. B423b TaxID=2267891 RepID=A0A4V2JQC3_9PROT	Campylobacter sp. B423b	2267891	Campylobacter, Campylobacteraceae, Campylobacterales, Epsilonproteobacteria, delta/epsilon subdivisions, Pseudomonadota, Bacteria, cellular organisms	Campylobacter
PRJEB43443_TRINITY_DN5382_c3_g1_i1.p1	UniRef100_UPI00115943A6	reverse transcriptase family protein n=1 Tax=Staphylococcus aureus TaxID=1280 RepID=UPI00115943A6	Staphylococcus aureus	1280	Staphylococcus, Staphylococcaceae, Bacillales, Bacilli, Bacillota, Terrabacteria group, Bacteria, cellular organisms	Staphylococcus
PRJEB43443_TRINITY_DN545_c13_g1_i12.p1	UniRef100_UPI0009375F55	hypothetical protein n=1 Tax=Enterococcus faecalis TaxID=1351 RepID=UPI0009375F55	Enterococcus faecalis	1351	Enterococcus, Enterococcaceae, Lactobacillales, Bacilli, Bacillota, Terrabacteria group, Bacteria, cellular organisms	Enterococcus
PRJEB43443_TRINITY_DN545_c13_g1_i4.p2	UniRef100_UPI0009375F55	hypothetical protein n=1 Tax=Enterococcus faecalis TaxID=1351 RepID=UPI0009375F55	Enterococcus faecalis	1351	Enterococcus, Enterococcaceae, Lactobacillales, Bacilli, Bacillota, Terrabacteria group, Bacteria, cellular organisms	Enterococcus
PRJEB43443_TRINITY_DN545_c13_g1_i8.p2	UniRef100_UPI0009375F55	hypothetical protein n=1 Tax=Enterococcus faecalis TaxID=1351 RepID=UPI0009375F55	Enterococcus faecalis	1351	Enterococcus, Enterococcaceae, Lactobacillales, Bacilli, Bacillota, Terrabacteria group, Bacteria, cellular organisms	Enterococcus
PRJEB43443_TRINITY_DN55180_c2_g1_i2.p1	UniRef100_UPI00099CC8AE	reverse transcriptase family protein n=1 Tax=Streptococcus pneumoniae TaxID=1313 RepID=UPI00099CC8AE	Streptococcus pneumoniae	1313	Streptococcus, Streptococcaceae, Lactobacillales, Bacilli, Bacillota, Terrabacteria group, Bacteria, cellular organisms	Streptococcus
PRJEB43443_TRINITY_DN5732_c3_g1_i1.p2	UniRef100_UPI00114760E9	hypothetical protein n=1 Tax=Leptospira interrogans TaxID=173 RepID=UPI00114760E9	Leptospira interrogans	173	Leptospira, Leptospiraceae, Leptospirales, Spirochaetia, Spirochaetes, Bacteria, cellular organisms	Leptospira
PRJEB43443_TRINITY_DN577_c1_g1_i11.p1	UniRef100_UPI001157EA0A	reverse transcriptase family protein n=1 Tax=Staphylococcus aureus TaxID=1280 RepID=UPI001157EA0A	Staphylococcus aureus	1280	Staphylococcus, Staphylococcaceae, Bacillales, Bacilli, Bacillota, Terrabacteria group, Bacteria, cellular organisms	Staphylococcus
PRJEB43443_TRINITY_DN57_c10_g1_i1.p1	UniRef100_A0A368MLB6	Uncharacterized protein (Fragment) n=1 Tax=Acinetobacter baumannii TaxID=470 RepID=A0A368MLB6_ACIBA	Acinetobacter baumannii	470	Acinetobacter calcoaceticus/baumannii complex, Acinetobacter, Moraxellaceae, Moraxellales, Gammaproteobacteria, Pseudomonadota, Bacteria, cellular organisms	Acinetobacter
PRJEB43443_TRINITY_DN58533_c0_g1_i2.p1	UniRef100_UPI001158639F	hypothetical protein n=1 Tax=Staphylococcus aureus TaxID=1280 RepID=UPI001158639F	Staphylococcus aureus	1280	Staphylococcus, Staphylococcaceae, Bacillales, Bacilli, Bacillota, Terrabacteria group, Bacteria, cellular organisms	Staphylococcus
PRJEB43443_TRINITY_DN58533_c0_g1_i6.p1	UniRef100_UPI001158639F	hypothetical protein n=1 Tax=Staphylococcus aureus TaxID=1280 RepID=UPI001158639F	Staphylococcus aureus	1280	Staphylococcus, Staphylococcaceae, Bacillales, Bacilli, Bacillota, Terrabacteria group, Bacteria, cellular organisms	Staphylococcus
PRJEB43443_TRINITY_DN58_c0_g1_i10.p2	UniRef100_UPI001158639F	hypothetical protein n=1 Tax=Staphylococcus aureus TaxID=1280 RepID=UPI001158639F	Staphylococcus aureus	1280	Staphylococcus, Staphylococcaceae, Bacillales, Bacilli, Bacillota, Terrabacteria group, Bacteria, cellular organisms	Staphylococcus
PRJEB43443_TRINITY_DN58_c0_g1_i9.p1	UniRef100_UPI001158639F	hypothetical protein n=1 Tax=Staphylococcus aureus TaxID=1280 RepID=UPI001158639F	Staphylococcus aureus	1280	Staphylococcus, Staphylococcaceae, Bacillales, Bacilli, Bacillota, Terrabacteria group, Bacteria, cellular organisms	Staphylococcus
PRJEB43443_TRINITY_DN58_c3_g1_i1.p1	UniRef100_UPI001157C6CB	hypothetical protein n=1 Tax=Staphylococcus aureus TaxID=1280 RepID=UPI001157C6CB	Staphylococcus aureus	1280	Staphylococcus, Staphylococcaceae, Bacillales, Bacilli, Bacillota, Terrabacteria group, Bacteria, cellular organisms	Staphylococcus
PRJEB43443_TRINITY_DN5955_c8_g1_i1.p2	UniRef100_UPI00115C93E5	reverse transcriptase family protein n=1 Tax=Klebsiella pneumoniae TaxID=573 RepID=UPI00115C93E5	Klebsiella pneumoniae	573	Klebsiella, Klebsiella/Raoultella group, Enterobacteriaceae, Enterobacterales, Gammaproteobacteria, Pseudomonadota, Bacteria, cellular organisms	Klebsiella
PRJEB43443_TRINITY_DN5982_c4_g1_i1.p1	UniRef100_A0A2A8G8F5	Uncharacterized protein (Fragment) n=1 Tax=Bacillus wiedmannii TaxID=1890302 RepID=A0A2A8G8F5_9BACI	Bacillus wiedmannii	1890302	Bacillus cereus group, Bacillus, Bacillaceae, Bacillales, Bacilli, Bacillota, Terrabacteria group, Bacteria, cellular organisms	Bacillus
PRJEB43443_TRINITY_DN6120_c0_g1_i1.p1	UniRef100_A0A2I2KZ24	Uncharacterized protein n=1 Tax=Frankia canadensis TaxID=1836972 RepID=A0A2I2KZ24_9ACTN	Frankia canadensis	1836972	Frankia, Frankiaceae, Frankiales, Actinomycetes, Actinomycetota, Terrabacteria group, Bacteria, cellular organisms	Frankia
PRJEB43443_TRINITY_DN612_c9_g1_i11.p3	UniRef100_UPI000E3E9016	hypothetical protein n=1 Tax=Staphylococcus aureus TaxID=1280 RepID=UPI000E3E9016	Staphylococcus aureus	1280	Staphylococcus, Staphylococcaceae, Bacillales, Bacilli, Bacillota, Terrabacteria group, Bacteria, cellular organisms	Staphylococcus
PRJEB43443_TRINITY_DN61373_c0_g1_i3.p1	UniRef100_A0A0E9DG03	Retron-type reverse transcriptase n=1 Tax=Chlamydia trachomatis TaxID=813 RepID=A0A0E9DG03_CHLTH	Chlamydia trachomatis	813	Chlamydia, Chlamydia/Chlamydophila group, Chlamydiaceae, Chlamydiales, Chlamydiia, Chlamydiae, PVC group, Bacteria, cellular organisms	Chlamydia
PRJEB43443_TRINITY_DN6253_c1_g1_i1.p2	UniRef100_A0A1E5NAB0	Uncharacterized protein n=1 Tax=Brachyspira hampsonii TaxID=1287055 RepID=A0A1E5NAB0_9SPIR	Brachyspira hampsonii	1287055	Brachyspira, Brachyspiraceae, Brachyspirales, Spirochaetia, Spirochaetes, Bacteria, cellular organisms	Brachyspira
PRJEB43443_TRINITY_DN63396_c0_g1_i1.p1	UniRef100_UPI0011B9E05D	hypothetical protein n=1 Tax=Klebsiella pneumoniae TaxID=573 RepID=UPI0011B9E05D	Klebsiella pneumoniae	573	Klebsiella, Klebsiella/Raoultella group, Enterobacteriaceae, Enterobacterales, Gammaproteobacteria, Pseudomonadota, Bacteria, cellular organisms	Klebsiella
PRJEB43443_TRINITY_DN63717_c0_g1_i1.p1	UniRef100_W4TTY0	NADPH-dependent mycothiol reductase Mtr n=1 Tax=Cutibacterium acnes JCM 18916 TaxID=1302242 RepID=W4TTY0_CUTAC	Cutibacterium acnes JCM 18916	1302242	Cutibacterium acnes, Cutibacterium, Propionibacteriaceae, Propionibacteriales, Actinomycetes, Actinomycetota, Terrabacteria group, Bacteria, cellular organisms	Cutibacterium
PRJEB43443_TRINITY_DN63_c13_g1_i1.p1	UniRef100_UPI00067E2ED9	hypothetical protein n=1 Tax=Streptococcus pneumoniae TaxID=1313 RepID=UPI00067E2ED9	Streptococcus pneumoniae	1313	Streptococcus, Streptococcaceae, Lactobacillales, Bacilli, Bacillota, Terrabacteria group, Bacteria, cellular organisms	Streptococcus
PRJEB43443_TRINITY_DN63_c1_g1_i3.p1	UniRef100_UPI00067BBB75	hypothetical protein n=1 Tax=Streptococcus pneumoniae TaxID=1313 RepID=UPI00067BBB75	Streptococcus pneumoniae	1313	Streptococcus, Streptococcaceae, Lactobacillales, Bacilli, Bacillota, Terrabacteria group, Bacteria, cellular organisms	Streptococcus
PRJEB43443_TRINITY_DN63_c2_g1_i14.p1	UniRef100_UPI000DEF3498	hypothetical protein n=1 Tax=Ruminococcaceae bacterium HV4-5-B5C TaxID=2048667 RepID=UPI000DEF3498	Ruminococcaceae bacterium HV4-5-B5C	2048667	unclassified Oscillospiraceae, Oscillospiraceae, Eubacteriales, Clostridia, Bacillota, Terrabacteria group, Bacteria, cellular organisms	Ruminococcaceae
PRJEB43443_TRINITY_DN63_c2_g1_i21.p2	UniRef100_A0A235B1D2	Uncharacterized protein n=1 Tax=Paludifilum halophilum TaxID=1642702 RepID=A0A235B1D2_9BACL	Paludifilum halophilum	1642702	Paludifilum, Thermoactinomycetaceae, Bacillales, Bacilli, Bacillota, Terrabacteria group, Bacteria, cellular organisms	Paludifilum
PRJEB43443_TRINITY_DN6477_c2_g1_i1.p1	UniRef100_UPI00115943A6	reverse transcriptase family protein n=1 Tax=Staphylococcus aureus TaxID=1280 RepID=UPI00115943A6	Staphylococcus aureus	1280	Staphylococcus, Staphylococcaceae, Bacillales, Bacilli, Bacillota, Terrabacteria group, Bacteria, cellular organisms	Staphylococcus
PRJEB43443_TRINITY_DN647_c1_g2_i1.p1	UniRef100_A0A1L8ZGS9	Uncharacterized protein n=1 Tax=Bacillus obstructivus TaxID=1914540 RepID=A0A1L8ZGS9_9BACI	Bacillus obstructivus	1914540	Bacillus, Bacillaceae, Bacillales, Bacilli, Bacillota, Terrabacteria group, Bacteria, cellular organisms	Bacillus
PRJEB43443_TRINITY_DN65728_c0_g1_i1.p1	UniRef100_A0A2A2I6F0	Uncharacterized protein n=1 Tax=Virgibacillus profundi TaxID=2024555 RepID=A0A2A2I6F0_9BACI	Virgibacillus profundi	2024555	Virgibacillus, Bacillaceae, Bacillales, Bacilli, Bacillota, Terrabacteria group, Bacteria, cellular organisms	Virgibacillus
PRJEB43443_TRINITY_DN6710_c0_g1_i3.p1	UniRef100_UPI000D34A001	hypothetical protein n=1 Tax=Mycobacterium tuberculosis TaxID=1773 RepID=UPI000D34A001	Mycobacterium tuberculosis	1773	Mycobacterium tuberculosis complex, Mycobacterium, Mycobacteriaceae, Corynebacteriales, Actinomycetes, Actinomycetota, Terrabacteria group, Bacteria, cellular organisms	Mycobacterium
PRJEB43443_TRINITY_DN677_c4_g1_i1.p3	UniRef100_A0A1E5NAB0	Uncharacterized protein n=1 Tax=Brachyspira hampsonii TaxID=1287055 RepID=A0A1E5NAB0_9SPIR	Brachyspira hampsonii	1287055	Brachyspira, Brachyspiraceae, Brachyspirales, Spirochaetia, Spirochaetes, Bacteria, cellular organisms	Brachyspira
PRJEB43443_TRINITY_DN6826_c0_g1_i5.p1	UniRef100_UPI000D353EBC	hypothetical protein n=1 Tax=Mycobacterium tuberculosis TaxID=1773 RepID=UPI000D353EBC	Mycobacterium tuberculosis	1773	Mycobacterium tuberculosis complex, Mycobacterium, Mycobacteriaceae, Corynebacteriales, Actinomycetes, Actinomycetota, Terrabacteria group, Bacteria, cellular organisms	Mycobacterium
PRJEB43443_TRINITY_DN6983_c1_g1_i3.p1	UniRef100_UPI00115943A6	reverse transcriptase family protein n=1 Tax=Staphylococcus aureus TaxID=1280 RepID=UPI00115943A6	Staphylococcus aureus	1280	Staphylococcus, Staphylococcaceae, Bacillales, Bacilli, Bacillota, Terrabacteria group, Bacteria, cellular organisms	Staphylococcus
PRJEB43443_TRINITY_DN7057_c0_g1_i3.p1	UniRef100_UPI000DD9E8D7	hypothetical protein n=1 Tax=Escherichia coli TaxID=562 RepID=UPI000DD9E8D7	Escherichia coli	562	Escherichia, Enterobacteriaceae, Enterobacterales, Gammaproteobacteria, Pseudomonadota, Bacteria, cellular organisms	Escherichia
PRJEB43443_TRINITY_DN7057_c0_g1_i5.p1	UniRef100_UPI000B4073CE	hypothetical protein n=1 Tax=Mycobacterium tuberculosis TaxID=1773 RepID=UPI000B4073CE	Mycobacterium tuberculosis	1773	Mycobacterium tuberculosis complex, Mycobacterium, Mycobacteriaceae, Corynebacteriales, Actinomycetes, Actinomycetota, Terrabacteria group, Bacteria, cellular organisms	Mycobacterium
PRJEB43443_TRINITY_DN70779_c0_g1_i1.p1	UniRef100_UPI000E3D0A40	hypothetical protein n=1 Tax=Staphylococcus aureus TaxID=1280 RepID=UPI000E3D0A40	Staphylococcus aureus	1280	Staphylococcus, Staphylococcaceae, Bacillales, Bacilli, Bacillota, Terrabacteria group, Bacteria, cellular organisms	Staphylococcus
PRJEB43443_TRINITY_DN71398_c0_g1_i1.p1	UniRef100_UPI0011787F9B	reverse transcriptase family protein n=2 Tax=Chlamydia abortus TaxID=83555 RepID=UPI0011787F9B	Chlamydia abortus	83555	Chlamydia, Chlamydia/Chlamydophila group, Chlamydiaceae, Chlamydiales, Chlamydiia, Chlamydiae, PVC group, Bacteria, cellular organisms	Chlamydia
PRJEB43443_TRINITY_DN7281_c0_g1_i1.p1	UniRef100_UPI00115943A6	reverse transcriptase family protein n=1 Tax=Staphylococcus aureus TaxID=1280 RepID=UPI00115943A6	Staphylococcus aureus	1280	Staphylococcus, Staphylococcaceae, Bacillales, Bacilli, Bacillota, Terrabacteria group, Bacteria, cellular organisms	Staphylococcus
PRJEB43443_TRINITY_DN729_c2_g1_i7.p1	UniRef100_UPI000D37B2A4	hypothetical protein n=1 Tax=Mycobacterium tuberculosis TaxID=1773 RepID=UPI000D37B2A4	Mycobacterium tuberculosis	1773	Mycobacterium tuberculosis complex, Mycobacterium, Mycobacteriaceae, Corynebacteriales, Actinomycetes, Actinomycetota, Terrabacteria group, Bacteria, cellular organisms	Mycobacterium
PRJEB43443_TRINITY_DN729_c2_g1_i9.p2	UniRef100_UPI000FDBC966	hypothetical protein n=1 Tax=Escherichia coli TaxID=562 RepID=UPI000FDBC966	Escherichia coli	562	Escherichia, Enterobacteriaceae, Enterobacterales, Gammaproteobacteria, Pseudomonadota, Bacteria, cellular organisms	Escherichia
PRJEB43443_TRINITY_DN729_c2_g2_i1.p1	UniRef100_A0A0U1N3J4	Uncharacterized protein n=1 Tax=Chlamydia trachomatis TaxID=813 RepID=A0A0U1N3J4_CHLTH	Chlamydia trachomatis	813	Chlamydia, Chlamydia/Chlamydophila group, Chlamydiaceae, Chlamydiales, Chlamydiia, Chlamydiae, PVC group, Bacteria, cellular organisms	Chlamydia
PRJEB43443_TRINITY_DN729_c5_g1_i2.p1	UniRef100_UPI000DD662D3	hypothetical protein n=1 Tax=Escherichia coli TaxID=562 RepID=UPI000DD662D3	Escherichia coli	562	Escherichia, Enterobacteriaceae, Enterobacterales, Gammaproteobacteria, Pseudomonadota, Bacteria, cellular organisms	Escherichia
PRJEB43443_TRINITY_DN73509_c0_g1_i1.p1	UniRef100_UPI0009ADAB23	AMP-binding protein n=1 Tax=Bacillus subtilis TaxID=1423 RepID=UPI0009ADAB23	Bacillus subtilis	1423	Bacillus subtilis group, Bacillus, Bacillaceae, Bacillales, Bacilli, Bacillota, Terrabacteria group, Bacteria, cellular organisms	Bacillus
PRJEB43443_TRINITY_DN742_c1_g2_i1.p1	UniRef100_A0A181ZYN8	Uncharacterized protein n=2 Tax=Anaplasma phagocytophilum TaxID=948 RepID=A0A181ZYN8_ANAPH	Anaplasma phagocytophilum	948	phagocytophilum group, Anaplasma, Anaplasmataceae, Rickettsiales, Alphaproteobacteria, Pseudomonadota, Bacteria, cellular organisms	Anaplasma
PRJEB43443_TRINITY_DN7649_c4_g3_i1.p1	UniRef100_A0A1E5NAB0	Uncharacterized protein n=1 Tax=Brachyspira hampsonii TaxID=1287055 RepID=A0A1E5NAB0_9SPIR	Brachyspira hampsonii	1287055	Brachyspira, Brachyspiraceae, Brachyspirales, Spirochaetia, Spirochaetes, Bacteria, cellular organisms	Brachyspira
PRJEB43443_TRINITY_DN7744_c1_g1_i2.p1	UniRef100_A0A317T9J9	Uncharacterized protein n=1 Tax=Clostridium perfringens TaxID=1502 RepID=A0A317T9J9_CLOPF	Clostridium perfringens	1502	Clostridium, Clostridiaceae, Eubacteriales, Clostridia, Bacillota, Terrabacteria group, Bacteria, cellular organisms	Clostridium
PRJEB43443_TRINITY_DN780_c6_g1_i3.p1	UniRef100_A0A1E5NAB0	Uncharacterized protein n=1 Tax=Brachyspira hampsonii TaxID=1287055 RepID=A0A1E5NAB0_9SPIR	Brachyspira hampsonii	1287055	Brachyspira, Brachyspiraceae, Brachyspirales, Spirochaetia, Spirochaetes, Bacteria, cellular organisms	Brachyspira
PRJEB43443_TRINITY_DN7846_c2_g1_i1.p1	UniRef100_UPI0011C4D495	hypothetical protein n=1 Tax=Acinetobacter baumannii TaxID=470 RepID=UPI0011C4D495	Acinetobacter baumannii	470	Acinetobacter calcoaceticus/baumannii complex, Acinetobacter, Moraxellaceae, Moraxellales, Gammaproteobacteria, Pseudomonadota, Bacteria, cellular organisms	Acinetobacter
PRJEB43443_TRINITY_DN7883_c0_g1_i1.p1	UniRef100_UPI000DD662D3	hypothetical protein n=1 Tax=Escherichia coli TaxID=562 RepID=UPI000DD662D3	Escherichia coli	562	Escherichia, Enterobacteriaceae, Enterobacterales, Gammaproteobacteria, Pseudomonadota, Bacteria, cellular organisms	Escherichia
PRJEB43443_TRINITY_DN7997_c1_g1_i1.p2	UniRef100_UPI0011C4B4A8	hypothetical protein n=1 Tax=Acinetobacter baumannii TaxID=470 RepID=UPI0011C4B4A8	Acinetobacter baumannii	470	Acinetobacter calcoaceticus/baumannii complex, Acinetobacter, Moraxellaceae, Moraxellales, Gammaproteobacteria, Pseudomonadota, Bacteria, cellular organisms	Acinetobacter
PRJEB43443_TRINITY_DN8009_c0_g1_i1.p1	UniRef100_A0A2N6IBK7	Endonuclease (Fragment) n=1 Tax=Janthinobacterium sp. ROICE36 TaxID=2048670 RepID=A0A2N6IBK7_9BURK	Janthinobacterium sp. ROICE36	2048670	unclassified Janthinobacterium, Janthinobacterium, Oxalobacteraceae, Burkholderiales, Betaproteobacteria, Pseudomonadota, Bacteria, cellular organisms	Janthinobacterium
PRJEB43443_TRINITY_DN801_c5_g1_i2.p2	UniRef100_A0A0U1N3C7	Uncharacterized protein n=1 Tax=Chlamydia trachomatis TaxID=813 RepID=A0A0U1N3C7_CHLTH	Chlamydia trachomatis	813	Chlamydia, Chlamydia/Chlamydophila group, Chlamydiaceae, Chlamydiales, Chlamydiia, Chlamydiae, PVC group, Bacteria, cellular organisms	Chlamydia
PRJEB43443_TRINITY_DN8026_c0_g1_i2.p1	UniRef100_A0A2G5MX92	Uncharacterized protein (Fragment) n=1 Tax=Pseudomonas sp. 2995-3 TaxID=1712680 RepID=A0A2G5MX92_9PSED	Pseudomonas sp. 2995-3	1712680	unclassified Pseudomonas, Pseudomonas, Pseudomonadaceae, Pseudomonadales, Gammaproteobacteria, Pseudomonadota, Bacteria, cellular organisms	Pseudomonas
PRJEB43443_TRINITY_DN81474_c0_g1_i1.p1	UniRef100_A0A3N9PIP5	Photosystem I reaction center protein subunit XI n=1 Tax=Rhodobacteraceae bacterium CH30 TaxID=2490538 RepID=A0A3N9PIP5_9RHOB	Rhodobacteraceae bacterium CH30	2490538	unclassified Paracoccaceae, Paracoccaceae, Rhodobacterales, Alphaproteobacteria, Pseudomonadota, Bacteria, cellular organisms	Rhodobacteraceae
PRJEB43443_TRINITY_DN8339_c1_g1_i1.p1	UniRef100_UPI0011AFFD65	hypothetical protein n=1 Tax=Cronobacter sakazakii TaxID=28141 RepID=UPI0011AFFD65	Cronobacter sakazakii	28141	Cronobacter, Enterobacteriaceae, Enterobacterales, Gammaproteobacteria, Pseudomonadota, Bacteria, cellular organisms	Cronobacter
PRJEB43443_TRINITY_DN83830_c0_g1_i7.p2	UniRef100_UPI00115818D6	hypothetical protein n=1 Tax=Staphylococcus aureus TaxID=1280 RepID=UPI00115818D6	Staphylococcus aureus	1280	Staphylococcus, Staphylococcaceae, Bacillales, Bacilli, Bacillota, Terrabacteria group, Bacteria, cellular organisms	Staphylococcus
PRJEB43443_TRINITY_DN8396_c0_g1_i1.p1	UniRef100_UPI001130781F	hypothetical protein n=1 Tax=Microbacterium sp. AISO3 TaxID=2002831 RepID=UPI001130781F	Microbacterium sp. AISO3	2002831	unclassified Microbacterium, Microbacterium, Microbacteriaceae, Micrococcales, Actinomycetes, Actinomycetota, Terrabacteria group, Bacteria, cellular organisms	Microbacterium
PRJEB43443_TRINITY_DN8400_c1_g1_i2.p1	UniRef100_A0A4S1M2S6	Uncharacterized protein (Fragment) n=1 Tax=bacterium NHP-B TaxID=2491344 RepID=A0A4S1M2S6_9BACT	bacterium NHP-B	2491344	unclassified Bacteria, Bacteria, cellular organisms	bacterium
PRJEB43443_TRINITY_DN852_c0_g1_i23.p1	UniRef100_UPI00115A4FEA	hypothetical protein n=1 Tax=Klebsiella pneumoniae TaxID=573 RepID=UPI00115A4FEA	Klebsiella pneumoniae	573	Klebsiella, Klebsiella/Raoultella group, Enterobacteriaceae, Enterobacterales, Gammaproteobacteria, Pseudomonadota, Bacteria, cellular organisms	Klebsiella
PRJEB43443_TRINITY_DN8598_c12_g1_i1.p1	UniRef100_A0A368KZ13	DUF1725 domain-containing protein n=1 Tax=Blastopirellula cremea TaxID=1031537 RepID=A0A368KZ13_9PLAN	Blastopirellula cremea	1031537	Bremerella, Pirellulaceae, Pirellulales, Planctomycetia, Planctomycetota, PVC group, Bacteria, cellular organisms	Blastopirellula
PRJEB43443_TRINITY_DN8604_c0_g1_i1.p1	UniRef100_UPI001158929D	hypothetical protein n=1 Tax=Staphylococcus aureus TaxID=1280 RepID=UPI001158929D	Staphylococcus aureus	1280	Staphylococcus, Staphylococcaceae, Bacillales, Bacilli, Bacillota, Terrabacteria group, Bacteria, cellular organisms	Staphylococcus
PRJEB43443_TRINITY_DN88404_c0_g1_i1.p1	UniRef100_UPI000DAFDF94	hypothetical protein n=1 Tax=Burkholderia multivorans TaxID=87883 RepID=UPI000DAFDF94	Burkholderia multivorans	87883	Burkholderia cepacia complex, Burkholderia, Burkholderiaceae, Burkholderiales, Betaproteobacteria, Pseudomonadota, Bacteria, cellular organisms	Burkholderia
PRJEB43443_TRINITY_DN88731_c1_g1_i1.p1	UniRef100_UPI000E3BA54F	hypothetical protein n=1 Tax=Staphylococcus aureus TaxID=1280 RepID=UPI000E3BA54F	Staphylococcus aureus	1280	Staphylococcus, Staphylococcaceae, Bacillales, Bacilli, Bacillota, Terrabacteria group, Bacteria, cellular organisms	Staphylococcus
PRJEB43443_TRINITY_DN8900_c0_g1_i5.p1	UniRef100_UPI00115943A6	reverse transcriptase family protein n=1 Tax=Staphylococcus aureus TaxID=1280 RepID=UPI00115943A6	Staphylococcus aureus	1280	Staphylococcus, Staphylococcaceae, Bacillales, Bacilli, Bacillota, Terrabacteria group, Bacteria, cellular organisms	Staphylococcus
PRJEB43443_TRINITY_DN9037_c0_g1_i1.p2	UniRef100_A0A1L8ZGS9	Uncharacterized protein n=1 Tax=Bacillus obstructivus TaxID=1914540 RepID=A0A1L8ZGS9_9BACI	Bacillus obstructivus	1914540	Bacillus, Bacillaceae, Bacillales, Bacilli, Bacillota, Terrabacteria group, Bacteria, cellular organisms	Bacillus
PRJEB43443_TRINITY_DN9172_c2_g1_i1.p1	UniRef100_UPI0011AB2F1D	reverse transcriptase family protein n=1 Tax=Klebsiella pneumoniae TaxID=573 RepID=UPI0011AB2F1D	Klebsiella pneumoniae	573	Klebsiella, Klebsiella/Raoultella group, Enterobacteriaceae, Enterobacterales, Gammaproteobacteria, Pseudomonadota, Bacteria, cellular organisms	Klebsiella
PRJEB43443_TRINITY_DN93250_c0_g1_i1.p1	UniRef100_A0A0M2KL89	Uncharacterized protein n=1 Tax=Erwinia tracheiphila TaxID=65700 RepID=A0A0M2KL89_9GAMM	Erwinia tracheiphila	65700	Erwinia, Erwiniaceae, Enterobacterales, Gammaproteobacteria, Pseudomonadota, Bacteria, cellular organisms	Erwinia
PRJEB43443_TRINITY_DN9376_c0_g1_i1.p1	UniRef100_UPI0007097471	hypothetical protein n=1 Tax=Chlamydia trachomatis TaxID=813 RepID=UPI0007097471	Chlamydia trachomatis	813	Chlamydia, Chlamydia/Chlamydophila group, Chlamydiaceae, Chlamydiales, Chlamydiia, Chlamydiae, PVC group, Bacteria, cellular organisms	Chlamydia
PRJEB43443_TRINITY_DN9376_c0_g1_i2.p1	UniRef100_UPI000A27D453	endonuclease/exonuclease/phosphatase family protein n=1 Tax=Chlamydia abortus TaxID=83555 RepID=UPI000A27D453	Chlamydia abortus	83555	Chlamydia, Chlamydia/Chlamydophila group, Chlamydiaceae, Chlamydiales, Chlamydiia, Chlamydiae, PVC group, Bacteria, cellular organisms	Chlamydia
PRJEB43443_TRINITY_DN9381_c0_g1_i1.p1	UniRef100_A0A2S3SEF4	Uncharacterized protein (Fragment) n=1 Tax=Vibrio vulnificus TaxID=672 RepID=A0A2S3SEF4_VIBVL	Vibrio vulnificus	672	Vibrio, Vibrionaceae, Vibrionales, Gammaproteobacteria, Pseudomonadota, Bacteria, cellular organisms	Vibrio
PRJEB43443_TRINITY_DN94567_c2_g1_i1.p1	UniRef100_A0A1E5NAB0	Uncharacterized protein n=1 Tax=Brachyspira hampsonii TaxID=1287055 RepID=A0A1E5NAB0_9SPIR	Brachyspira hampsonii	1287055	Brachyspira, Brachyspiraceae, Brachyspirales, Spirochaetia, Spirochaetes, Bacteria, cellular organisms	Brachyspira
PRJEB43443_TRINITY_DN9480_c0_g1_i3.p1	UniRef100_UPI000E3CE1AB	hypothetical protein n=1 Tax=Staphylococcus aureus TaxID=1280 RepID=UPI000E3CE1AB	Staphylococcus aureus	1280	Staphylococcus, Staphylococcaceae, Bacillales, Bacilli, Bacillota, Terrabacteria group, Bacteria, cellular organisms	Staphylococcus
PRJEB43443_TRINITY_DN975_c2_g1_i1.p1	UniRef100_UPI000E3C3652	endonuclease/exonuclease/phosphatase family protein n=2 Tax=Staphylococcus aureus TaxID=1280 RepID=UPI000E3C3652	Staphylococcus aureus	1280	Staphylococcus, Staphylococcaceae, Bacillales, Bacilli, Bacillota, Terrabacteria group, Bacteria, cellular organisms	Staphylococcus
PRJEB43443_TRINITY_DN9938_c2_g1_i2.p1	UniRef100_UPI001157A3FB	hypothetical protein n=1 Tax=Staphylococcus aureus TaxID=1280 RepID=UPI001157A3FB	Staphylococcus aureus	1280	Staphylococcus, Staphylococcaceae, Bacillales, Bacilli, Bacillota, Terrabacteria group, Bacteria, cellular organisms	Staphylococcus
PRJEB43443_TRINITY_DN9938_c2_g1_i9.p1	UniRef100_UPI001157A3FB	hypothetical protein n=1 Tax=Staphylococcus aureus TaxID=1280 RepID=UPI001157A3FB	Staphylococcus aureus	1280	Staphylococcus, Staphylococcaceae, Bacillales, Bacilli, Bacillota, Terrabacteria group, Bacteria, cellular organisms	Staphylococcus
PRJEB43443_TRINITY_DN9994_c0_g1_i2.p1	UniRef100_UPI000DAFDF94	hypothetical protein n=1 Tax=Burkholderia multivorans TaxID=87883 RepID=UPI000DAFDF94	Burkholderia multivorans	87883	Burkholderia cepacia complex, Burkholderia, Burkholderiaceae, Burkholderiales, Betaproteobacteria, Pseudomonadota, Bacteria, cellular organisms	Burkholderia
[truncated: 4,012 more rows]

## Sheet: ST3_Protease
ID	Peptide Length	Peptidase ID	Description
PRJNA556769_TRINITY_DN1389_c1_g1_i17.p1	79	MER0214875	- family S9 unassigned peptidases (Rattus norvegicus) [S09.UPW]#S09X#{peptidase unit: 86-313}~source AAQ96270~
[truncated: 720 more rows]

## Sheet: ST4-CARD
ID_x	Sequnce Length	CARD ID	Species	Protein	Drug Class	Mechanism of Action	ARO ID	Name	Description	ID_y	CARD Short Name
[truncated: 88 more rows]
